# Supplementary material for: MAVS Antagonizes Human Stem Cell Senescence as a Mitochondrial Stabilizer
Source: Research (Wash D C). 2023 Jul 27;6:0192. doi: 10.34133/research.0192 (PMC10374246; doi:10.34133/research.0192)
Supplement: Supplementary 1 — Fig. S1. Characterization of MAVS-deficient hESCs. Fig. S2. Phenotypes and RNA-seq analyses of MAVS-deficient pluripotent stem cells. Fig. S3. MAVS−/− hMSCs show mitochondrial dysfunction. Fig. S4. Impaired OPA1 promotes cellular senescence via interacting with MAVS. Fig. S5. Replenishment of MAVS alleviates senescence phenotypes in MAVS−/− hMSCs. Table S1. Sequence information of sgRNA and primers used for gene editing, genotyping, and off-target detection. Table S2. Primers used for q(RT-)PCR analysis. Table S3. Primers and sgRNA sequences used for plasmid construction. Table S4. DEGs between MAVS+/+ and MAVS−/− hESCs, hNSCs, and hMSCs, as well as DEGs between MAVS−/− hMSCs transduced with lentiviruses expressing Luc or MAVS (MAVS vs. Luc). Table S5. The candidate MAVS-interacting proteins identified by mass spectrometry. [file research.0192.f1.zip]

Archive with 7 entries (7 files):
- SM.docx
- SM_images.pdf
- Table S1-MAVS.xlsx
- Table S2_MAVS.xlsx
- Table S3-MAVS.xlsx
- Table S4-MAVS.xlsx
- Table S5-MAVS.xlsx
