# Supplementary material for: MAVS Antagonizes Human Stem Cell Senescence as a Mitochondrial Stabilizer
Source: Research (Wash D C). 2023 Jul 27;6:0192. doi: 10.34133/research.0192 (PMC10374246; doi:10.34133/research.0192)
Supplement: Supplementary 1 — Fig. S1. Characterization of MAVS-deficient hESCs. Fig. S2. Phenotypes and RNA-seq analyses of MAVS-deficient pluripotent stem cells. Fig. S3. MAVS−/− hMSCs show mitochondrial dysfunction. Fig. S4. Impaired OPA1 promotes cellular senescence via interacting with MAVS. Fig. S5. Replenishment of MAVS alleviates senescence phenotypes in MAVS−/− hMSCs. Table S1. Sequence information of sgRNA and primers used for gene editing, genotyping, and off-target detection. Table S2. Primers used for q(RT-)PCR analysis. Table S3. Primers and sgRNA sequences used for plasmid construction. Table S4. DEGs between MAVS+/+ and MAVS−/− hESCs, hNSCs, and hMSCs, as well as DEGs between MAVS−/− hMSCs transduced with lentiviruses expressing Luc or MAVS (MAVS vs. Luc). Table S5. The candidate MAVS-interacting proteins identified by mass spectrometry. [file research.0192.f1.zip › Table S2_MAVS.xlsx]

## Sheet: qRT-PCR primer (human)
Table S2. Primers used for q(RT-)PCR analysis.
Primers used for qRT-PCR analysis.
Name	Sequence
GAPDH-F	TCGGAGTCAACGGATTTGGT
GAPDH-R	TTGCCATGGGTGGAATCATA
CDKN2A-F	ATGGAGCCTTCGGCGGACT
CDKN2A-R	GTAACTATTCGGTGCGTTGGG
LMNB1-F	ACCAGAAGGAAGCATGAAACGCG
LMNB1-R	TCATCTCATGAAGGGCCTGAGCC
TMPO-F	CCCCTCGGTCCTGACAAAAG
TMPO-R	CGCTCTTCGTCACTGGAGAA

## Sheet: DNA qPCR primer (human)
Primers used for qPCR analysis.
Name	Sequence
mtDNA tRNALeu(UUR)-F	CACCCAAGAACAGGGTTTGT
mtDNA tRNALeu(UUR)-R	TGGCCATGGGTATGTTGTTA
nDNA β2-microglobulin-F	TGCTGTCTCCATGTTTGATGTATCT
nDNA β2-microglobulin-R	TCTCTGCTCCCCACCTCTAAGT
telomere-tel-F	GGTTTTTGAGGGTGAGGGTGAGGGTGAGGGTGAGGGT
telomere-tel-R	TCCCGACTATCCCTATCCCTATCCCTATCCCTATCCCTA
telomere-36B4-F	CAGCAAGTGGGAAGGTGTAATCC
telomere-36B4-R	CCCATTCTATCATCAACGGGTACAA
