# Supplementary material for: MAVS Antagonizes Human Stem Cell Senescence as a Mitochondrial Stabilizer
Source: Research (Wash D C). 2023 Jul 27;6:0192. doi: 10.34133/research.0192 (PMC10374246; doi:10.34133/research.0192)
Supplement: Supplementary 1 — Fig. S1. Characterization of MAVS-deficient hESCs. Fig. S2. Phenotypes and RNA-seq analyses of MAVS-deficient pluripotent stem cells. Fig. S3. MAVS−/− hMSCs show mitochondrial dysfunction. Fig. S4. Impaired OPA1 promotes cellular senescence via interacting with MAVS. Fig. S5. Replenishment of MAVS alleviates senescence phenotypes in MAVS−/− hMSCs. Table S1. Sequence information of sgRNA and primers used for gene editing, genotyping, and off-target detection. Table S2. Primers used for q(RT-)PCR analysis. Table S3. Primers and sgRNA sequences used for plasmid construction. Table S4. DEGs between MAVS+/+ and MAVS−/− hESCs, hNSCs, and hMSCs, as well as DEGs between MAVS−/− hMSCs transduced with lentiviruses expressing Luc or MAVS (MAVS vs. Luc). Table S5. The candidate MAVS-interacting proteins identified by mass spectrometry. [file research.0192.f1.zip › Table S4-MAVS.xlsx]

## Sheet: MAVS_KO_vs_WT_hESC
Table S4. Differentially expressed genes (DEGs) between MAVS+/+ and MAVS-/- hESCs, hNSCs and hMSCs, as well as DEGs between MAVS-/- hMSCs transduced with lentiviruses expressing Luc or MAVS (MAVS vs. Luc).
DEGs between MAVS+/+ and MAVS-/- hESCs.
GeneID	Symbol	baseMean	log2FoldChange	lfcSE	stat	pvalue	padj	WT-hESC-1	WT-hESC-2	MAVS-KO-hESC-1	MAVS-KO-hESC-2
ENSG00000003402	CFLAR	1439.35	-0.622294	0.102446	-6.07436	1.24482e-09	2.86086e-07	1866.9	1623.59	1136.46	1130.43
ENSG00000047932	GOPC	4508.73	-0.900344	0.059748	-15.069	2.58937e-51	6.20597e-48	5816.8	5927.49	3205.5	3085.13
ENSG00000063015	SEZ6	557.392	-0.541504	0.16368	-3.30831	0.000938616	0.0391588	649.312	671.294	394.059	514.902
ENSG00000073803	MAP3K13	1238.88	0.571769	0.127945	4.46886	7.8637e-06	0.000753782	855.014	1137.69	1530.52	1432.31
ENSG00000074201	CLNS1A	5234.86	0.994051	0.0560873	17.7233	2.77196e-70	1.16263e-66	3542.65	3456.97	7024.49	6915.32
ENSG00000078018	MAP2	542.321	-0.80353	0.157231	-5.11051	3.21282e-07	4.6259e-05	701.257	677.148	358.401	432.475
ENSG00000078043	PIAS2	3599.39	0.603169	0.159488	3.7819	0.000155635	0.00906625	2542.19	3173.04	4419.67	4262.66
ENSG00000081479	LRP2	1329.52	-0.59091	0.127235	-4.64423	3.41339e-06	0.000357915	1635.23	1559.2	903.318	1220.35
ENSG00000092345	DAZL	1304.52	-0.522727	0.0979353	-5.33747	9.42544e-08	1.55967e-05	1525.1	1551.39	1067.89	1073.69
ENSG00000092969	TGFB2	281.493	-1.06085	0.224568	-4.72396	2.31298e-06	0.000255296	358.42	401.996	153.601	211.956
ENSG00000101439	CST3	1698.13	0.665156	0.0988558	6.72854	1.71372e-11	5.63747e-09	1338.1	1287.95	1922.75	2243.73
ENSG00000102575	ACP5	202.987	-2.72711	0.263785	-10.3384	4.72381e-25	4.40285e-22	352.187	353.21	53.0288	53.5241
ENSG00000105472	CLEC11A	375.623	0.943405	0.185098	5.09679	3.45461e-07	4.9117e-05	232.714	281.007	484.573	504.197
ENSG00000106153	CHCHD2	1935.57	-14.3768	1.445	-9.94937	2.53797e-23	2.0276e-20	3785.75	3956.54	0	0
ENSG00000106366	SERPINE1	565.905	0.64839	0.166601	3.89186	9.94768e-05	0.00636247	398.937	482.98	766.175	615.528
ENSG00000107014	RLN2	105.344	-2.86956	0.375708	-7.63775	2.21046e-14	1.19629e-11	185.963	184.411	21.0287	29.9735
ENSG00000107672	NSMCE4A	3193.6	0.529544	0.0779322	6.79493	1.08368e-11	3.78768e-09	2491.28	2734.94	3576.7	3971.49
ENSG00000108231	LGI1	51.2516	-1.68154	0.500837	-3.35745	0.000786644	0.0345485	86.2287	70.2517	29.2573	19.2687
ENSG00000111799	COL12A1	1716.25	0.666545	0.104304	6.39041	1.65442e-10	4.62602e-08	1210.32	1443.09	2222.64	1988.96
ENSG00000115507	OTX1	173.87	-1.01166	0.29546	-3.42402	0.000617015	0.0284386	275.308	189.289	96.0004	134.881
ENSG00000116106	EPHA4	3368.73	-0.711859	0.082082	-8.67254	4.22603e-18	2.62593e-15	4126.51	4237.54	2328.7	2782.18
ENSG00000120669	SOHLH2	128.422	-1.15361	0.312588	-3.69052	0.000223794	0.0123506	168.302	186.362	90.5147	68.5109
ENSG00000121406	ZNF549	1428.86	-0.529637	0.0972066	-5.44857	5.07758e-08	9.30321e-06	1755.74	1620.67	1152.92	1186.09
ENSG00000123131	PRDX4	6460.92	0.972214	0.058012	16.7588	4.88041e-63	1.63757e-59	4517.14	4210.22	8801.86	8314.44
ENSG00000124302	CHST8	1210.34	0.597104	0.115823	5.15532	2.53196e-07	3.8269e-05	866.442	1059.63	1439.09	1476.2
ENSG00000125148	MT2A	744.727	0.60405	0.170857	3.53541	0.000407148	0.0204512	465.427	716.177	908.804	888.501
ENSG00000125657	TNFSF9	175.195	1.28101	0.262207	4.88548	1.03175e-06	0.00012364	103.89	100.499	258.744	237.647
ENSG00000125726	CD70	110.58	1.80878	0.344958	5.24348	1.57576e-07	2.51776e-05	40.5171	57.5674	171.886	172.348
ENSG00000125730	C3	864.702	0.783647	0.134351	5.83285	5.44882e-09	1.14269e-06	621.262	648.853	980.118	1208.58
ENSG00000125848	FLRT3	700.082	-0.681464	0.159332	-4.277	1.89432e-05	0.00160511	945.399	778.623	467.202	609.105
ENSG00000125968	ID1	9927.97	0.708974	0.0604854	11.7214	9.90131e-32	1.18653e-28	7037.51	8033.09	11988.2	12653.1
ENSG00000127507	EMR2	249.242	-0.81578	0.240583	-3.39084	0.000696777	0.0311729	270.114	365.894	199.315	161.643
ENSG00000127863	TNFRSF19	769.589	-0.595948	0.152394	-3.91057	9.20793e-05	0.00596454	990.071	861.559	526.631	700.096
ENSG00000128564	VGF	999.103	1.08214	0.294257	3.67752	0.000235509	0.0126639	509.061	772.769	1329.38	1385.2
ENSG00000130224	LRCH2	1043.38	0.872468	0.11775	7.4095	1.26779e-13	5.74856e-11	690.868	783.502	1413.49	1285.65
ENSG00000130513	GDF15	428.185	0.606612	0.170163	3.56488	0.000364017	0.0185064	316.864	361.991	527.545	506.338
ENSG00000130748	TMEM160	573.749	1.11523	0.174826	6.37912	1.78113e-10	4.81967e-08	356.343	367.846	655.545	915.263
ENSG00000131037	EPS8L1	1493.06	-0.61248	0.0925799	-6.6157	3.69807e-11	1.17062e-08	1816	1794.35	1162.98	1198.94
ENSG00000133816	MICAL2	462.796	-0.779654	0.205545	-3.79311	0.000148775	0.00872728	641.001	527.864	266.973	415.347
ENSG00000136167	LCP1	372.586	-0.706346	0.182127	-3.87831	0.000105183	0.00658455	436.338	487.859	295.315	270.832
ENSG00000139233	LLPH	491.718	-1.23563	0.165004	-7.48846	6.96859e-14	3.43859e-11	731.385	649.828	312.687	272.973
ENSG00000140406	MESDC1	3104.77	0.504049	0.0934239	5.39528	6.84151e-08	1.19105e-05	2412.33	2721.28	3278.64	4006.82
ENSG00000140538	NTRK3	483.445	0.64228	0.161787	3.9699	7.19016e-05	0.0048177	350.109	404.923	600.688	578.061
ENSG00000143632	ACTA1	2042.06	0.513624	0.102513	5.01031	5.43411e-07	7.23106e-05	1515.75	1848.99	2542.64	2260.86
ENSG00000145721	LIX1	137.314	-1.50329	0.30702	-4.8964	9.76072e-07	0.00011781	176.613	229.294	69.486	73.8633
ENSG00000145908	ZNF300	96.9351	1.53556	0.423753	3.62372	0.000290401	0.0153311	42.5949	56.5917	90.5147	198.039
ENSG00000147044	CASK	6525.19	0.774833	0.0583478	13.2796	3.04166e-40	5.66999e-37	4585.7	5040.56	8153.63	8320.86
ENSG00000147813	NAPRT1	1219.28	0.632489	0.127505	4.96049	7.03144e-07	8.93686e-05	910.076	1001.09	1292.81	1673.16
ENSG00000152402	GUCY1A2	282.369	0.69392	0.204844	3.38755	0.000705204	0.0313825	214.013	217.585	363.887	333.991
ENSG00000153093	ACOXL	1007.14	-0.504705	0.113414	-4.45011	8.58244e-06	0.0008044	1233.17	1129.88	821.946	843.54
ENSG00000160117	ANKLE1	1021.09	-0.605941	0.115408	-5.25044	1.51738e-07	2.47157e-05	1276.81	1187.45	768.003	852.104
ENSG00000162086	ZNF75A	1029.56	-0.697162	0.111506	-6.25223	4.04641e-10	9.98332e-08	1227.98	1319.17	791.775	779.312
ENSG00000162998	FRZB	711.466	-0.549813	0.138724	-3.96336	7.39035e-05	0.00488141	913.193	777.647	564.117	590.907
ENSG00000163666	HESX1	636.164	-0.65839	0.148945	-4.42034	9.8545e-06	0.000885872	731.385	825.458	452.573	535.241
ENSG00000163923	RPL39L	1657.61	-0.662984	0.0992913	-6.67716	2.43619e-11	7.86e-09	2190	1874.35	1290.06	1276.02
ENSG00000164651	SP8	500.786	0.956042	0.199111	4.80156	1.57431e-06	0.000182153	330.37	350.283	517.488	805.003
ENSG00000165186	PTCHD1	857.659	0.741198	0.147009	5.04187	4.61009e-07	6.23738e-05	737.619	547.378	1131.89	1013.75
ENSG00000166183	ASPG	153.25	-4.15184	0.362643	-11.4488	2.38291e-30	2.49863e-27	282.581	297.594	14.6286	18.1982
ENSG00000166840	GLYATL1	460.071	0.848052	0.185435	4.5733	4.80094e-06	0.000492606	381.276	276.128	557.717	625.162
ENSG00000167281	RBFOX3	871.387	-0.65682	0.120231	-5.46299	4.68193e-08	8.72763e-06	1103.31	1029.38	665.603	687.25
ENSG00000167383	ZNF229	154.936	-10.7337	1.4666	-7.31879	2.50216e-13	1.07638e-10	307.514	312.23	0	0
ENSG00000167634	NLRP7	128.111	-1.70493	0.309755	-5.50413	3.70994e-08	7.06289e-06	191.158	200.998	60.3431	59.947
ENSG00000167641	PPP1R14A	504.4	0.968054	0.199238	4.85878	1.18111e-06	0.000139545	333.487	348.331	521.145	814.637
ENSG00000169255	B3GALNT1	893.308	0.662879	0.139752	4.74325	2.10313e-06	0.00023367	594.251	788.38	1088	1102.6
ENSG00000169554	ZEB2	339.533	-1.48435	0.251403	-5.90428	3.54194e-09	7.61834e-07	551.656	447.855	125.258	233.365
ENSG00000169856	ONECUT1	253.578	-0.789409	0.239657	-3.29391	0.000988025	0.0404295	266.997	375.651	199.315	172.348
ENSG00000171757	LRRC34	331.339	-0.711392	0.197213	-3.60722	0.00030949	0.0161755	396.86	425.413	225.829	277.255
ENSG00000171858	RPS21	361.165	-0.642086	0.185322	-3.46471	0.000530794	0.025227	448.805	431.267	260.572	304.017
ENSG00000172216	CEBPB	592.441	0.731719	0.177443	4.12368	3.7287e-05	0.0027437	488.283	401.996	619.888	859.598
ENSG00000172366	FAM195A	882.743	0.634147	0.141891	4.46927	7.84885e-06	0.000753782	674.246	708.371	928.004	1220.35
ENSG00000172465	TCEAL1	577.256	0.948656	0.144894	6.54726	5.86031e-11	1.78761e-08	393.743	394.19	746.06	775.03
ENSG00000172809	RPL38	1073.75	-0.599992	0.12761	-4.70176	2.57934e-06	0.000280997	1403.55	1185.5	929.832	776.1
ENSG00000176222	ZNF404	248.367	-1.18984	0.231412	-5.14164	2.72349e-07	4.07839e-05	304.398	386.384	158.172	144.515
ENSG00000176293	ZNF135	762.572	-1.30419	0.13714	-9.50987	1.90907e-21	1.39255e-18	998.383	1172.81	449.83	429.264
ENSG00000176641	RNF152	648.602	-0.646233	0.152452	-4.23892	2.24598e-05	0.00187209	825.925	756.182	447.088	565.215
ENSG00000177096	FAM109B	282.345	-3.67059	0.293131	-12.522	5.65785e-36	8.62925e-33	657.623	389.312	37.4859	44.9603
ENSG00000177873	ZNF619	1135.4	-0.979437	0.107868	-9.07996	1.08615e-19	7.28891e-17	1526.14	1487.97	796.346	731.14
ENSG00000177932	ZNF354C	2630.56	-0.789959	0.0773951	-10.2068	1.84801e-24	1.63179e-21	3239.29	3425.75	1853.26	2003.94
ENSG00000179271	GADD45GIP1	4699.67	0.951828	0.075852	12.5485	4.05132e-36	6.79689e-33	2965.02	3439.41	5895.34	6498.9
ENSG00000180672	AC007362.1	294.735	-0.894867	0.199725	-4.4805	7.44669e-06	0.000730603	380.237	386.384	205.715	206.603
ENSG00000180730	SHISA2	1920.97	-0.572073	0.11037	-5.18325	2.18051e-07	3.32567e-05	2310.51	2281.23	1337.61	1754.52
ENSG00000180787	ZFP3	64.3435	-1.44332	0.441767	-3.26716	0.00108632	0.0430855	97.6566	90.7418	41.143	27.8326
ENSG00000180881	CAPS2	450.414	0.579527	0.165626	3.499	0.000467001	0.0228422	337.642	384.433	535.774	543.805
ENSG00000181433	SAGE1	147.63	10.6396	1.46889	7.24328	4.37963e-13	1.79212e-10	0	0	321.83	268.691
ENSG00000181524	RPL24P4	85.7519	-3.13138	0.445244	-7.03295	2.02213e-12	7.71028e-10	145.446	161.969	10.9715	24.6211
ENSG00000182220	ATP6AP2	9953.77	1.1128	0.0480326	23.1675	9.68031e-119	8.12033e-115	6434.94	6155.81	13830.5	13393.9
ENSG00000182798	MAGEB17	2111.15	-0.829888	0.0874033	-9.49492	2.20383e-21	1.54057e-18	2813.34	2592.48	1593.61	1445.15
ENSG00000183230	CTNNA3	1866.84	0.553487	0.0906738	6.10415	1.03347e-09	2.40813e-07	1458.62	1567.98	2328.7	2112.06
ENSG00000184216	IRAK1	3621.23	0.500564	0.0681155	7.34875	2.00065e-13	8.83286e-11	2894.37	3102.78	4136.25	4351.51
ENSG00000184500	PROS1	285.937	0.894442	0.222205	4.0253	5.69031e-05	0.00392865	178.691	221.488	416.002	327.568
ENSG00000184897	H1FX	6062.54	0.716401	0.0606001	11.8218	3.01215e-32	4.21124e-29	4580.51	4592.71	7160.71	7916.22
ENSG00000184986	TMEM121	91.0294	1.55005	0.366229	4.23247	2.31136e-05	0.00191023	47.7894	44.883	128.001	143.445
ENSG00000185338	SOCS1	473.64	0.891769	0.214388	4.1596	3.1881e-05	0.00243416	361.537	301.497	467.202	764.325
ENSG00000185559	DLK1	835.579	-1.02813	0.152159	-6.75696	1.40922e-11	4.82499e-09	1072.14	1168.91	458.973	642.29
ENSG00000185869	ZNF829	584.558	-0.919745	0.144156	-6.38021	1.76843e-10	4.81967e-08	752.163	777.647	412.345	396.079
ENSG00000186446	ZNF501	976.418	-1.17134	0.115016	-10.1841	2.33486e-24	1.9586e-21	1322.52	1382.59	617.145	583.413
ENSG00000187601	MAGEH1	660.436	-1.15904	0.179137	-6.47011	9.79339e-11	2.93399e-08	729.308	1094.76	389.487	428.193
ENSG00000189060	H1F0	44481.4	0.569287	0.0375961	15.1422	8.53509e-52	2.38655e-48	35676.9	35955.2	51752.4	54541.1
ENSG00000196172	ZNF681	2162.01	-0.958116	0.0820374	-11.679	1.63182e-31	1.82513e-28	2747.89	2961.3	1476.58	1462.28
ENSG00000196177	ACADSB	4003.52	-0.547183	0.0735949	-7.43507	1.0451e-13	4.87047e-11	4930.62	4575.14	3052.81	3455.52
ENSG00000196793	ZNF239	441.369	-0.986576	0.170003	-5.80328	6.50298e-09	1.33049e-06	610.873	562.989	315.43	276.185
ENSG00000196976	LAGE3	982.572	0.675888	0.12889	5.24393	1.57188e-07	2.51776e-05	672.168	840.093	1166.63	1251.39
ENSG00000197044	ZNF441	231.338	-1.03477	0.245474	-4.21539	2.49351e-05	0.00202095	262.842	359.064	160.001	143.445
ENSG00000197128	ZNF772	1484.58	-0.799314	0.0994069	-8.04083	8.92318e-16	4.99014e-13	1811.84	1960.22	1136.46	1029.8
ENSG00000197261	C6orf141	2625.57	-0.599223	0.0881461	-6.79806	1.06038e-11	3.78509e-09	3305.78	3018.87	1926.41	2251.23
ENSG00000197608	ZNF841	1171.25	0.511872	0.123315	4.15092	3.31143e-05	0.00246915	846.703	1084.02	1391.55	1362.72
ENSG00000197956	S100A6	173.309	-3.41652	0.308272	-11.0828	1.52009e-28	1.50015e-25	328.292	305.4	27.4287	32.1145
ENSG00000198113	TOR4A	1071.7	-0.738547	0.123329	-5.98842	2.11889e-09	4.73982e-07	1451.34	1228.43	750.632	856.386
ENSG00000198453	ZNF568	195.309	-0.910936	0.246828	-3.69056	0.000223759	0.0123506	248.297	261.492	128.001	143.445
ENSG00000198483	ANKRD35	241.624	-1.51886	0.229988	-6.60411	3.99922e-11	1.2425e-08	367.77	348.331	113.372	137.022
ENSG00000198744	RP5-857K21.11	84.9956	-3.52565	0.47042	-7.49468	6.64606e-14	3.37881e-11	162.068	150.261	7.31432	20.3392
ENSG00000204118	NAP1L6	149.453	-2.85976	0.75093	-3.80829	0.000139928	0.00823712	137.135	388.336	40.2287	32.1145
ENSG00000205138	SDHAF1	714.549	0.581315	0.144325	4.02781	5.6299e-05	0.00390301	574.512	569.819	764.346	949.518
ENSG00000205710	C17orf107	84.6929	-6.07679	0.735304	-8.26432	1.40495e-16	8.41817e-14	161.029	172.702	1.82858	3.21145
ENSG00000206530	WDR52	179.056	-1.42702	0.274537	-5.1979	2.01549e-07	3.16018e-05	283.62	238.075	83.2003	111.33
ENSG00000213023	SYT3	600.381	0.806954	0.148232	5.44384	5.21428e-08	9.40645e-06	446.727	426.389	709.489	818.919
ENSG00000213443	RP11-75L1.2	82.2794	-1.41463	0.41296	-3.42559	0.000613463	0.0283528	146.485	92.6932	37.4859	52.4537
ENSG00000213563	C8orf82	982.045	0.571862	0.148364	3.85445	0.000115992	0.00710218	736.58	842.045	984.69	1364.87
ENSG00000213638	ADAT3	288.428	0.750695	0.209334	3.58611	0.000335648	0.0172672	199.469	230.269	336.458	387.515
ENSG00000215808	LINC01139	242.908	-1.39694	0.258498	-5.40405	6.51511e-08	1.15057e-05	428.027	276.128	126.172	141.304
ENSG00000218739	CEBPZ-AS1	2121.74	-2.95881	0.0981637	-30.1416	1.38219e-199	2.31891e-195	3592.52	3929.22	522.059	443.18
ENSG00000218891	ZNF579	1493.62	0.557441	0.12235	4.55612	5.2106e-06	0.000523462	1186.42	1229.4	1526.86	2031.78
ENSG00000224420	ADM5	276.461	-0.886704	0.213473	-4.1537	3.27143e-05	0.00245022	326.214	391.263	189.258	199.11
ENSG00000229481	CTD-2554C21.3	616.326	-0.517052	0.155669	-3.32149	0.000895376	0.0382232	727.23	723.007	443.43	571.638
ENSG00000230426	ERVMER61-1	905.295	0.739536	0.116979	6.32195	2.5829e-10	6.46766e-08	695.024	661.537	1130.98	1133.64
ENSG00000232677	LINC00665	3986.29	-0.976538	0.0687127	-14.2119	7.72898e-46	1.62086e-42	5276.57	5298.15	2833.38	2537.04
ENSG00000235034	C19orf81	76.3498	2.38802	0.509436	4.68759	2.76444e-06	0.00029922	15.5835	33.1744	76.8003	179.841
ENSG00000235884	LINC00941	156.658	0.937023	0.286924	3.26575	0.00109174	0.0431985	104.929	110.256	235.887	175.559
ENSG00000240225	ZNF542	556.361	-0.642913	0.147697	-4.35291	1.34345e-05	0.00116783	700.218	656.658	442.516	426.052
ENSG00000241697	TMEFF1	252.645	0.90261	0.27953	3.22903	0.00124213	0.0468296	167.263	184.411	228.572	430.334
ENSG00000242715	CCDC169	852.184	-0.854122	0.133523	-6.39684	1.5863e-10	4.51073e-08	1125.13	1068.41	544.002	671.193
ENSG00000244280	ECEL1P2	867.652	-0.643038	0.119211	-5.39411	6.88631e-08	1.19105e-05	1034.74	1081.1	685.717	669.052
ENSG00000247627	MTND4P12	70.6196	-3.73006	0.521397	-7.15397	8.43027e-13	3.36749e-10	163.107	99.5232	9.14289	10.7048
ENSG00000248663	LINC00992	52.0621	2.86714	0.534994	5.35921	8.35882e-08	1.40236e-05	10.389	14.6358	80.4575	102.766
ENSG00000249158	PCDHA11	1863.63	0.512749	0.0907986	5.6471	1.63176e-08	3.22071e-06	1562.51	1510.41	2317.72	2063.89
ENSG00000250120	PCDHA10	883.711	0.644725	0.126709	5.08824	3.61404e-07	5.09518e-05	649.312	729.837	1141.95	1013.75
ENSG00000251664	PCDHA12	578.023	-0.779052	0.144776	-5.38109	7.40363e-08	1.25673e-05	729.308	731.789	438.859	412.136
ENSG00000254535	PABPC4L	315.116	-11.7584	1.45829	-8.06314	7.43563e-16	4.30164e-13	526.722	733.74	0	0
ENSG00000255150	EID3	140.019	0.993244	0.288952	3.4374	0.00058732	0.0272949	95.5788	91.7175	186.515	186.264
ENSG00000256229	ZNF486	1569.2	-0.910507	0.0924896	-9.84442	7.24553e-23	5.52538e-20	2041.44	2054.86	1053.26	1127.22
ENSG00000258429	PDF	138.597	1.94764	0.380483	5.11888	3.0736e-07	4.48399e-05	61.2951	52.6888	135.315	305.088
ENSG00000258486	RN7SL1	906.624	-0.567104	0.140673	-4.03137	5.54518e-05	0.00387631	952.671	1212.82	784.46	676.545
ENSG00000267041	ZNF850	983.426	-1.36243	0.115905	-11.7547	6.67944e-32	8.62008e-29	1401.48	1431.38	574.174	526.678
ENSG00000267058	RP11-15A1.3	67.5523	-1.48131	0.426504	-3.47314	0.000514399	0.0246574	110.123	88.7903	33.8287	37.4669
ENSG00000267260	CTD-2162K18.4	50.9414	-2.10215	0.521728	-4.02922	5.5963e-05	0.00389582	102.851	62.446	19.2001	19.2687
ENSG00000267383	CTC-260E6.6	420.023	-0.562112	0.174953	-3.21293	0.0013139	0.0489612	482.049	520.058	367.544	310.44
ENSG00000267640	CTD-2554C21.2	228.342	-1.16797	0.227985	-5.12301	3.00689e-07	4.42514e-05	316.864	315.157	138.972	142.374
ENSG00000268658	LINC00664	529.415	-4.27233	0.240948	-17.7314	2.40108e-70	1.16263e-66	1235.25	778.623	56.6859	47.1012
ENSG00000271524	CTC-260E6.10	249.052	-0.948983	0.2303	-4.12063	3.77839e-05	0.00276813	323.098	333.696	193.829	145.586

## Sheet: MAVS_KO_vs_WT_hNSC
DEGs between MAVS+/+ and MAVS-/- hNSCs.
GeneID	Symbol	baseMean	log2FoldChange	lfcSE	stat	pvalue	padj	WT-hNSC-1	WT-hNSC-2	MAVS-KO-hNSC-1	MAVS-KO-hNSC-2
ENSG00000001460	STPG1	382.278	0.633298	0.185161	3.42026	0.000625611	0.00346473	319.93	279.78	504.355	425.048
ENSG00000001617	SEMA3F	292.796	-0.679781	0.219671	-3.09454	0.00197117	0.00964958	342.552	378.526	261.304	188.8
ENSG00000002746	HECW1	818.716	-0.870925	0.120258	-7.24213	4.41703e-13	8.04449e-12	1050.28	1066.84	572.563	585.182
ENSG00000003137	CYP26B1	784.389	-2.10875	0.129381	-16.2987	1.00752e-59	1.11195e-57	1300.19	1246.91	295.888	294.568
ENSG00000003436	TFPI	532.018	1.06569	0.169362	6.29238	3.12644e-10	4.39874e-09	385.64	303.015	779.109	660.307
ENSG00000003987	MTMR7	892.31	-0.528787	0.121272	-4.36034	1.29863e-05	0.000100695	1048.12	1060.07	782.951	678.1
ENSG00000004399	PLXND1	4427.86	1.43136	0.0560993	25.5148	1.35216e-143	5.664e-141	2432.33	2359.25	6577.75	6342.11
ENSG00000004799	PDK4	124.583	0.961699	0.313247	3.0701	0.00213989	0.0103736	93.717	75.5116	172.922	156.18
ENSG00000004848	ARX	729.429	2.89945	0.145716	19.8979	4.24473e-88	9.09705e-86	158.349	185.875	1281.54	1291.95
ENSG00000005020	SKAP2	396.566	0.505267	0.180981	2.79182	0.00524125	0.0223989	295.155	360.132	484.181	446.795
ENSG00000005102	MEOX1	116.048	-2.31555	0.382461	-6.05433	1.41003e-09	1.8563e-08	204.669	182.002	53.7979	23.7236
ENSG00000005108	THSD7A	5447.42	-0.688563	0.0507208	-13.5756	5.59137e-42	3.76111e-40	6885.5	6561.77	4145.32	4197.1
ENSG00000005471	ABCB4	76.7319	1.2063	0.423988	2.84513	0.0044393	0.0194858	58.1691	34.8515	122.967	90.9405
ENSG00000005513	SOX8	2999.89	0.87358	0.0682152	12.8063	1.51268e-37	9.14103e-36	2027.3	2208.23	3877.29	3886.72
ENSG00000005884	ITGA3	938.834	1.27128	0.144563	8.79398	1.44347e-18	3.90669e-17	646.324	455.006	1334.38	1319.63
ENSG00000006283	CACNA1G	780.225	1.24435	0.12687	9.80805	1.03954e-22	3.55467e-21	443.809	482.113	1074.04	1120.94
ENSG00000006327	TNFRSF12A	1168.33	1.89775	0.120174	15.7916	3.55254e-56	3.67848e-54	527.831	461.783	1993.4	1690.31
ENSG00000006757	PNPLA4	195.905	1.45068	0.255289	5.68252	1.32725e-08	1.55318e-07	115.261	94.8736	301.652	271.833
ENSG00000007174	DNAH9	295.563	0.754335	0.202726	3.72096	0.000198469	0.00122177	225.136	214.918	346.804	395.394
ENSG00000007237	GAS7	2264.34	1.339	0.0754384	17.7496	1.73545e-70	2.38702e-68	1298.03	1268.21	3184.64	3306.48
ENSG00000007384	RHBDF1	2216.58	0.713011	0.0748613	9.52443	1.65951e-21	5.33795e-20	1694.45	1665.13	2701.42	2805.32
ENSG00000007516	BAIAP3	1481.12	0.513052	0.0937929	5.47005	4.49905e-08	4.95056e-07	1205.39	1235.29	1661.01	1822.76
ENSG00000008196	TFAP2B	3376.58	-1.63071	0.0725201	-22.4863	5.65089e-112	1.67986e-109	5350.48	4859.85	1728.26	1567.74
ENSG00000008517	IL32	118.284	0.947231	0.319923	2.96081	0.00306834	0.0141134	86.1765	75.5116	168.118	143.33
ENSG00000009709	PAX7	10113	-0.653826	0.0371357	-17.6064	2.19943e-69	2.93752e-67	12353.4	12379.1	7893.88	7825.83
ENSG00000010278	CD9	2003.15	-0.814693	0.0804631	-10.1251	4.27752e-24	1.57994e-22	2630.54	2478.33	1483.28	1420.45
ENSG00000010404	IDS	7950.62	0.501153	0.0439467	11.4036	4.0096e-30	1.88043e-28	6733.62	6434.95	9459.78	9174.12
ENSG00000011028	MRC2	24395	0.572134	0.0304324	18.8002	7.52748e-79	1.27284e-76	19262.6	19974.8	28675.2	29667.4
ENSG00000012211	PRICKLE3	41.7411	2.17479	0.587229	3.70349	0.000212657	0.00130259	10.7721	19.362	53.7979	83.0326
ENSG00000013364	MVP	836.672	1.01545	0.128659	7.89254	2.96086e-15	6.39362e-14	532.14	575.05	1038.49	1201.01
ENSG00000014914	MTMR11	262.695	1.06385	0.219547	4.84567	1.26184e-06	1.15534e-05	151.886	187.811	363.136	347.946
ENSG00000018625	ATP1A2	992.287	0.842849	0.121561	6.93353	4.10456e-12	6.92143e-11	779.897	641.849	1294.99	1252.41
ENSG00000019505	SYT13	233.874	2.4006	0.25778	9.31259	1.24749e-20	3.84491e-19	89.4081	60.0221	367.939	418.129
ENSG00000019549	SNAI2	544.124	0.95516	0.15646	6.10484	1.02907e-09	1.38849e-08	407.184	333.994	715.704	719.616
ENSG00000019582	CD74	159.02	1.3526	0.27703	4.88251	1.04745e-06	9.68667e-06	95.8714	83.2564	229.602	227.351
ENSG00000020181	GPR124	971.229	0.840979	0.116224	7.23587	4.62558e-13	8.39115e-12	649.555	741.563	1234.47	1259.33
ENSG00000020577	SAMD4A	2816.23	1.15413	0.0684765	16.8544	9.74646e-64	1.1741e-61	1768.77	1724.18	3978.16	3793.8
ENSG00000021300	PLEKHB1	275.866	1.32317	0.20875	6.33855	2.31939e-10	3.29851e-09	157.272	157.8	390.035	398.359
ENSG00000021355	SERPINB1	443.981	0.936264	0.189098	4.95121	7.3753e-07	6.92482e-06	278.996	330.121	498.591	668.215
ENSG00000021826	CPS1	3179.76	0.613307	0.0666039	9.20827	3.31425e-20	9.94868e-19	2488.35	2539.32	3996.41	3694.95
ENSG00000024422	EHD2	188.514	1.87701	0.265875	7.05975	1.66798e-12	2.88663e-11	84.0221	77.4478	324.709	267.879
ENSG00000025039	RRAGD	6630.7	0.759472	0.0452244	16.7934	2.72737e-63	3.24311e-61	4888.36	4960.53	8429.93	8243.96
ENSG00000026103	FAS	1737.02	0.518566	0.0931763	5.56543	2.61505e-08	2.96968e-07	1494.09	1363.08	2166.33	1924.58
ENSG00000026508	CD44	2856.71	2.36913	0.0721865	32.8196	3.0937e-236	2.851e-233	930.706	922.597	4915.78	4657.74
ENSG00000026559	KCNG1	1648.49	1.09278	0.0977107	11.1839	4.89201e-29	2.21535e-27	963.022	1140.42	2191.3	2299.21
ENSG00000028116	VRK2	493.773	0.937197	0.155693	6.0195	1.74952e-09	2.28853e-08	344.706	333.026	666.709	630.653
ENSG00000028277	POU2F2	4738.55	-0.508982	0.0539531	-9.43379	3.95536e-21	1.24193e-19	5424.81	5705.97	3874.41	3948.99
ENSG00000031081	ARHGAP31	431.902	0.804316	0.172229	4.67004	3.01148e-06	2.6083e-05	336.088	293.334	581.209	516.977
ENSG00000036672	USP2	366.43	0.714515	0.179237	3.98642	6.70784e-05	0.000455199	269.302	285.589	463.046	447.783
ENSG00000039068	CDH1	69.6462	1.59145	0.463846	3.43098	0.000601394	0.00334066	47.3971	22.2662	90.3036	118.618
ENSG00000041353	RAB27B	171.187	0.872509	0.28287	3.08449	0.002039	0.00993153	145.423	96.8098	216.152	226.363
ENSG00000041982	TNC	6602.65	1.04469	0.121291	8.61306	7.1134e-18	1.81841e-16	4661.07	3962.42	8662.42	9124.69
ENSG00000042286	AIFM2	343.123	0.688609	0.19178	3.59062	0.000329894	0.00194444	288.691	237.184	427.501	419.117
ENSG00000042493	CAPG	247.174	1.77822	0.232577	7.64572	2.07784e-14	4.24105e-13	122.802	100.682	405.405	359.808
ENSG00000043143	JADE2	77.934	1.51047	0.403633	3.74219	0.000182425	0.00113131	33.3934	47.4368	116.242	114.664
ENSG00000044524	EPHA3	9831.2	-1.12876	0.038712	-29.1578	6.6576e-187	4.38236e-184	13671.9	13313.3	6167.54	6172.09
ENSG00000046604	DSG2	5898.01	0.687811	0.0486309	14.1435	2.04825e-45	1.5346e-43	4512.42	4523.92	7434.67	7121.04
ENSG00000047365	ARAP2	253.941	0.943792	0.216992	4.34944	1.36485e-05	0.000105607	182.048	165.545	342.961	325.211
ENSG00000047579	DTNBP1	907.128	0.520097	0.11522	4.51394	6.36344e-06	5.21496e-05	733.578	757.052	1099.97	1037.91
ENSG00000047932	GOPC	7049.32	-1.02246	0.0448875	-22.7782	7.53719e-115	2.35454e-112	9540.82	9354.73	4572.82	4728.91
ENSG00000049860	HEXB	4138.99	0.801983	0.0567329	14.1361	2.27455e-45	1.69726e-43	3002.17	3032.08	5147.3	5374.39
ENSG00000050030	KIAA2022	1900.5	0.626839	0.0822111	7.62475	2.44514e-14	4.96326e-13	1527.48	1460.86	2239.34	2374.34
ENSG00000050165	DKK3	4838.68	0.876043	0.0563771	15.539	1.88928e-54	1.84239e-52	3504.15	3323.48	6452.86	6074.23
ENSG00000050426	LETMD1	1850.24	0.947033	0.0879529	10.7675	4.90178e-27	2.06266e-25	1237.71	1289.51	2303.7	2570.06
ENSG00000050555	LAMC3	70.8532	1.48365	0.445899	3.32732	0.000876867	0.00468586	28.0074	46.4687	123.927	85.0096
ENSG00000053328	METTL24	211.923	1.49242	0.252704	5.90579	3.50963e-09	4.41241e-08	99.103	122.948	343.922	281.718
ENSG00000054356	PTPRN	702.977	1.0246	0.132722	7.71987	1.16448e-14	2.42788e-13	483.666	443.389	962.598	922.255
ENSG00000057657	PRDM1	595.104	1.49511	0.156646	9.54449	1.36781e-21	4.41509e-20	303.772	319.472	968.362	788.81
ENSG00000058085	LAMC2	51.9651	1.53768	0.515278	2.98417	0.00284345	0.0132309	17.2353	35.8196	81.6575	73.1478
ENSG00000059804	SLC2A3	14464.4	0.879519	0.0430873	20.4125	1.2957e-92	2.98512e-90	10106.4	10267.6	19665	17818.4
ENSG00000060656	PTPRU	556.967	0.514319	0.149824	3.43282	0.000597332	0.00332009	434.114	483.081	684.962	625.71
ENSG00000060709	RIMBP2	855.102	-0.562518	0.117167	-4.801	1.57875e-06	1.42358e-05	1019.04	1020.38	680.159	700.835
ENSG00000060718	COL11A1	9165.06	1.64884	0.0467056	35.3028	5.31778e-273	7.00086e-270	4509.19	4356.44	14430.3	13364.3
ENSG00000061337	LZTS1	5884.61	-0.876821	0.0474991	-18.4598	4.35327e-76	6.74244e-74	7666.48	7573.43	4193.35	4105.17
ENSG00000063438	AHRR	486.803	0.611614	0.170722	3.58252	0.000340298	0.00200129	368.405	401.761	657.103	519.943
ENSG00000064012	CASP8	241.952	1.61337	0.26303	6.13377	8.582e-10	1.16305e-08	151.886	87.1288	366.018	362.774
ENSG00000064300	NGFR	2290	-0.612377	0.0776234	-7.88908	3.04423e-15	6.56236e-14	2736.1	2801.67	1898.3	1723.92
ENSG00000064309	CDON	5308.27	-0.807176	0.0503789	-16.0221	8.95835e-58	9.5995e-56	6826.26	6685.68	3923.4	3797.76
ENSG00000065054	SLC9A3R2	637.719	0.662532	0.137042	4.83452	1.33468e-06	1.21719e-05	499.824	487.921	807.929	755.202
ENSG00000065320	NTN1	26424.8	0.924666	0.0273251	33.8394	5.1929e-251	5.31724e-248	18009.8	18457.8	34377.8	34853.9
ENSG00000065357	DGKA	502.879	1.49186	0.169077	8.82352	1.10917e-18	3.0286e-17	291.923	236.216	694.569	788.81
ENSG00000065618	COL17A1	42.5456	1.37378	0.55049	2.49556	0.012576	0.0468258	17.2353	30.011	55.7192	67.2169
ENSG00000065717	TLE2	168.014	2.76503	0.300985	9.18662	4.05369e-20	1.21288e-18	35.5478	50.3411	307.416	278.752
ENSG00000065833	ME1	405.523	1.86501	0.181616	10.269	9.72345e-25	3.7336e-23	183.125	166.513	673.434	599.021
ENSG00000066248	NGEF	89.203	1.47888	0.377069	3.92204	8.78014e-05	0.000578987	51.7059	42.5963	117.203	145.307
ENSG00000066322	ELOVL1	2264.72	0.536606	0.0743123	7.22095	5.16242e-13	9.32828e-12	1882.96	1814.22	2726.4	2635.3
ENSG00000066382	MPPED2	126.48	-0.815425	0.313724	-2.59918	0.00934477	0.0363899	144.346	178.13	82.6182	100.825
ENSG00000066735	KIF26A	1396.33	0.996426	0.0962027	10.3576	3.86647e-25	1.50344e-23	905.931	958.417	1798.39	1922.6
ENSG00000066926	FECH	1689	0.508529	0.0893532	5.69122	1.26135e-08	1.4817e-07	1326.04	1461.83	1934.8	2033.31
ENSG00000067057	PFKP	5837.21	1.11025	0.0560918	19.7934	3.39488e-87	7.11035e-85	3877.94	3516.13	8173.43	7781.34
ENSG00000067082	KLF6	6287.85	0.562287	0.0517424	10.867	1.65497e-27	7.04452e-26	5290.16	4867.6	7604.71	7388.92
ENSG00000067842	ATP2B3	59.2455	-1.1388	0.445476	-2.55636	0.0105774	0.0404634	79.7133	83.2564	38.4271	35.5854
ENSG00000068615	REEP1	1954.37	-0.844098	0.0800646	-10.5427	5.48926e-26	2.23833e-24	2575.6	2445.42	1398.74	1397.72
ENSG00000069399	BCL3	359.174	0.601116	0.196746	3.05529	0.00224843	0.0108167	250.989	319.472	466.889	399.347
ENSG00000069431	ABCC9	926.845	0.868597	0.117032	7.4219	1.15452e-13	2.21656e-12	685.103	627.327	1234.47	1160.48
ENSG00000070182	SPTB	124.389	1.40476	0.325132	4.32056	1.55631e-05	0.000119319	77.5589	59.054	199.821	161.123
ENSG00000070193	FGF10	227.135	0.658854	0.244221	2.69778	0.00698045	0.0284534	203.592	149.087	295.888	259.971
ENSG00000070601	FRMPD1	60.5909	-1.20949	0.44659	-2.70828	0.00676321	0.0277191	93.717	75.5116	34.5843	38.5509
ENSG00000070731	ST6GALNAC2	85.0645	1.02096	0.382837	2.66682	0.00765723	0.0307943	46.3199	65.8306	110.478	117.63
ENSG00000070808	CAMK2A	302.448	0.866768	0.21448	4.04126	5.31651e-05	0.000368378	183.125	244.929	415.012	366.728
ENSG00000071205	ARHGAP10	1495.64	0.521816	0.0910172	5.73316	9.85771e-09	1.17653e-07	1266.79	1189.79	1739.78	1786.19
ENSG00000071967	CYBRD1	517.884	0.952749	0.159438	5.97567	2.29153e-09	2.94322e-08	386.717	319.472	674.395	690.95
ENSG00000072110	ACTN1	21664.1	0.647582	0.0295984	21.879	4.11936e-106	1.13319e-103	17098.5	16667.7	26754.8	26135.5
ENSG00000072163	LIMS2	278.287	0.554837	0.208281	2.66388	0.00772449	0.0310307	238.063	212.982	347.765	314.338
ENSG00000072182	ASIC4	662.63	-1.18866	0.136561	-8.70426	3.19646e-18	8.38038e-17	926.397	915.821	385.231	423.071
ENSG00000072657	TRHDE	252.317	-1.54055	0.221252	-6.96291	3.33325e-12	5.65181e-11	391.026	360.132	132.573	125.537
ENSG00000073350	LLGL2	212.478	0.833645	0.237184	3.51477	0.00044014	0.00252167	159.427	146.183	285.321	258.983
ENSG00000074211	PPP2R2C	29.4172	1.67166	0.672445	2.48594	0.0129211	0.0479367	8.61765	19.362	43.2304	46.4587
ENSG00000075223	SEMA3C	3054.46	1.83271	0.0777877	23.5605	9.80829e-123	3.34772e-120	1391.75	1287.57	5066.61	4471.9
ENSG00000075275	CELSR1	13777.9	0.947685	0.03507	27.0227	8.0013e-161	3.88084e-158	9235.97	9579.33	18337.4	17958.8
ENSG00000075426	FOSL2	2361.73	1.42906	0.0781489	18.2863	1.06317e-74	1.59311e-72	1289.42	1269.18	3599.65	3288.69
ENSG00000075651	PLD1	185.318	1.3949	0.266081	5.2424	1.58502e-07	1.63113e-06	117.415	87.1288	273.793	262.937
ENSG00000075891	PAX2	37.8911	1.47557	0.584673	2.52376	0.0116108	0.0437444	23.6985	16.4577	44.1911	67.2169
ENSG00000076356	PLXNA2	43908.5	-0.789968	0.0223511	-35.3435	1.26043e-273	1.787e-270	55511.7	55764.4	32141.3	32216.7
ENSG00000076716	GPC4	13638.7	0.965307	0.0333758	28.9224	6.24873e-184	3.97139e-181	9281.21	9196.93	17925.3	18151.5
ENSG00000077080	ACTL6B	562.267	-0.6011	0.149822	-4.01208	6.01859e-05	0.000413296	671.1	684.445	480.338	413.186
ENSG00000077092	RARB	1134.44	-1.56324	0.106096	-14.7343	3.88232e-49	3.2232e-47	1732.15	1658.35	559.114	588.148
ENSG00000077238	IL4R	987.964	0.527191	0.118895	4.4341	9.24585e-06	7.34844e-05	773.434	845.149	1247.92	1085.36
ENSG00000077264	PAK3	11275.6	-0.868785	0.036467	-23.8239	1.88957e-125	6.57105e-123	14714.6	14429.5	8055.27	7902.93
ENSG00000077279	DCX	83242.2	-0.819948	0.0197064	-41.6082	0	0	106257	106305	60577.4	59830
ENSG00000077713	SLC25A43	175.583	1.14126	0.259755	4.39359	1.11493e-05	8.75178e-05	107.721	111.331	242.09	241.19
ENSG00000077942	FBLN1	24433.2	0.928832	0.0292168	31.7911	8.60084e-222	7.20555e-219	16519	17135.3	31761.9	32316.5
ENSG00000078081	LAMP3	221.221	1.0748	0.254684	4.22014	2.44154e-05	0.000179165	169.121	116.172	321.827	277.764
ENSG00000078114	NEBL	3754.6	1.00881	0.0676134	14.9203	2.43067e-50	2.14352e-48	2606.84	2380.55	5228.96	4802.05
ENSG00000078269	SYNJ2	1665.43	0.734107	0.0851732	8.61899	6.75481e-18	1.73154e-16	1259.25	1242.07	2053.93	2106.46
ENSG00000078295	ADCY2	1439.13	0.893807	0.0924131	9.67186	3.97089e-22	1.32107e-20	1009.34	1004.89	1915.59	1826.72
ENSG00000078328	RBFOX1	692.768	-1.46632	0.133708	-10.9666	5.53209e-28	2.41616e-26	1021.19	1013.6	380.428	355.854
ENSG00000078725	BRINP1	466.217	-0.730315	0.165266	-4.41904	9.9142e-06	7.82899e-05	580.614	582.795	319.905	381.555
ENSG00000079102	RUNX1T1	2840.66	-0.743877	0.0717642	-10.3656	3.5564e-25	1.38873e-23	3647.42	3467.73	2220.12	2027.38
ENSG00000079841	RIMS1	427.947	-0.502751	0.16455	-3.05531	0.0022483	0.0108167	503.055	500.507	359.293	348.935
ENSG00000080031	PTPRH	130.002	1.18155	0.312288	3.78351	0.000154632	0.000972372	91.5625	67.7668	174.843	185.835
ENSG00000080573	COL5A3	340.608	1.50174	0.194149	7.73499	1.03411e-14	2.16096e-13	186.357	169.417	533.175	473.484
ENSG00000081051	AFP	50.4394	1.29293	0.490816	2.63425	0.00843235	0.0333535	33.3934	25.1705	73.0114	70.1824
ENSG00000081138	CDH7	258.744	1.07783	0.225749	4.77446	1.80187e-06	1.61214e-05	158.349	174.258	390.995	311.372
ENSG00000081665	ZNF506	1194.49	-1.04175	0.102836	-10.1302	4.05742e-24	1.50468e-22	1553.33	1662.22	764.698	797.706
ENSG00000082397	EPB41L3	5526.22	0.762658	0.0516801	14.7573	2.7621e-49	2.33524e-47	4201.1	3997.28	6812.16	7094.35
ENSG00000082556	OPRK1	872.275	-0.61665	0.123607	-4.98879	6.07601e-07	5.76658e-06	1117.06	995.205	721.468	655.365
ENSG00000082781	ITGB5	1594.51	1.30818	0.0942284	13.8831	8.02055e-44	5.72972e-42	978.103	857.735	2284.49	2257.7
ENSG00000084453	SLCO1A2	1452.53	0.8633	0.102119	8.45385	2.81851e-17	6.97287e-16	942.556	1117.18	1841.62	1908.76
ENSG00000085276	MECOM	1452.91	-0.973397	0.0937322	-10.3849	2.90528e-25	1.14173e-23	1994.99	1855.84	967.401	993.426
ENSG00000085563	ABCB1	52.3981	1.64245	0.484306	3.39134	0.000695517	0.00381634	23.6985	27.1067	80.6968	78.0902
ENSG00000086288	NME8	36.7655	2.72577	0.623298	4.37314	1.22475e-05	9.54878e-05	8.61765	10.6491	58.6013	69.1939
ENSG00000086289	EPDR1	557.253	0.732963	0.150723	4.86298	1.15631e-06	1.06507e-05	441.655	395.952	661.906	729.501
ENSG00000087076	HSD17B14	247.353	0.740908	0.22936	3.23032	0.0012365	0.00636058	199.283	171.353	342.001	276.775
ENSG00000087245	MMP2	8870.12	0.542854	0.0419344	12.9453	2.49735e-38	1.5656e-36	7410.1	7033.23	10475.2	10562
ENSG00000087495	PHACTR3	678.105	-5.55433	0.227529	-24.4116	1.28836e-131	5.05228e-129	1313.11	1342.75	26.8989	29.6545
ENSG00000088367	EPB41L1	4866.93	0.52106	0.0519043	10.0389	1.02843e-23	3.73129e-22	4000.74	3994.37	5830.34	5642.27
ENSG00000088836	SLC4A11	408.033	0.513765	0.186444	2.7556	0.00585839	0.0245903	305.927	365.941	428.462	531.804
ENSG00000088970	PLK1S1	872.654	0.78595	0.116507	6.74594	1.5204e-11	2.44951e-10	646.324	635.072	1094.21	1115.01
ENSG00000089169	RPH3A	30.2025	1.84337	0.647374	2.84746	0.00440693	0.0193713	10.7721	15.4896	46.1125	48.4357
ENSG00000089199	CHGB	1145.17	-0.527457	0.103073	-5.1173	3.09935e-07	3.07284e-06	1331.43	1372.76	909.761	966.737
ENSG00000089472	HEPH	1761.08	-0.622906	0.0919593	-6.77371	1.25519e-11	2.03291e-10	1996.06	2274.06	1347.83	1426.38
ENSG00000090013	BLVRB	487.001	0.821728	0.160881	5.10767	3.26161e-07	3.22158e-06	355.478	348.515	665.749	578.263
ENSG00000090530	LEPREL1	2040.69	0.888294	0.0909617	9.76558	1.58203e-22	5.36987e-21	1527.48	1336.94	2797.49	2500.86
ENSG00000090932	DLL3	6342.63	-0.513292	0.0511918	-10.0268	1.16184e-23	4.19058e-22	7162.35	7754.46	5173.24	5280.48
ENSG00000091136	LAMB1	2665.97	0.782623	0.071944	10.8782	1.46388e-27	6.26004e-26	2019.76	1901.34	3471.88	3270.89
ENSG00000091490	SEL1L3	2384.67	1.43938	0.0760635	18.9234	7.31648e-80	1.28429e-77	1308.81	1261.43	3598.69	3369.74
ENSG00000091656	ZFHX4	19907.8	-0.598576	0.0302516	-19.7866	3.8833e-87	8.04192e-85	24373.9	23586.7	15857.9	15812.8
ENSG00000092607	TBX15	202.677	0.69636	0.244572	2.84726	0.00440967	0.0193758	159.427	150.055	270.911	230.317
ENSG00000092969	TGFB2	12694.4	1.34417	0.0399152	33.6756	1.31423e-248	1.27487e-245	7406.87	6945.13	18538.2	17887.6
ENSG00000095261	PSMD5	443.381	1.85677	0.175726	10.5663	4.27075e-26	1.74532e-24	183.125	200.396	744.524	645.48
ENSG00000095596	CYP26A1	577.54	-0.664093	0.145302	-4.57045	4.86689e-06	4.06995e-05	698.03	718.329	470.731	423.071
ENSG00000095637	SORBS1	2163.7	-0.737063	0.0763431	-9.65462	4.69895e-22	1.55568e-20	2672.55	2736.81	1664.85	1580.59
ENSG00000095739	BAMBI	361.117	0.97612	0.185081	5.27402	1.33467e-07	1.3851e-06	259.607	227.503	494.748	462.61
ENSG00000095752	IL11	83.4102	2.28133	0.400006	5.70326	1.17541e-08	1.38782e-07	25.853	30.9791	135.455	141.353
ENSG00000096696	DSP	1975.3	3.32965	0.0933188	35.6804	7.96996e-279	1.3354e-275	338.243	375.622	3616.95	3570.4
ENSG00000099139	PCSK5	1187.19	0.83933	0.109653	7.65443	1.94174e-14	3.98089e-13	913.471	789.968	1578.39	1466.91
ENSG00000099250	NRP1	1478.12	1.2361	0.0962742	12.8394	9.86888e-38	6.00308e-36	903.776	858.703	2173.05	1976.97
ENSG00000099260	PALMD	1818.13	1.28994	0.0944933	13.6511	1.98801e-42	1.3471e-40	1136.45	975.843	2686.05	2474.18
ENSG00000099860	GADD45B	300.392	0.76688	0.210666	3.64027	0.000272352	0.00163402	202.515	242.024	415.012	342.015
ENSG00000099953	MMP11	665.667	0.546342	0.140868	3.8784	0.000105145	0.000685266	510.596	571.178	740.681	840.211
ENSG00000100060	MFNG	227.169	-0.742738	0.226675	-3.27667	0.00105041	0.00550942	282.228	286.557	175.804	164.088
ENSG00000100065	CARD10	227.728	1.01675	0.23037	4.41356	1.01684e-05	8.01599e-05	156.195	145.215	320.866	288.637
ENSG00000100092	SH3BP1	663.198	0.57245	0.138124	4.14448	3.40585e-05	0.000244825	500.901	565.369	819.457	767.063
ENSG00000100097	LGALS1	431.01	0.818621	0.180223	4.54228	5.56494e-06	4.61392e-05	353.324	271.067	564.878	534.77
ENSG00000100100	PIK3IP1	390.635	0.584535	0.177083	3.30091	0.000963701	0.00510695	335.011	290.429	477.456	459.645
ENSG00000100196	KDELR3	303.21	1.0849	0.197592	5.49061	4.0055e-08	4.45268e-07	194.974	193.62	415.012	409.232
ENSG00000100234	TIMP3	1806.86	2.04407	0.0902953	22.6376	1.84883e-113	5.6793e-111	734.655	676.7	3009.8	2806.31
ENSG00000100299	ARSA	934.65	0.731345	0.112658	6.49173	8.48583e-11	1.2695e-09	693.721	711.552	1177.79	1155.54
ENSG00000100300	TSPO	479.772	0.903043	0.157219	5.74387	9.25385e-09	1.10896e-07	342.552	326.249	619.636	630.653
ENSG00000100307	CBX7	115.409	0.881	0.323012	2.72745	0.00638253	0.0264411	73.25	89.065	143.141	156.18
ENSG00000100311	PDGFB	230.96	2.15508	0.238132	9.04995	1.43033e-19	4.13852e-18	86.1765	83.2564	368.9	385.509
ENSG00000100345	MYH9	57702.7	0.800723	0.0645065	12.4131	2.22002e-35	1.25129e-33	43519.1	40659.1	75470.7	71161.9
ENSG00000100427	MLC1	944.398	2.06541	0.117831	17.5285	8.67986e-69	1.1346e-66	369.482	359.164	1520.75	1528.2
ENSG00000100599	RIN3	587.693	1.17985	0.1532	7.70139	1.34593e-14	2.79986e-13	346.86	372.718	744.524	886.67
ENSG00000100604	CHGA	895.879	-1.28352	0.116787	-10.9902	4.25883e-28	1.87338e-26	1289.42	1250.78	530.293	513.023
ENSG00000100678	SLC8A3	495.927	-1.20355	0.158864	-7.57594	3.56525e-14	7.13476e-13	674.331	708.648	282.439	318.292
ENSG00000100889	PCK2	900.756	1.21332	0.120152	10.0982	5.62421e-24	2.05674e-22	514.905	570.21	1221.02	1296.89
ENSG00000100987	VSX1	81.2664	1.91578	0.397099	4.82444	1.40398e-06	1.27472e-05	31.239	36.7877	135.455	121.584
ENSG00000101096	NFATC2	90.2573	1.19364	0.38938	3.06549	0.00217316	0.010499	39.8566	69.703	122.967	128.503
ENSG00000101098	RIMS4	2147.93	-0.624744	0.0767009	-8.1452	3.78662e-16	8.68049e-15	2544.36	2667.11	1719.61	1660.65
ENSG00000101134	DOK5	665.275	0.590027	0.134034	4.40209	1.07215e-05	8.43394e-05	549.375	513.092	810.811	787.822
ENSG00000101180	HRH3	197.62	-0.739645	0.242685	-3.04776	0.00230555	0.0110545	245.603	248.801	152.748	143.33
ENSG00000101204	CHRNA4	1449.92	-0.530818	0.0930088	-5.70718	1.14865e-08	1.3571e-07	1671.82	1755.16	1149.93	1222.75
ENSG00000101210	EEF1A2	3509.16	0.687817	0.0619235	11.1075	1.1531e-28	5.18363e-27	2602.53	2772.63	4324	4337.47
ENSG00000101255	TRIB3	1493.1	0.849439	0.0976823	8.69594	3.43983e-18	8.99284e-17	993.184	1137.51	1964.58	1877.13
ENSG00000101335	MYL9	1493.03	1.74296	0.102475	17.0086	7.09595e-65	8.83686e-63	690.489	683.477	2467.98	2130.18
ENSG00000101349	PAK7	1296.84	-0.998775	0.103124	-9.6852	3.48518e-22	1.16368e-20	1749.38	1707.72	806.007	924.232
ENSG00000101384	JAG1	27295.6	0.521122	0.0262814	19.8285	1.68894e-87	3.57804e-85	22285.2	22550.9	31929	32417.3
ENSG00000101417	PXMP4	65.3597	1.23719	0.435623	2.84004	0.00451083	0.019748	43.0883	34.8515	80.6968	102.802
ENSG00000101439	CST3	6155.62	0.5658	0.229225	2.46832	0.0135749	0.0499698	4285.13	5642.07	6744.91	7950.38
ENSG00000101445	PPP1R16B	292.349	1.26213	0.22062	5.72084	1.06e-08	1.25801e-07	200.36	144.247	430.383	394.405
ENSG00000101463	SYNDIG1	941.555	0.783713	0.113662	6.89513	5.38146e-12	8.96797e-11	715.265	668.956	1203.73	1178.27
ENSG00000101489	CELF4	894.97	-0.747944	0.123175	-6.0722	1.26173e-09	1.67301e-08	1206.47	1037.8	677.277	658.33
ENSG00000101542	CDH20	244.567	2.76367	0.248182	11.1356	8.41321e-29	3.80059e-27	64.6324	60.9902	390.035	462.61
ENSG00000101825	MXRA5	903.216	1.07192	0.119163	8.99536	2.35468e-19	6.72855e-18	548.298	615.71	1216.22	1232.64
ENSG00000102024	PLS3	11702.5	1.01929	0.03713	27.452	6.58164e-166	3.36962e-163	7852.83	7613.12	15464	15880
ENSG00000102032	RENBP	302.731	0.876799	0.20598	4.25672	2.07444e-05	0.000154856	232.677	194.588	416.934	366.728
ENSG00000102034	ELF4	821.939	2.75189	0.144457	19.0498	6.58969e-81	1.20252e-78	239.14	186.843	1498.66	1363.12
ENSG00000102265	TIMP1	2635.53	0.741667	0.074442	9.96302	2.21235e-23	7.81146e-22	1973.44	1972.02	3466.12	3130.53
ENSG00000102287	GABRE	133.466	1.02211	0.323105	3.16341	0.00155934	0.00784395	95.8714	80.3521	143.141	214.501
ENSG00000102359	SRPX2	77.0976	1.72309	0.405202	4.25243	2.11462e-05	0.000157282	39.8566	31.9472	124.888	111.699
ENSG00000102554	KLF5	246.986	0.964366	0.231053	4.17378	2.99591e-05	0.00021705	147.577	186.843	302.613	350.912
ENSG00000102871	TRADD	68.8441	1.52583	0.506237	3.01406	0.0025778	0.0121467	53.8603	17.4258	86.4609	117.63
ENSG00000103056	SMPD3	3269.52	-1.19934	0.0648367	-18.4979	2.14827e-76	3.38417e-74	4696.62	4414.53	1975.15	1991.79
ENSG00000103145	HCFC1R1	1538.92	0.686048	0.0907242	7.56191	3.97199e-14	7.91435e-13	1156.92	1202.38	1959.78	1836.6
ENSG00000103154	NECAB2	837.05	0.607469	0.11992	5.06564	4.07034e-07	3.96261e-06	686.18	640.881	1001.02	1020.12
ENSG00000103175	WFDC1	123.261	1.05555	0.34087	3.09664	0.00195725	0.00958908	58.1691	101.65	167.158	166.065
ENSG00000103202	NME4	10693.6	0.508767	0.0405504	12.5465	4.15234e-36	2.37677e-34	8543.32	9108.83	12533	12589.3
ENSG00000103253	HAGHL	497.035	0.518714	0.158017	3.28265	0.00102837	0.00540922	391.026	425.963	553.35	617.802
ENSG00000103257	SLC7A5	15875.9	0.704113	0.0323529	21.7635	5.14273e-105	1.39391e-102	11920.4	12231.9	19844.7	19506.7
ENSG00000103460	TOX3	11696.9	-0.506965	0.0358339	-14.1476	1.93112e-45	1.45275e-43	13629.9	13832.2	9778.72	9546.78
ENSG00000103485	QPRT	5478.01	1.09216	0.0537783	20.3086	1.07886e-91	2.45488e-89	3443.83	3551.95	7717.11	7199.13
ENSG00000103966	EHD4	2530.67	0.533407	0.0698104	7.64079	2.15899e-14	4.4018e-13	2037	2098.84	3019.41	2967.43
ENSG00000104044	OCA2	105.216	1.64054	0.402378	4.07711	4.55994e-05	0.000320275	30.1618	71.6392	144.101	174.962
ENSG00000104081	BMF	4324.73	-0.533222	0.0588734	-9.05709	1.33976e-19	3.88868e-18	5057.48	5172.55	3679.39	3389.51
ENSG00000104313	EYA1	327.636	-1.88789	0.197187	-9.57409	1.02761e-21	3.33448e-20	533.217	498.57	136.416	142.342
ENSG00000104324	CPQ	94.1184	1.28559	0.362942	3.54214	0.000396892	0.00229891	47.3971	61.9583	128.731	138.388
ENSG00000104332	SFRP1	31757.3	1.12515	0.0255106	44.1051	0	0	20189	19744.4	43654.1	43441.9
ENSG00000104361	NIPAL2	103.315	1.38525	0.354719	3.90522	9.41393e-05	0.000618568	59.2463	55.1816	125.849	172.985
ENSG00000104368	PLAT	1017.89	1.40226	0.119052	11.7785	5.03586e-32	2.52217e-30	582.769	535.358	1576.47	1376.96
ENSG00000104490	NCALD	14397	-0.534704	0.0327534	-16.3252	6.537e-60	7.34655e-58	17128.7	16941.7	11868.2	11649.3
ENSG00000104611	SH2D4A	46.8137	1.9112	0.535289	3.5704	0.000356432	0.00208598	14.0037	25.1705	74.9328	73.1478
ENSG00000104689	TNFRSF10A	101.94	1.62456	0.366256	4.43559	9.18213e-06	7.30409e-05	61.4008	38.7239	163.315	144.319
ENSG00000104722	NEFM	56614.3	-0.73199	0.0214883	-34.0646	2.46397e-254	2.83834e-251	70148.8	71202.6	42604.1	42501.8
ENSG00000104856	RELB	259.291	0.989533	0.219546	4.50717	6.5697e-06	5.37444e-05	180.971	166.513	317.023	372.658
ENSG00000105048	TNNT1	90.215	1.55107	0.367622	4.21919	2.45179e-05	0.00017982	46.3199	45.5006	130.652	138.388
ENSG00000105143	SLC1A6	276.66	-0.875732	0.210365	-4.16292	3.14203e-05	0.000226961	363.019	353.356	211.349	178.916
ENSG00000105329	TGFB1	725.979	1.37261	0.134828	10.1804	2.42563e-24	9.14248e-23	433.037	376.59	1069.23	1025.06
ENSG00000105355	PLIN3	5930.17	0.51312	0.052581	9.75866	1.69375e-22	5.7385e-21	5046.71	4728.19	7162.8	6782.98
ENSG00000105559	PLEKHA4	2254.33	0.979927	0.0800232	12.2455	1.77497e-34	9.62189e-33	1563.03	1471.51	3125.08	2857.71
ENSG00000105784	RUNDC3B	235.679	-0.708413	0.2407	-2.94314	0.00324906	0.014808	256.375	328.185	159.472	198.685
ENSG00000105810	CDK6	15825.4	0.573723	0.0400161	14.3373	1.27903e-46	9.90498e-45	12143.3	13292	19011.8	18854.3
ENSG00000105825	TFPI2	307.113	1.17575	0.198294	5.92935	3.04143e-09	3.84213e-08	196.052	181.034	434.226	417.14
ENSG00000105939	ZC3HAV1	7513.11	0.54241	0.0473481	11.4558	2.19952e-30	1.04483e-28	6031.28	6202.6	9214.81	8603.76
ENSG00000105971	CAV2	541.012	1.44165	0.156227	9.22797	2.75803e-20	8.36074e-19	280.074	302.047	841.552	740.374
ENSG00000105974	CAV1	2458.66	1.83015	0.087331	20.9565	1.63756e-97	4.07864e-95	1104.14	1055.23	4142.44	3532.84
ENSG00000105997	HOXA3	4214.95	-1.21111	0.0564898	-21.4394	5.73547e-102	1.51015e-99	5876.16	5897.65	2484.31	2601.69
ENSG00000106003	LFNG	1842	-0.56471	0.0862164	-6.54992	5.75681e-11	8.74002e-10	2289.06	2107.55	1537.08	1434.29
ENSG00000106211	HSPB1	2573.77	0.780479	0.0752853	10.367	3.50523e-25	1.37166e-23	1794.63	1992.35	3314.33	3193.79
ENSG00000106236	NPTX2	598.966	3.4717	0.168404	20.6153	2.00074e-94	4.78904e-92	104.489	93.9055	1090.37	1107.1
ENSG00000106333	PCOLCE	371.764	1.088	0.18636	5.83819	5.27724e-09	6.51909e-08	244.526	231.375	548.546	462.61
ENSG00000106341	PPP1R17	55.9165	1.58309	0.506016	3.12853	0.00175681	0.00872535	38.7794	17.4258	88.3822	79.0787
ENSG00000106366	SERPINE1	1620.66	2.27724	0.0982773	23.1715	8.81737e-119	2.80195e-116	570.919	538.262	2832.07	2541.39
ENSG00000106546	AHR	621.656	0.735179	0.138072	5.32461	1.01172e-07	1.06554e-06	479.357	454.038	774.305	778.925
ENSG00000106714	CNTNAP3	399.115	-0.509361	0.171321	-2.97314	0.00294767	0.0136401	484.743	453.07	330.473	328.177
ENSG00000106772	PRUNE2	857.82	0.541732	0.121421	4.46161	8.13475e-06	6.53297e-05	668.945	728.01	1057.7	976.622
ENSG00000106853	PTGR1	1381.56	0.577773	0.0925537	6.24257	4.30449e-10	5.9741e-09	1110.6	1106.54	1650.44	1658.68
ENSG00000106948	AKNA	2947.78	0.598185	0.069074	8.66007	4.7146e-18	1.22043e-16	2245.98	2443.48	3605.42	3496.27
ENSG00000107242	PIP5K1B	91.1464	1.08025	0.369495	2.92357	0.00346043	0.0156783	67.864	49.373	128.731	118.618
ENSG00000107249	GLIS3	983.824	1.23762	0.118857	10.4127	2.16944e-25	8.58048e-24	634.475	538.262	1374.73	1387.83
ENSG00000107295	SH3GL2	662.16	-0.5813	0.138322	-4.20252	2.63963e-05	0.000192601	843.453	744.467	543.743	516.977
ENSG00000107338	SHB	117.822	0.877346	0.315882	2.77745	0.00547876	0.0232617	81.8677	84.2245	145.062	160.134
ENSG00000107438	PDLIM1	4696.27	0.894003	0.0522957	17.0952	1.61238e-65	2.02162e-63	3261.78	3309.93	6124.31	6089.06
ENSG00000107731	UNC5B	1467.04	0.676713	0.0909998	7.43643	1.03444e-13	1.99852e-12	1101.98	1155.91	1799.35	1810.9
ENSG00000107742	SPOCK2	777.916	0.961544	0.12612	7.62406	2.45824e-14	4.98436e-13	519.213	536.326	987.575	1068.55
ENSG00000107796	ACTA2	1876.74	0.519577	0.0830333	6.25745	3.9132e-10	5.44334e-09	1577.03	1508.3	2283.53	2138.09
ENSG00000107819	SFXN3	682.108	1.79977	0.136711	13.1648	1.39919e-39	9.04858e-38	304.849	303.983	1082.68	1036.92
ENSG00000107829	FBXW4	169.402	1.99749	0.274771	7.26967	3.60377e-13	6.60907e-12	68.9412	66.7987	267.068	274.799
ENSG00000108001	EBF3	6438.41	-0.696607	0.0475671	-14.6447	1.45554e-48	1.1664e-46	8166.3	7761.24	4898.49	4927.59
ENSG00000108370	RGS9	116.332	2.29485	0.342942	6.69167	2.20641e-11	3.50269e-10	43.0883	35.8196	207.506	178.916
ENSG00000108375	RNF43	676.682	2.16314	0.147897	14.626	1.917e-48	1.52953e-46	267.147	227.503	1166.26	1045.82
ENSG00000108379	WNT3	878.969	0.522849	0.120009	4.35675	1.32009e-05	0.000102315	688.335	754.148	1074.04	999.357
ENSG00000108439	PNPO	129.894	0.763375	0.30847	2.47471	0.0133345	0.0492027	84.0221	108.427	172.922	154.203
ENSG00000108479	GALK1	524.933	0.582429	0.153204	3.80165	0.000143736	0.000910377	426.574	414.346	666.709	592.102
ENSG00000108551	RASD1	327.544	0.589586	0.209874	2.80924	0.00496585	0.0213845	217.596	304.951	382.349	405.278
ENSG00000108821	COL1A1	2656.09	1.63563	0.224598	7.28249	3.27707e-13	6.04601e-12	1388.52	1198.51	4577.62	3459.69
ENSG00000108828	VAT1	15129.9	0.520226	0.0331052	15.7144	1.20602e-55	1.22807e-53	12233.8	12626.9	17948.3	17710.7
ENSG00000108932	SLC16A6	398.775	0.69045	0.178174	3.87515	0.000106559	0.000693744	276.842	333.026	488.024	497.207
ENSG00000109062	SLC9A3R1	3189.19	0.536148	0.0646998	8.28671	1.16425e-16	2.77598e-15	2592.84	2613.86	3891.7	3658.38
ENSG00000109113	RAB34	4222.52	1.23419	0.0602085	20.4986	2.21798e-93	5.17463e-91	2628.38	2411.53	6002.31	5847.87
ENSG00000109851	DBX1	1284.57	2.52327	0.104666	24.1077	2.07584e-128	7.65194e-126	374.868	386.271	2180.74	2196.41
ENSG00000109854	HTATIP2	124.468	1.69963	0.333573	5.09522	3.48327e-07	3.42295e-06	45.2427	71.6392	190.214	190.777
ENSG00000109991	P2RX3	2159.64	-0.568388	0.0779302	-7.29356	3.01876e-13	5.62576e-12	2481.88	2676.79	1726.34	1753.57
ENSG00000110057	UNC93B1	751.972	1.13193	0.126424	8.95346	3.44512e-19	9.67941e-18	473.971	468.559	1044.26	1021.1
ENSG00000110090	CPT1A	229.429	1.35848	0.230867	5.88427	3.99812e-09	5.00948e-08	122.802	134.566	340.079	320.269
ENSG00000110092	CCND1	23628.4	0.720983	0.0293095	24.599	1.29568e-133	5.30683e-131	18041.1	17649.4	29870.3	28952.7
ENSG00000110328	GALNT18	950.33	0.597944	0.112274	5.32573	1.00547e-07	1.0601e-06	757.276	755.116	1174.91	1114.02
ENSG00000110436	SLC1A2	4702.1	-1.00567	0.0533513	-18.8499	2.94417e-79	5.07139e-77	6293.04	6262.62	3190.41	3062.32
ENSG00000110628	SLC22A18	208.543	0.721445	0.265587	2.71641	0.00659934	0.0271622	122.802	191.683	247.854	271.833
ENSG00000110660	SLC35F2	593.555	0.759151	0.14163	5.36009	8.31821e-08	8.8263e-07	426.574	455.006	750.288	742.351
ENSG00000110675	ELMOD1	750.578	0.604262	0.126218	4.78745	1.68916e-06	1.5172e-05	609.699	581.827	926.092	884.693
ENSG00000110693	SOX6	495.738	0.825977	0.175974	4.69373	2.68264e-06	2.34109e-05	403.952	311.727	579.288	687.985
ENSG00000111057	KRT18	839.663	1.00933	0.133198	7.57763	3.51923e-14	7.05031e-13	593.541	521.805	1214.29	1029.01
ENSG00000111087	GLI1	3425.75	1.15143	0.0654982	17.5796	3.53246e-69	4.68394e-67	2141.49	2112.39	4534.39	4914.74
ENSG00000111145	ELK3	1058.64	0.705839	0.10862	6.49822	8.12764e-11	1.21789e-09	841.298	768.67	1325.73	1298.87
ENSG00000111186	WNT5B	1956.23	-0.642787	0.0783335	-8.20577	2.29125e-16	5.31865e-15	2390.32	2379.58	1515.95	1539.07
ENSG00000111261	MANSC1	1258.85	0.623172	0.0972199	6.40992	1.45592e-10	2.11458e-09	989.953	992.3	1546.69	1506.45
ENSG00000111331	OAS3	85.898	0.953377	0.383778	2.48419	0.0129846	0.0481238	66.7868	50.3411	98.9497	127.514
ENSG00000111432	FZD10	7117.16	-0.72504	0.0463687	-15.6364	4.11305e-55	4.09771e-53	8648.89	9087.53	5284.68	5447.53
ENSG00000111799	COL12A1	1027.4	3.2301	0.293019	11.0235	2.94272e-28	1.31325e-26	156.195	239.12	1858.91	1855.38
ENSG00000111859	NEDD9	1761.55	0.735062	0.0827408	8.88392	6.45467e-19	1.7836e-17	1326.04	1318.55	2223.97	2177.63
ENSG00000111907	TPD52L1	60.438	1.23478	0.448753	2.75158	0.00593089	0.0248493	32.3162	39.692	77.8148	91.929
ENSG00000111913	FAM65B	1211.99	1.08067	0.110146	9.8113	1.00661e-22	3.44848e-21	847.761	709.616	1641.8	1648.79
ENSG00000112137	PHACTR1	555.27	-0.689663	0.146574	-4.70523	2.53586e-06	2.22458e-05	679.717	691.222	408.287	441.852
ENSG00000112238	PRDM13	4900.34	-0.850973	0.0555005	-15.3327	4.62251e-53	4.30291e-51	6151.93	6457.21	3392.15	3600.06
ENSG00000112309	B3GAT2	771.133	-1.29897	0.135024	-9.62032	6.56276e-22	2.14465e-20	1052.43	1140.42	407.327	484.357
ENSG00000112319	EYA4	52.7715	-1.58681	0.486058	-3.26465	0.00109598	0.00570945	81.8677	76.4797	22.0956	30.643
ENSG00000112378	PERP	396.059	0.710115	0.175277	4.05138	5.09157e-05	0.00035399	282.228	318.504	479.377	504.127
ENSG00000112414	GPR126	1260.48	2.11502	0.112709	18.7654	1.44838e-78	2.3835e-76	515.982	430.804	2123.09	1972.03
ENSG00000112419	PHACTR2	1840.87	0.584306	0.0883718	6.6119	3.79406e-11	5.86155e-10	1487.62	1458.92	2343.09	2073.84
ENSG00000112562	SMOC2	316.065	0.557982	0.194685	2.86608	0.00415595	0.0183733	239.14	272.035	380.428	372.658
ENSG00000112773	FAM46A	1225.66	0.677275	0.0986908	6.8626	6.76198e-12	1.11876e-10	951.173	935.182	1488.09	1528.2
ENSG00000112893	MAN2A1	6326.71	0.651239	0.0465213	13.9987	1.58666e-44	1.16046e-42	4918.52	4926.65	7861.21	7600.45
ENSG00000113070	HBEGF	654.605	0.833053	0.140462	5.93079	3.01485e-09	3.81116e-08	506.287	435.644	853.081	823.407
ENSG00000113083	LOX	927.72	0.626951	0.114759	5.46318	4.67674e-08	5.12163e-07	699.107	758.989	1125.91	1126.87
ENSG00000113140	SPARC	54656.8	1.05212	0.068284	15.4079	1.4476e-53	1.38242e-51	37045.1	34087.7	75448.6	72045.6
ENSG00000113209	PCDHB5	600.176	1.95583	0.151235	12.9324	2.95433e-38	1.8458e-36	226.213	265.259	974.126	935.106
ENSG00000113532	ST8SIA4	1161.45	-0.692945	0.105181	-6.58812	4.45443e-11	6.84164e-10	1430.53	1439.56	839.631	936.094
ENSG00000113580	NR3C1	590.132	1.31579	0.144063	9.13344	6.63544e-20	1.95676e-18	330.702	345.611	825.221	858.992
ENSG00000113594	LIFR	4489.1	0.753255	0.0548937	13.7221	7.48928e-43	5.12933e-41	3353.34	3333.16	5765.02	5504.87
ENSG00000113721	PDGFRB	653.257	0.626387	0.134793	4.64702	3.36764e-06	2.88827e-05	518.136	509.219	814.654	771.017
ENSG00000113739	STC2	1865.24	1.63646	0.0827627	19.7729	5.09753e-87	1.04392e-84	915.625	900.331	2842.64	2802.35
ENSG00000113805	CNTN3	717.509	0.542318	0.130784	4.14666	3.37356e-05	0.000242694	615.085	553.752	853.081	848.119
ENSG00000114251	WNT5A	4632.68	0.594456	0.0587162	10.1242	4.31339e-24	1.59e-22	3863.94	3520.97	5646.86	5498.94
ENSG00000114315	HES1	917.534	0.84141	0.11489	7.3236	2.41412e-13	4.54026e-12	636.629	677.668	1185.47	1170.36
ENSG00000114654	EFCC1	3566.7	0.881959	0.0818762	10.7719	4.67431e-27	1.97378e-25	2446.34	2571.27	4167.41	5081.8
ENSG00000115008	IL1A	169.426	0.743752	0.270253	2.75206	0.00592219	0.0248185	132.496	121.012	234.405	189.789
ENSG00000115107	STEAP3	126.501	0.844427	0.310959	2.71556	0.00661637	0.0272141	95.8714	85.1926	146.023	178.916
ENSG00000115159	GPD2	1596.91	0.54223	0.0906001	5.98487	2.16568e-09	2.79521e-08	1304.5	1296.28	1981.88	1804.97
ENSG00000115183	TANC1	4197.37	0.504108	0.0575566	8.75848	1.97906e-18	5.28639e-17	3563.4	3380.6	5013.77	4831.71
ENSG00000115226	FNDC4	732.728	0.631318	0.138741	4.55034	5.35594e-06	4.45065e-05	527.831	621.519	945.306	836.257
ENSG00000115353	TACR1	130.544	-2.07115	0.340783	-6.07762	1.21982e-09	1.62212e-08	256.375	165.545	53.7979	46.4587
ENSG00000115380	EFEMP1	121.289	2.86305	0.373024	7.67524	1.65115e-14	3.40406e-13	21.5441	36.7877	245.933	180.893
ENSG00000115461	IGFBP5	19404.3	0.661478	0.0301274	21.956	7.58577e-107	2.15097e-104	15248.9	14817.7	23882.4	23668.3
ENSG00000115594	IL1R1	490.645	1.56532	0.167715	9.33319	1.02734e-20	3.18769e-19	224.059	271.067	698.412	769.04
ENSG00000115648	MLPH	126.338	2.12676	0.323464	6.57494	4.86724e-11	7.45084e-10	51.7059	42.5963	210.388	200.662
ENSG00000115738	ID2	3537.29	0.720544	0.0600237	12.0043	3.37226e-33	1.77077e-31	2665.01	2678.73	4473.87	4331.54
ENSG00000115896	PLCL1	202.594	-0.676461	0.266361	-2.53964	0.0110968	0.0421427	228.368	270.099	186.371	125.537
ENSG00000116014	KISS1R	142.592	0.820039	0.289517	2.83244	0.00461949	0.0201637	94.7942	111.331	188.293	175.95
ENSG00000116016	EPAS1	189.132	1.38078	0.257676	5.3586	8.38689e-08	8.88895e-07	115.261	94.8736	281.478	264.914
ENSG00000116017	ARID3A	6275.73	0.702159	0.0482338	14.5574	5.23999e-48	4.14499e-46	4648.15	4906.32	7834.32	7714.13
ENSG00000116132	PRRX1	161.8	0.739157	0.290471	2.54468	0.0109378	0.0416086	96.9486	145.215	213.27	191.766
ENSG00000116574	RHOU	7785.9	-0.597609	0.0432902	-13.8047	2.38695e-43	1.66015e-41	9418.02	9333.43	6060.91	6331.24
ENSG00000116774	OLFML3	161.804	0.93606	0.279374	3.35056	0.000806475	0.00434497	109.875	112.299	239.208	185.835
ENSG00000116819	TFAP2E	204.49	-1.10761	0.24047	-4.60602	4.1045e-06	3.48457e-05	277.919	280.748	125.849	133.445
ENSG00000116983	HPCAL4	484.503	0.873355	0.170321	5.1277	2.93301e-07	2.92207e-06	366.25	318.504	687.844	565.413
ENSG00000117318	ID3	6688.79	1.43132	0.0486816	29.4017	5.22998e-190	3.57014e-187	3516	3719.43	9932.43	9587.31
ENSG00000117425	PTCH2	1248.15	0.997278	0.107825	9.24906	2.26476e-20	6.88807e-19	766.971	898.395	1708.08	1619.14
ENSG00000117525	F3	414.72	0.960809	0.169697	5.66192	1.49691e-08	1.74728e-07	271.456	291.397	553.35	542.678
ENSG00000117602	RCAN3	111.524	2.13482	0.373043	5.72273	1.04826e-08	1.24568e-07	30.1618	52.2773	208.467	155.192
ENSG00000117643	MAN1C1	1122.17	0.555831	0.102919	5.40065	6.64013e-08	7.13195e-07	909.162	908.076	1312.28	1359.17
ENSG00000117707	PROX1	6906.08	-0.556443	0.0452052	-12.3093	8.07594e-35	4.48336e-33	8207.24	8235.61	5472.97	5708.49
ENSG00000117791	2023-03-02	549.006	0.556402	0.146471	3.79872	0.000145447	0.000919949	451.349	437.58	637.889	669.204
ENSG00000118292	C1orf54	490.428	0.587851	0.155661	3.77647	0.000159066	0.000997531	375.945	407.569	583.131	595.067
ENSG00000118495	PLAGL1	13445.8	0.544719	0.0370903	14.6863	7.89095e-49	6.49278e-47	10983.2	10891.1	15511.1	16398
ENSG00000118733	OLFM3	114.524	2.0683	0.345138	5.99267	2.06428e-09	2.67558e-08	50.6287	37.7558	170.04	199.674
ENSG00000118777	ABCG2	89.2249	1.77178	0.394737	4.48851	7.17237e-06	5.82096e-05	44.1655	36.7877	165.236	110.71
ENSG00000118785	SPP1	991.48	2.23086	0.138906	16.0601	4.85564e-58	5.26437e-56	361.941	334.962	1840.66	1428.36
ENSG00000118898	PPL	176.702	1.96108	0.273731	7.16426	7.8205e-13	1.38997e-11	80.7905	63.8945	284.36	277.764
ENSG00000119283	TRIM67	4744.96	-0.676762	0.0574811	-11.7737	5.33643e-32	2.66547e-30	5652.1	6022.54	3541.05	3764.15
ENSG00000119508	NR4A3	461.035	0.756313	0.173156	4.36782	1.25492e-05	9.76749e-05	369.482	316.568	526.451	631.641
ENSG00000119630	PGF	428.011	2.80852	0.190334	14.7558	2.82356e-49	2.3763e-47	118.493	95.8417	780.069	717.639
ENSG00000119771	KLHL29	2964.01	0.514031	0.0673951	7.62713	2.40042e-14	4.87785e-13	2444.18	2438.64	3365.25	3607.97
ENSG00000119866	BCL11A	102.615	-1.12248	0.366414	-3.06343	0.00218817	0.0105577	119.57	161.672	77.8148	51.4012
ENSG00000119946	CNNM1	188.718	0.648011	0.248894	2.60356	0.00922602	0.0360188	140.037	153.928	229.602	231.305
ENSG00000120093	HOXB3	9471.25	-1.20834	0.0434263	-27.825	2.1633e-170	1.24599e-167	13499.6	12942.5	5557.51	5885.43
ENSG00000120149	MSX2	744.893	-2.13741	0.140115	-15.2547	1.53126e-52	1.41113e-50	1151.53	1275.95	255.54	296.545
ENSG00000120156	TEK	294.579	1.66696	0.221205	7.53583	4.8524e-14	9.54219e-13	162.658	120.044	476.495	419.117
ENSG00000120217	CD274	23.8555	1.86132	0.749463	2.48354	0.0130083	0.0481823	12.9265	7.74478	47.0731	27.6775
ENSG00000120251	GRIA2	1110.4	-0.665439	0.10983	-6.05881	1.37136e-09	1.81057e-08	1274.34	1449.24	852.12	865.912
ENSG00000120306	CYSTM1	1161.84	0.614979	0.101122	6.08154	1.19032e-09	1.58862e-08	921.011	914.852	1425.64	1385.85
ENSG00000120318	ARAP3	841.969	1.17245	0.123597	9.4861	2.39844e-21	7.66128e-20	506.287	528.581	1222.94	1110.07
ENSG00000120669	SOHLH2	24.3324	2.65743	0.76403	3.47817	0.000504845	0.00284724	7.54044	5.80859	35.545	48.4357
ENSG00000120738	EGR1	2881.24	0.990941	0.0658568	15.0469	3.61736e-51	3.22085e-49	1906.66	1950.72	3827.33	3840.26
ENSG00000120885	CLU	13969	0.550844	0.037004	14.8861	4.05958e-50	3.56296e-48	11115.7	11550.4	16222.9	16987.1
ENSG00000120937	NPPB	61.7249	2.21273	0.47529	4.65553	3.23154e-06	2.7806e-05	21.5441	22.2662	121.045	82.0442
ENSG00000121060	TRIM25	1336.03	0.982017	0.0962788	10.1997	1.98842e-24	7.50995e-23	890.85	905.171	1727.3	1820.79
ENSG00000121064	SCPEP1	2300.19	0.515694	0.0724703	7.11593	1.11161e-12	1.95124e-11	1909.89	1877.14	2704.3	2709.43
ENSG00000121236	TRIM6	554.138	0.602558	0.155203	3.88238	0.00010344	0.000676303	484.743	395.952	668.631	667.227
ENSG00000121570	DPPA4	1904.4	1.09311	0.0862368	12.6757	8.06811e-37	4.75091e-35	1285.11	1147.2	2639.94	2545.35
ENSG00000121871	SLITRK3	226.095	-1.51901	0.232536	-6.53239	6.47297e-11	9.77095e-10	329.625	340.77	112.399	121.584
ENSG00000121900	TMEM54	31.1222	1.72501	0.698334	2.47017	0.0135048	0.0497516	6.46324	22.2662	38.4271	57.3321
ENSG00000121966	CXCR4	3505.64	0.571416	0.0633925	9.01394	1.98778e-19	5.69779e-18	2729.64	2910.1	4286.54	4096.28
ENSG00000121989	ACVR2A	3995.18	-0.617125	0.0560329	-11.0136	3.28523e-28	1.45553e-26	4850.66	4823.06	3126.04	3180.94
ENSG00000122012	SV2C	115.788	1.00001	0.320873	3.11654	0.00182986	0.00904186	81.8677	72.6073	161.394	147.284
ENSG00000122359	ANXA11	1450.9	0.801045	0.0926889	8.6423	5.5094e-18	1.42019e-16	1084.75	1031.99	1883.89	1802.99
ENSG00000122420	PTGFR	64.685	-1.90278	0.475501	-4.00163	6.29082e-05	0.000429851	74.3272	129.725	23.0562	31.6315
ENSG00000122548	KIAA0087	34.0165	-1.80235	0.629592	-2.86272	0.00420016	0.0185599	49.5515	56.1497	9.60676	20.7582
ENSG00000122641	INHBA	402.261	2.05107	0.180433	11.3675	6.07164e-30	2.82592e-28	152.963	159.736	667.67	628.676
ENSG00000122691	TWIST1	55.9061	2.31554	0.537087	4.31129	1.62305e-05	0.000123972	28.0074	9.68098	98.9497	86.9866
ENSG00000122786	CALD1	21643.8	0.576711	0.0353618	16.3089	8.53808e-60	9.5373e-58	17527.2	17223.4	26861.5	24963.2
ENSG00000122859	NEUROG3	164.79	1.38559	0.27701	5.00196	5.67516e-07	5.41122e-06	102.335	80.3521	238.248	238.225
ENSG00000122861	PLAU	265.211	0.86204	0.230407	3.74137	0.000183019	0.0011343	213.287	163.609	378.506	305.442
ENSG00000123095	BHLHE41	315.827	2.2717	0.222716	10.2	1.98287e-24	7.50438e-23	129.265	88.0969	541.821	504.127
ENSG00000123096	SSPN	206.671	1.25667	0.24492	5.13096	2.8827e-07	2.87817e-06	112.029	131.661	280.517	302.476
ENSG00000123240	OPTN	3164.31	0.706824	0.0752701	9.39051	5.97109e-21	1.86531e-19	2465.73	2343.76	4194.31	3653.44
ENSG00000123243	ITIH5	622.961	2.33958	0.159661	14.6535	1.28017e-48	1.03486e-46	234.831	177.162	1055.78	1024.07
ENSG00000123342	MMP19	96.2839	1.6115	0.37359	4.31355	1.60655e-05	0.000122813	36.625	58.0859	143.141	147.284
ENSG00000123360	PDE1B	2683.76	-0.620286	0.0709346	-8.74447	2.24063e-18	5.96777e-17	3142.21	3361.24	2155.76	2075.82
ENSG00000123454	DBH	155.335	1.23661	0.30779	4.01771	5.87676e-05	0.000404159	75.4044	109.395	183.489	253.052
ENSG00000123496	IL13RA2	1033.34	2.12107	0.120015	17.6734	6.71725e-70	9.10335e-68	408.261	364.973	1766.68	1593.44
ENSG00000123609	NMI	28.1737	2.14737	0.714821	3.00406	0.00266401	0.0124842	15.0809	5.80859	38.4271	53.3781
ENSG00000123700	KCNJ2	195.675	1.03011	0.274782	3.74882	0.000177666	0.00110664	154.041	103.586	232.484	292.591
ENSG00000124098	FAM210B	4240.23	0.627826	0.0586201	10.7101	9.12707e-27	3.80591e-25	3200.38	3461.92	5170.36	5128.25
ENSG00000124126	PREX1	11551.6	1.77254	0.0399196	44.4027	0	0	5403.27	5062.18	17912.8	17828.3
ENSG00000124140	SLC12A5	584.74	-0.583297	0.145709	-4.00316	6.25013e-05	0.000427762	716.342	686.381	439.029	497.207
ENSG00000124145	SDC4	1094.92	1.4579	0.120657	12.0831	1.29797e-33	6.87441e-32	645.247	524.709	1669.66	1540.06
ENSG00000124191	TOX2	1219.89	0.90367	0.100947	8.95195	3.49269e-19	9.79813e-18	836.989	862.575	1637.95	1542.03
ENSG00000124205	EDN3	24.173	8.00744	1.59476	5.02108	5.13813e-07	4.93234e-06	0	0	40.3484	56.3436
ENSG00000124243	BCAS4	819.46	0.750964	0.125864	5.96648	2.42428e-09	3.10291e-08	567.688	653.466	1036.57	1020.12
ENSG00000124479	NDP	228.285	-0.685299	0.23082	-2.96898	0.0029879	0.013802	302.695	260.418	167.158	182.87
ENSG00000124570	SERPINB6	689.747	1.58691	0.137492	11.5418	8.12044e-31	3.918e-29	340.397	348.515	983.733	1086.34
ENSG00000124762	CDKN1A	23213.7	0.574299	0.0303076	18.949	4.49846e-80	8.04962e-78	18363.1	18941.8	28241	27308.8
ENSG00000124766	SOX4	37176.2	-0.528503	0.0303356	-17.4219	5.6292e-68	7.30646e-66	43154	44664.2	29569.6	31317.1
ENSG00000124785	NRN1	90.4533	-0.981382	0.376468	-2.60682	0.00913883	0.035739	135.728	104.555	70.1294	51.4012
ENSG00000124788	ATXN1	1231.35	1.10218	0.102978	10.7031	9.84415e-27	4.08643e-25	746.504	818.043	1638.91	1721.94
ENSG00000124813	RUNX2	281.243	1.34512	0.208639	6.44711	1.14006e-10	1.67697e-09	165.89	151.991	392.917	414.175
ENSG00000124882	EREG	126.692	3.59019	0.369892	9.70605	2.84145e-22	9.53931e-21	21.5441	17.4258	230.562	237.236
ENSG00000124920	MYRF	3293.35	0.937167	0.0630324	14.868	5.31585e-50	4.64343e-48	2317.07	2203.39	4345.14	4307.81
ENSG00000124942	AHNAK	16222.1	1.75278	0.0983962	17.8134	5.55786e-71	7.70203e-69	7932.55	6917.06	25455	24583.6
ENSG00000125355	TMEM255A	428.208	0.684936	0.165725	4.13295	3.58129e-05	0.000256337	318.853	337.866	532.215	523.896
ENSG00000125430	HS3ST3B1	20576.9	-0.534655	0.0283551	-18.8557	2.63877e-79	4.58822e-77	24212.4	24480.3	16784	16830.9
ENSG00000125520	SLC2A4RG	5813.64	0.539458	0.0518894	10.3963	2.57743e-25	1.01723e-23	4569.51	4907.29	6991.8	6785.94
ENSG00000125657	TNFSF9	295.64	0.541271	0.201372	2.68791	0.00719006	0.0291762	233.754	247.833	370.821	330.154
ENSG00000125675	GRIA3	474.708	-1.18216	0.160878	-7.34814	2.00984e-13	3.80713e-12	633.397	684.445	281.478	299.511
ENSG00000125746	EML2	683.293	0.547469	0.131506	4.16308	3.13985e-05	0.000226944	542.912	567.305	824.26	798.695
ENSG00000125798	FOXA2	149.686	5.84747	0.532401	10.9832	4.60306e-28	2.01998e-26	6.46324	3.87239	264.186	324.223
ENSG00000125820	NKX2-2	80.8781	8.30513	1.46962	5.65121	1.59324e-08	1.84918e-07	0	0.968098	160.433	162.111
ENSG00000125869	LAMP5	682.559	-0.544812	0.131615	-4.13943	3.48169e-05	0.000249985	794.978	824.819	567.76	542.678
ENSG00000125965	GDF5	43.9481	1.35464	0.540309	2.50716	0.0121707	0.0455283	18.3125	30.9791	69.1687	57.3321
ENSG00000125966	MMP24	483.174	-0.582495	0.1589	-3.66579	0.000246573	0.00149003	614.008	545.039	387.153	386.497
ENSG00000125968	ID1	1605.44	1.65578	0.244914	6.76063	1.37391e-11	2.21739e-10	685.103	861.607	2123.09	2751.94
ENSG00000126005	MMP24-AS1	1040.09	0.659997	0.106567	6.19326	5.89313e-10	8.07556e-09	798.21	814.17	1274.82	1273.17
ENSG00000126016	AMOT	23247.6	0.663311	0.027823	23.8404	1.27324e-125	4.5129e-123	17841.8	18148	28692.5	28308.2
ENSG00000126458	RRAS	330.378	1.1209	0.198167	5.65637	1.54604e-08	1.79779e-07	187.434	228.471	472.653	432.956
ENSG00000126583	PRKCG	1141.97	0.687229	0.103178	6.66063	2.7266e-11	4.27495e-10	898.39	851.926	1387.22	1430.34
ENSG00000126733	DACH2	2047.12	-2.62393	0.0840107	-31.2334	3.75776e-214	3.01127e-211	3475.07	3570.34	566.799	576.286
ENSG00000126785	RHOJ	339.355	1.06751	0.204387	5.22296	1.76086e-07	1.80102e-06	253.143	185.875	474.574	443.829
ENSG00000126822	PLEKHG3	1858.97	0.993193	0.0910409	10.9093	1.04051e-27	4.47032e-26	1314.19	1173.33	2595.75	2352.59
ENSG00000126950	TMEM35	2259.29	-0.529851	0.0816603	-6.48847	8.6711e-11	1.29616e-09	2506.66	2831.69	1881.96	1816.83
ENSG00000127124	HIVEP3	527.527	0.773201	0.156941	4.92669	8.36334e-07	7.80875e-06	354.401	424.027	676.316	655.365
ENSG00000127220	ABHD8	600.427	0.602331	0.158053	3.81095	0.000138434	0.000879214	425.497	527.613	666.709	781.891
ENSG00000127241	MASP1	919.274	-0.879936	0.125654	-7.00284	2.50817e-12	4.29329e-11	1252.79	1129.77	593.698	700.835
ENSG00000127666	TICAM1	43.425	1.6193	0.586582	2.76058	0.00576997	0.0242966	31.239	11.6172	55.7192	75.1248
ENSG00000127863	TNFRSF19	6282.19	0.525398	0.0514658	10.2087	1.81313e-24	6.89027e-23	5006.86	5293.56	7646.02	7182.32
ENSG00000128016	ZFP36	293.963	1.26037	0.210951	5.97473	2.30474e-09	2.95813e-08	156.195	189.747	390.035	439.875
ENSG00000128052	KDR	213.538	2.01489	0.252452	7.9813	1.448e-15	3.20001e-14	73.25	95.8417	340.079	344.981
ENSG00000128165	ADM2	399.455	0.664062	0.173482	3.82785	0.000129268	0.000825548	312.39	305.919	514.923	464.587
ENSG00000128283	CDC42EP1	701.683	1.62767	0.133869	12.1587	5.15737e-34	2.75523e-32	342.552	343.675	1085.56	1034.94
ENSG00000128285	MCHR1	136.506	1.28429	0.297966	4.31018	1.63125e-05	0.000124547	77.5589	81.3202	182.529	204.616
ENSG00000128294	TPST2	1794.85	0.548416	0.0838343	6.54166	6.08383e-11	9.21373e-10	1448.84	1466.67	2200.91	2062.97
ENSG00000128408	RIBC2	81.9013	1.12841	0.383328	2.94373	0.00324287	0.0147871	49.5515	53.2454	122.006	102.802
ENSG00000128510	CPA4	608.661	0.581975	0.163594	3.55745	0.000374477	0.00218348	533.217	442.421	819.457	639.549
ENSG00000128564	VGF	1709.32	2.55329	0.096769	26.3854	2.01698e-153	9.06708e-151	482.588	512.124	2778.28	3064.3
ENSG00000128567	PODXL	19109	0.521814	0.0326704	15.9721	2.00054e-57	2.13132e-55	16097.8	15286.3	22612.4	22439.6
ENSG00000128573	FOXP2	551.502	1.33842	0.149021	8.98144	2.67245e-19	7.58951e-18	313.467	311.727	811.772	769.04
ENSG00000128591	FLNC	6816.69	1.97664	0.0543505	36.3683	1.35071e-289	2.48949e-286	2922.46	2605.15	11016.1	10723.1
ENSG00000128606	LRRC17	769.581	-0.745154	0.126553	-5.88808	3.90718e-09	4.89886e-08	921.011	1006.82	584.091	566.401
ENSG00000128652	HOXD3	52.334	-2.20772	0.56176	-3.93001	8.49433e-05	0.000561747	92.6397	79.384	8.64609	28.666
ENSG00000128805	ARHGAP22	220.5	-0.679767	0.229928	-2.95643	0.00311218	0.014283	276.842	266.227	174.843	164.088
ENSG00000128833	MYO5C	993.936	0.819677	0.112449	7.28931	3.11544e-13	5.77674e-12	741.118	697.03	1223.9	1313.7
ENSG00000128917	DLL4	253.453	-0.803157	0.214209	-3.7494	0.000177256	0.00110447	322.085	322.377	182.529	186.823
ENSG00000128965	CHAC1	1295.9	0.500793	0.097106	5.15717	2.50704e-07	2.51537e-06	1059.97	1086.21	1475.6	1561.8
ENSG00000129038	LOXL1	1352.21	0.519237	0.0990958	5.23975	1.60794e-07	1.65379e-06	1154.77	1068.78	1660.05	1525.23
ENSG00000129167	TPH1	321.187	-0.62149	0.195741	-3.17506	0.00149804	0.00756865	385.64	393.048	274.753	231.305
ENSG00000129194	SOX15	415.332	-0.646936	0.173534	-3.72801	0.000192995	0.00119166	487.974	525.677	299.731	347.946
ENSG00000129354	AP1M2	60.8236	1.59056	0.535588	2.96975	0.00298044	0.0137777	47.3971	13.5534	86.4609	95.8829
ENSG00000129514	FOXA1	706.073	3.6589	0.408149	8.96463	3.11324e-19	8.77371e-18	73.25	133.597	1299.8	1317.65
ENSG00000129521	EGLN3	286.429	0.861933	0.205857	4.18704	2.82617e-05	0.000205318	189.588	216.854	379.467	359.808
ENSG00000129538	RNASE1	42.8421	1.8187	0.540017	3.36785	0.000757565	0.00410788	20.4669	17.4258	67.2473	66.2284
ENSG00000129646	QRICH2	1207.76	-0.630714	0.103591	-6.08849	1.13978e-09	1.52669e-08	1422.99	1512.17	991.418	904.463
ENSG00000129667	RHBDF2	139.547	0.832118	0.28941	2.87522	0.00403751	0.017953	99.103	101.65	184.45	172.985
ENSG00000130158	DOCK6	3506.83	0.669089	0.064212	10.42	2.00954e-25	7.96514e-24	2588.53	2825.88	4328.81	4284.09
ENSG00000130176	CNN1	1256.55	1.82532	0.11075	16.4814	4.99176e-61	5.7502e-59	600.004	507.283	2028.95	1889.98
ENSG00000130203	APOE	876.877	1.00531	0.117641	8.54555	1.2793e-17	3.2344e-16	579.537	586.667	1141.28	1200.02
ENSG00000130429	ARPC1B	750.575	0.755977	0.125304	6.03316	1.60783e-09	2.10918e-08	557.993	558.592	932.817	952.898
ENSG00000130433	CACNG6	209.861	0.894157	0.23623	3.78511	0.000153641	0.0009668	146.5	147.151	268.029	277.764
ENSG00000130511	SSBP4	4828.16	0.676537	0.052788	12.8161	1.33202e-37	8.07583e-36	3648.5	3783.33	5865.89	6014.92
ENSG00000130513	GDF15	1199.22	0.73857	0.1034	7.14286	9.14109e-13	1.61689e-11	863.92	933.246	1547.65	1452.08
ENSG00000130517	PGPEP1	779.448	1.52452	0.128262	11.886	1.39999e-32	7.14768e-31	409.338	394.984	1112.46	1201.01
ENSG00000130529	TRPM4	1240.9	0.687344	0.104293	6.59053	4.38265e-11	6.74263e-10	904.853	996.173	1596.64	1465.92
ENSG00000130590	SAMD10	162.782	1.0733	0.269668	3.9801	6.88852e-05	0.000465917	101.257	108.427	219.034	222.409
ENSG00000130635	COL5A1	8248.94	1.27388	0.0526224	24.2079	1.83556e-129	6.90431e-127	5131.81	4524.89	11680.9	11658.2
ENSG00000130702	LAMA5	13003.8	0.526273	0.035519	14.8167	1.14296e-49	9.75276e-48	10593.2	10721.7	15062.4	15637.8
ENSG00000130707	ASS1	300.742	1.65848	0.203511	8.14932	3.65967e-16	8.39992e-15	142.191	147.151	468.81	444.818
ENSG00000130711	PRDM12	993.891	2.34581	0.118805	19.7451	8.83933e-87	1.77084e-84	310.235	342.707	1661.97	1660.65
ENSG00000130830	MPP1	544.399	-0.767696	0.146608	-5.23638	1.6376e-07	1.68242e-06	678.64	693.158	403.484	402.313
ENSG00000130876	SLC7A10	91.0901	-0.940509	0.370002	-2.54191	0.011025	0.0419058	138.96	100.682	62.444	62.2745
ENSG00000130958	SLC35D2	1303.04	0.662572	0.103933	6.375	1.82959e-10	2.62626e-09	1016.88	1001.01	1486.17	1708.1
ENSG00000131094	C1QL1	451.173	0.753843	0.162757	4.63172	3.62648e-06	3.10161e-05	344.706	327.217	547.586	585.182
ENSG00000131188	PRR7	700.648	0.620454	0.142688	4.34832	1.37183e-05	0.000106102	520.291	583.763	774.305	924.232
ENSG00000131242	RAB11FIP4	5987.04	1.21154	0.0492822	24.5837	1.88917e-133	7.56939e-131	3526.77	3694.26	8468.36	8258.78
ENSG00000131378	RFTN1	979.627	1.04643	0.110987	9.42843	4.16254e-21	1.30476e-19	645.247	633.136	1301.72	1338.41
ENSG00000131435	PDLIM4	355.628	0.840101	0.192906	4.35497	1.33086e-05	0.000103107	232.677	276.876	491.866	421.094
ENSG00000131650	KREMEN2	395.445	0.94319	0.178436	5.28589	1.25098e-07	1.30338e-06	289.769	251.705	497.63	542.678
ENSG00000131981	LGALS3	657.011	0.765339	0.135466	5.64968	1.60742e-08	1.86447e-07	482.588	490.826	856.923	797.706
ENSG00000132031	MATN3	415.879	1.2751	0.178603	7.13933	9.37871e-13	1.65732e-11	230.522	255.578	541.821	635.595
ENSG00000132205	EMILIN2	1525.3	2.71109	0.098737	27.4577	5.61793e-166	2.9584e-163	414.724	394.016	2693.74	2598.72
ENSG00000132274	TRIM22	2569.35	1.00054	0.0791489	12.6413	1.24976e-36	7.28936e-35	1830.17	1596.39	3495.9	3354.91
ENSG00000132329	RAMP1	107.121	1.85022	0.344151	5.3762	7.60735e-08	8.10468e-07	49.5515	43.5644	161.394	173.973
ENSG00000132334	PTPRE	2312.5	0.743969	0.076428	9.73425	2.15397e-22	7.27104e-21	1786.01	1672.87	2814.78	2976.32
ENSG00000132386	SERPINF1	1224.6	1.51565	0.102089	14.8463	7.34938e-50	6.32974e-48	631.243	637.976	1862.75	1766.42
ENSG00000132561	MATN2	650.572	1.20413	0.137081	8.7841	1.57626e-18	4.23499e-17	398.566	389.175	932.817	881.728
ENSG00000132639	SNAP25	2151.21	-0.73813	0.0775321	-9.52031	1.72666e-21	5.53461e-20	2604.68	2774.57	1634.11	1591.46
ENSG00000132749	MTL5	265.666	0.690058	0.217491	3.17281	0.00150972	0.00762138	212.21	194.588	358.332	297.534
ENSG00000132821	VSTM2L	3430.61	1.12369	0.0719665	15.614	5.84584e-55	5.79272e-53	2003.6	2310.85	4624.7	4783.27
ENSG00000132872	SYT4	7244.48	-0.800737	0.0434431	-18.4319	7.29271e-76	1.1201e-73	9280.13	9130.13	5335.6	5232.05
ENSG00000132932	ATP8A2	727.039	-0.556452	0.134456	-4.13854	3.49529e-05	0.000250805	893.004	838.373	632.125	544.655
ENSG00000132938	MTUS2	243.814	-0.954961	0.23343	-4.091	4.29526e-05	0.000303085	350.092	293.334	146.983	184.846
ENSG00000133019	CHRM3	133.204	0.891989	0.308655	2.88993	0.00385333	0.0172255	81.8677	104.555	190.214	156.18
ENSG00000133106	EPSTI1	29.3021	2.51918	0.703598	3.58042	0.000343045	0.00201616	9.69486	7.74478	36.5057	63.263
ENSG00000133107	TRPC4	968.642	0.519667	0.130493	3.98235	6.82368e-05	0.000462209	821.908	770.606	1275.78	1006.28
ENSG00000133135	RNF128	23.1498	7.94529	1.59727	4.97431	6.54813e-07	6.19234e-06	0	0	45.1518	47.4472
ENSG00000133794	ARNTL	758.077	0.659388	0.128886	5.11607	3.11964e-07	3.0913e-06	564.456	610.87	969.322	887.659
ENSG00000133816	MICAL2	635.18	1.89696	0.151317	12.5364	4.72212e-36	2.68622e-34	299.463	239.12	1008.71	993.426
ENSG00000133878	DUSP26	696.503	-0.531723	0.133076	-3.99564	6.45184e-05	0.000439283	803.596	843.213	598.501	540.701
ENSG00000133958	UNC79	1166.89	-0.640327	0.111411	-5.74743	9.06093e-09	1.08796e-07	1442.38	1400.84	833.867	990.461
ENSG00000134107	BHLHE40	425.916	1.87378	0.174774	10.7212	8.09792e-27	3.39211e-25	171.276	193.62	670.552	668.215
ENSG00000134115	CNTN6	766.247	0.809073	0.133095	6.07889	1.21018e-09	1.61162e-08	602.158	512.124	941.463	1009.24
ENSG00000134121	CHL1	1195.66	0.584274	0.11217	5.20883	1.90037e-07	1.93591e-06	866.074	1046.51	1417.96	1452.08
ENSG00000134198	TSPAN2	565.657	0.585597	0.144243	4.05979	4.91159e-05	0.000342122	444.886	459.846	692.648	665.25
ENSG00000134207	SYT6	1947.17	-1.1497	0.083266	-13.8076	2.29427e-43	1.60173e-41	2690.86	2677.76	1151.85	1268.22
ENSG00000134245	WNT2B	1433.6	0.693523	0.100061	6.93099	4.17893e-12	7.04039e-11	1178.46	1013.6	1788.78	1753.57
ENSG00000134330	IAH1	377.586	0.727321	0.176733	4.11536	3.86579e-05	0.000274992	281.151	287.525	456.321	485.346
ENSG00000134363	FST	1624.88	1.32536	0.0902669	14.6827	8.31901e-49	6.81456e-47	939.324	914.852	2408.42	2236.94
ENSG00000134504	KCTD1	5647.58	0.549957	0.0480573	11.4438	2.52639e-30	1.19395e-28	4546.89	4620.73	6758.36	6664.36
ENSG00000134531	EMP1	1316.62	2.92066	0.113288	25.781	1.44903e-146	6.21097e-144	315.621	299.142	2462.21	2189.49
ENSG00000134533	RERG	69.3804	2.60601	0.484806	5.37537	7.64267e-08	8.13761e-07	10.7721	28.0748	121.045	117.63
ENSG00000134574	DDB2	879.431	1.90231	0.127202	14.955	1.44467e-50	1.28013e-48	359.787	382.399	1472.72	1302.82
ENSG00000134762	DSC3	457.875	2.72313	0.19705	13.8195	1.94477e-43	1.36289e-41	94.7942	145.215	818.496	772.994
ENSG00000134769	DTNA	2014.69	0.773486	0.0789572	9.79627	1.16819e-22	3.97982e-21	1474.7	1499.58	2605.35	2479.12
ENSG00000134864	GGACT	219.683	0.600644	0.235509	2.55041	0.0107597	0.0410415	179.893	169.417	287.242	242.179
ENSG00000134917	ADAMTS8	52.7142	1.53743	0.533824	2.88003	0.00397642	0.0177156	38.7794	15.4896	88.3822	68.2054
ENSG00000134954	ETS1	2049.72	0.672153	0.0963272	6.97781	2.99816e-12	5.0977e-11	1679.36	1483.13	2730.24	2306.13
ENSG00000135046	ANXA1	3982.93	1.75967	0.0614853	28.6194	3.85789e-180	2.37016e-177	1889.42	1744.51	6213.65	6084.12
ENSG00000135116	HRK	387.886	-0.579303	0.177849	-3.25727	0.00112489	0.00584518	439.5	489.857	326.63	295.557
ENSG00000135314	KHDC1	50.1942	2.71785	0.5314	5.11451	3.14552e-07	3.11192e-06	12.9265	13.5534	91.2643	83.0326
ENSG00000135318	NT5E	173.949	-0.907818	0.26619	-3.41041	0.000648658	0.00358376	247.757	206.205	114.32	127.514
ENSG00000135324	MRAP2	138.543	1.18782	0.297909	3.98719	6.68591e-05	0.000454046	93.717	75.5116	190.214	194.731
ENSG00000135744	AGT	31.9098	1.63524	0.647316	2.52618	0.0115309	0.043497	21.5441	9.68098	49.9552	46.4587
ENSG00000135750	KCNK1	115.563	-1.88579	0.334143	-5.64368	1.66458e-08	1.92713e-07	199.283	164.577	49.9552	48.4357
ENSG00000135773	CAPN9	161.528	-0.810247	0.272024	-2.97858	0.00289586	0.0134307	190.666	220.726	121.045	113.676
ENSG00000135842	FAM129A	819.454	0.950324	0.133279	7.13033	1.00125e-12	1.76088e-11	616.162	502.443	1046.18	1113.03
ENSG00000135862	LAMC1	21194	0.735052	0.0332138	22.1309	1.59222e-108	4.58534e-106	16340.1	15480.9	26882.6	26072.3
ENSG00000135903	PAX3	23957.6	-0.573559	0.0268379	-21.3712	2.47496e-101	6.42478e-99	28544.9	28770.9	19288.5	19226
ENSG00000135929	CYP27A1	66.9095	1.9339	0.451509	4.2832	1.84227e-05	0.000139045	20.4669	34.8515	109.517	102.802
ENSG00000136002	ARHGEF4	1700.64	0.78982	0.0849694	9.29534	1.46733e-20	4.49243e-19	1219.4	1273.05	2174.01	2136.11
ENSG00000136010	ALDH1L2	1309.65	0.792004	0.0974074	8.13084	4.26336e-16	9.725e-15	979.181	939.055	1705.2	1615.18
ENSG00000136068	FLNB	19132.8	0.507049	0.0378842	13.3842	7.4793e-41	4.92325e-39	16373.5	15239.8	23004.4	21913.7
ENSG00000136147	PHF11	102.324	0.96376	0.342053	2.81757	0.00483882	0.0209501	70.0184	68.7349	146.983	123.56
ENSG00000136160	EDNRB	9457.7	0.806398	0.0408073	19.7611	6.4388e-87	1.3041e-84	7042.78	6721.5	11922	12144.5
ENSG00000136237	RAPGEF5	1805.68	-0.772654	0.0848836	-9.10251	8.82681e-20	2.59883e-18	2365.55	2190.81	1317.09	1349.28
ENSG00000136267	DGKB	152.706	-0.726636	0.285103	-2.54868	0.0108133	0.0412202	214.364	166.513	115.281	114.664
ENSG00000136541	ERMN	60.3211	4.22478	0.587175	7.1951	6.24135e-13	1.11792e-11	6.46324	5.80859	113.36	115.653
ENSG00000136542	GALNT5	35.2325	1.84196	0.597188	3.08439	0.00203971	0.00993233	17.2353	13.5534	53.7979	56.3436
ENSG00000136698	CFC1	289.859	4.94093	0.314432	15.7138	1.21631e-55	1.23175e-53	12.9265	23.2343	602.344	520.931
ENSG00000136826	KLF4	349.605	4.55436	0.259494	17.5509	5.85344e-69	7.70605e-67	28.0074	29.0429	683.041	658.33
ENSG00000136874	STX17	1426.52	0.55075	0.0920801	5.9812	2.21498e-09	2.85484e-08	1170.92	1144.29	1729.22	1661.64
ENSG00000136931	NR5A1	258.732	-0.597207	0.219221	-2.72422	0.00644538	0.0266356	281.151	341.739	210.388	201.651
ENSG00000136944	LMX1B	3028.85	-1.27149	0.0686777	-18.5138	1.59804e-76	2.56117e-74	4236.65	4330.3	1851.22	1697.23
ENSG00000136960	ENPP2	11453.9	-0.518844	0.0378116	-13.7218	7.51407e-43	5.12933e-41	13645	13339.4	9612.53	9218.6
ENSG00000137193	PIM1	3803.79	0.935289	0.0630294	14.8389	8.20496e-50	7.03375e-48	2646.7	2578.04	4788.01	5202.39
ENSG00000137203	TFAP2A	291.493	-1.58467	0.21381	-7.41156	1.2482e-13	2.38647e-12	481.511	393.048	143.141	148.273
ENSG00000137267	TUBB2A	13416.9	0.608216	0.0856299	7.10285	1.22211e-12	2.13707e-11	10419.8	10839.8	17122.1	15285.9
ENSG00000137393	RNF144B	132.39	1.6998	0.337619	5.03466	4.78695e-07	4.61204e-06	77.5589	47.4368	229.602	174.962
ENSG00000137449	CPEB2	1999.35	0.872539	0.0792213	11.0139	3.27342e-28	1.45379e-26	1417.6	1407.61	2648.58	2523.6
ENSG00000137460	FHDC1	194.683	0.913478	0.264992	3.4472	0.000566433	0.00316842	155.118	115.204	227.68	280.729
ENSG00000137573	SULF1	554.024	3.10048	0.173433	17.8771	1.77846e-71	2.48324e-69	131.419	100.682	986.615	997.38
ENSG00000137841	PLCB2	240.042	0.889598	0.220738	4.03011	5.57511e-05	0.000385138	169.121	167.481	313.18	310.384
ENSG00000137857	DUOX1	493.571	-0.752995	0.1571	-4.79309	1.6423e-06	1.47943e-05	590.309	648.626	378.506	356.843
ENSG00000137868	STRA6	318.618	0.946666	0.193761	4.88573	1.03046e-06	9.53915e-06	228.368	207.173	419.816	419.117
ENSG00000137872	SEMA6D	3468.87	-0.601376	0.0622868	-9.65495	4.68388e-22	1.55547e-20	4262.51	4100.86	2687.01	2825.09
ENSG00000137962	ARHGAP29	1305.73	1.82892	0.108263	16.8934	5.03587e-64	6.14677e-62	623.702	524.709	2083.71	1990.81
ENSG00000138119	MYOF	4195.74	1.71788	0.0718945	23.8945	3.4962e-126	1.2635e-123	2069.31	1845.19	6816.96	6051.5
ENSG00000138136	LBX1	2979.96	-0.798444	0.196521	-4.06289	4.8468e-05	0.00033812	3329.64	4238.33	2029.91	2321.95
ENSG00000138496	PARP9	630.204	1.07413	0.148349	7.24056	4.46851e-13	8.13021e-12	372.713	438.548	905.918	803.637
ENSG00000138587	MNS1	1176.21	0.806872	0.102142	7.89948	2.80059e-15	6.06554e-14	867.151	844.181	1455.42	1538.08
ENSG00000138670	RASGEF1B	498.987	-0.938392	0.156765	-5.98596	2.15116e-09	2.78037e-08	687.258	624.423	333.355	350.912
ENSG00000138772	ANXA3	312.304	1.41625	0.197626	7.16628	7.70609e-13	1.37095e-11	169.121	171.353	466.889	441.852
ENSG00000138798	EGF	626.985	0.656072	0.137547	4.76979	1.84417e-06	1.6484e-05	495.515	478.24	749.328	784.856
ENSG00000139219	COL2A1	19707.3	0.69184	0.0391535	17.67	7.14575e-70	9.61338e-68	14357	15780	24603.9	24088.4
ENSG00000139220	PPFIA2	900.853	-0.664562	0.115142	-5.7717	7.84766e-09	9.49082e-08	1112.75	1096.85	715.704	678.1
ENSG00000139233	LLPH	1145.9	-0.814786	0.105538	-7.72028	1.16076e-14	2.42287e-13	1446.69	1475.38	788.715	872.831
ENSG00000139269	INHBE	216.938	1.625	0.241595	6.72612	1.74246e-11	2.79021e-10	98.0258	114.236	337.197	318.292
ENSG00000139278	GLIPR1	1968.81	1.2812	0.102129	12.5449	4.23885e-36	2.41877e-34	1292.65	1004.89	2777.32	2800.37
ENSG00000139289	PHLDA1	3479.76	0.626438	0.0620705	10.0924	5.97197e-24	2.17959e-22	2822.28	2650.65	4217.37	4228.73
ENSG00000139329	LUM	832.562	1.0448	0.127828	8.17342	2.99775e-16	6.91509e-15	557.993	529.549	1200.85	1041.86
ENSG00000139352	ASCL1	4233.15	-0.672216	0.0618339	-10.8713	1.57904e-27	6.73687e-26	5210.45	5193.84	3437.3	3090.99
ENSG00000139364	TMEM132B	5544.94	-0.574803	0.0605938	-9.48617	2.39688e-21	7.66128e-20	6902.74	6369.12	4689.06	4218.85
ENSG00000139410	SDSL	399.498	1.12548	0.174402	6.45335	1.09402e-10	1.61311e-09	257.452	244.929	567.76	527.85
ENSG00000139517	LNX2	2397.01	-0.536083	0.0734362	-7.29998	2.87813e-13	5.37455e-12	2847.06	2827.81	2023.18	1889.98
ENSG00000139767	SRRM4	10469.5	-0.821018	0.043685	-18.7941	8.44445e-79	1.41491e-76	13776.4	12966.7	7782.44	7352.34
ENSG00000139832	RAB20	225.629	1.19698	0.300875	3.97832	6.94045e-05	0.000469085	168.044	106.491	399.641	228.34
ENSG00000139865	TTC6	102.272	4.10594	1.54454	2.65836	0.00785227	0.0314483	1.07721	21.2982	163.315	223.397
ENSG00000139970	RTN1	2333.07	-0.82622	0.0738423	-11.189	4.61696e-29	2.09594e-27	2906.3	3060.16	1672.54	1693.27
ENSG00000140044	JDP2	688.286	0.641446	0.158518	4.04651	5.19876e-05	0.000360898	469.662	605.061	752.21	926.209
ENSG00000140092	FBLN5	267.243	1.36205	0.248959	5.47099	4.47519e-08	4.93219e-07	122.802	176.194	445.754	324.223
ENSG00000140416	TPM1	11402.4	0.650039	0.0460814	14.1063	3.47173e-45	2.58014e-43	9356.61	8399.22	13959.6	13894.1
ENSG00000140564	FURIN	2028.66	0.637777	0.0796574	8.0065	1.1802e-15	2.62075e-14	1625.5	1549.92	2535.22	2403.99
ENSG00000140682	TGFB1I1	1662.37	0.915754	0.092499	9.90015	4.15659e-23	1.43734e-21	1219.4	1085.24	2238.38	2106.46
ENSG00000140848	CPNE2	2759.02	0.7052	0.0724662	9.73143	2.21453e-22	7.4618e-21	2005.76	2188.87	3512.23	3329.21
ENSG00000140873	ADAMTS18	276.402	1.64921	0.222584	7.40939	1.26886e-13	2.42345e-12	147.577	120.044	452.479	385.509
ENSG00000140937	CDH11	7399.94	0.546415	0.147884	3.69489	0.000219984	0.00134389	6578.5	5452.33	9165.81	8403.1
ENSG00000140939	NOL3	291.464	0.500329	0.199402	2.50914	0.0121024	0.0453372	235.908	246.865	340.079	343.004
ENSG00000140945	CDH13	341.012	-0.561074	0.19011	-2.95132	0.00316418	0.014482	420.11	393.048	296.849	254.04
ENSG00000140961	OSGIN1	173.986	0.717875	0.262532	2.73443	0.00624875	0.0259745	143.268	120.044	216.152	216.478
ENSG00000140968	IRF8	319.898	1.54636	0.204235	7.57145	3.69071e-14	7.37781e-13	175.585	151.023	440.95	512.035
ENSG00000141314	RHBDL3	12656	-0.648069	0.036546	-17.733	2.33356e-70	3.18592e-68	15658.3	15245.6	9668.25	10051.9
ENSG00000141505	ASGR1	920.389	0.757672	0.127063	5.96296	2.47714e-09	3.16398e-08	757.276	611.838	1148.01	1164.43
ENSG00000141524	TMC6	281.25	0.628632	0.217708	2.8875	0.0038832	0.017338	191.743	249.769	360.254	323.234
ENSG00000141682	PMAIP1	3512.62	0.55808	0.0622393	8.96668	3.05582e-19	8.62509e-18	2819.05	2863.63	4054.05	4313.74
ENSG00000141905	NFIC	404.192	0.548934	0.182487	3.00807	0.00262914	0.0123428	335.011	321.408	425.58	534.77
ENSG00000142102	ATHL1	2582.29	0.697376	0.0699949	9.96323	2.20764e-23	7.8098e-22	1935.74	2003.96	3247.09	3142.39
ENSG00000142173	COL6A2	1959.13	1.10485	0.0877704	12.588	2.45871e-36	1.41173e-34	1211.86	1274.98	2834.96	2514.7
ENSG00000142227	EMP3	927.781	1.16853	0.117442	9.94986	2.52533e-23	8.86561e-22	601.081	542.135	1303.64	1264.27
ENSG00000142408	CACNG8	692.78	1.25592	0.135339	9.2798	1.69789e-20	5.18111e-19	433.037	385.303	972.204	980.576
ENSG00000142627	EPHA2	13577.4	0.622857	0.033279	18.7162	3.65074e-78	5.95459e-76	10599.7	10781.7	16462.1	16466.2
ENSG00000142675	CNKSR1	435.993	-0.608406	0.176596	-3.44518	0.000570685	0.0031893	574.151	479.208	318.945	371.67
ENSG00000142694	EVA1B	221.955	0.891953	0.242175	3.68309	0.000230427	0.00140212	164.813	146.183	254.579	322.246
ENSG00000142733	MAP3K6	1197.06	0.602907	0.103078	5.84906	4.94354e-09	6.13152e-08	921.011	979.715	1496.73	1390.8
ENSG00000142765	SYTL1	151.931	0.86651	0.278209	3.1146	0.00184195	0.00909427	108.798	106.491	204.624	187.812
ENSG00000142871	CYR61	7750.16	0.766516	0.0459993	16.6636	2.40885e-62	2.846e-60	5904.17	5574.31	9575.06	9947.11
ENSG00000143036	SLC44A3	246.937	1.25546	0.222443	5.64394	1.66204e-08	1.92539e-07	145.423	146.183	366.978	329.165
ENSG00000143248	RGS5	3912.89	1.36557	0.0755187	18.0825	4.3757e-73	6.25182e-71	2268.6	2108.52	6085.88	5188.55
ENSG00000143369	ECM1	464.594	0.69852	0.166092	4.20563	2.60357e-05	0.000190271	385.64	323.345	587.934	561.459
ENSG00000143382	ADAMTSL4	378.164	0.526709	0.188663	2.7918	0.00524152	0.0223989	339.32	280.748	410.209	482.38
ENSG00000143429	AC027612.6	124.11	1.46879	0.349317	4.20476	2.61364e-05	0.000190855	79.7133	52.2773	146.983	217.466
ENSG00000143466	IKBKE	273.238	1.56166	0.219572	7.11227	1.14146e-12	2.00173e-11	152.963	123.917	390.035	426.037
ENSG00000143494	VASH2	1453.88	-0.522292	0.0925495	-5.64338	1.66745e-08	1.92923e-07	1675.06	1753.23	1227.74	1159.49
ENSG00000143772	ITPKB	2980.96	0.65113	0.0642749	10.1304	4.05061e-24	1.50468e-22	2332.15	2306.98	3667.86	3616.86
ENSG00000143819	EPHX1	1956.67	0.541242	0.0853566	6.34095	2.28356e-10	3.25258e-09	1498.39	1688.36	2356.54	2283.4
ENSG00000143858	SYT2	5601.93	-1.6952	0.0498208	-34.026	9.19608e-254	9.97018e-251	8555.17	8565.73	2683.17	2603.67
ENSG00000143867	OSR1	82.0913	1.35708	0.423604	3.20366	0.00135694	0.00691071	62.478	30.011	115.281	120.595
ENSG00000144057	ST6GAL2	10603.5	-0.719612	0.0373179	-19.2833	7.4229e-83	1.41043e-80	13014.8	13373.3	8004.36	8021.55
ENSG00000144285	SCN1A	141.926	-0.797562	0.298803	-2.66919	0.0076035	0.0306272	154.041	206.205	106.635	100.825
ENSG00000144339	TMEFF2	508.375	-0.597029	0.154251	-3.87049	0.000108615	0.000705137	616.162	607.965	382.349	427.025
ENSG00000144619	CNTN4	460.638	0.845308	0.169686	4.98159	6.30647e-07	5.97607e-06	297.309	361.1	616.754	567.39
ENSG00000144642	RBMS3	1048.07	0.805455	0.108645	7.41365	1.22874e-13	2.35171e-12	731.423	793.84	1328.62	1338.41
ENSG00000144645	OSBPL10	395.704	1.23197	0.175521	7.01893	2.23579e-12	3.84402e-11	230.522	242.024	573.524	536.747
ENSG00000144649	FAM198A	25.7795	-2.28663	0.710198	-3.2197	0.00128324	0.0065753	42.011	43.5644	8.64609	8.89635
ENSG00000144655	CSRNP1	353.084	1.6135	0.196163	8.22533	1.94651e-16	4.5586e-15	163.735	183.939	578.327	486.334
ENSG00000144668	ITGA9	885.503	0.900827	0.123861	7.27287	3.51936e-13	6.47359e-12	667.868	568.273	1170.1	1135.77
ENSG00000144681	STAC	759.488	0.630526	0.125263	5.03362	4.81313e-07	4.63483e-06	587.077	605.061	945.306	900.509
ENSG00000144810	COL8A1	1513.58	1.52243	0.105634	14.4123	4.32877e-47	3.38066e-45	862.842	701.871	2188.42	2301.19
ENSG00000144847	IGSF11	59.4509	1.30222	0.467207	2.78725	0.00531566	0.0226528	25.853	42.5963	91.2643	78.0902
ENSG00000145012	LPP	11425.1	0.624788	0.0491502	12.7118	5.08397e-37	3.01295e-35	9211.19	8769.03	14639.7	13080.6
ENSG00000145247	OCIAD2	174.495	1.01794	0.269893	3.77166	0.000162167	0.00101629	106.643	123.917	209.427	257.994
ENSG00000145335	SNCA	1099.02	0.576979	0.113258	5.09438	3.49889e-07	3.4357e-06	807.905	955.513	1320.93	1311.72
ENSG00000145526	CDH18	154.976	-0.78819	0.279016	-2.82489	0.00472972	0.0205509	205.746	186.843	103.753	123.56
ENSG00000145536	ADAMTS16	217.156	1.18352	0.244357	4.84342	1.27622e-06	1.16676e-05	126.033	139.406	334.315	268.868
ENSG00000145623	OSMR	1070.83	1.24425	0.106754	11.6553	2.15648e-31	1.0599e-29	645.247	626.359	1509.22	1502.5
ENSG00000145794	MEGF10	18094.5	-0.505038	0.030588	-16.511	3.05922e-61	3.5462e-59	21493.5	20967.1	14882.8	15034.8
ENSG00000145908	ZNF300	3070.32	-8.03117	0.217071	-36.9979	1.23871e-299	3.26153e-296	6085.14	6149.36	23.0562	23.7236
ENSG00000146006	LRRTM2	711.395	0.551732	0.131062	4.20968	2.55729e-05	0.00018726	584.923	569.241	883.822	807.591
ENSG00000146090	RASGEF1C	140.821	-0.743737	0.293462	-2.53435	0.0112655	0.0426616	194.974	157.8	103.753	106.756
ENSG00000146094	DOK3	928.599	-0.681067	0.125578	-5.42346	5.84572e-08	6.32292e-07	1084.75	1202.38	652.299	774.971
ENSG00000146147	MLIP	431.168	2.93256	0.197454	14.8519	6.76639e-50	5.88261e-48	81.8677	117.14	770.462	755.202
ENSG00000146151	HMGCLL1	257.381	0.55595	0.213765	2.60075	0.00930201	0.0362464	216.518	200.396	316.063	296.545
ENSG00000146285	SCML4	247.454	-0.776668	0.2214	-3.50798	0.000451516	0.00257963	321.007	303.983	168.118	196.708
ENSG00000146376	ARHGAP18	561.094	0.756302	0.152176	4.96992	6.69804e-07	6.32761e-06	434.114	400.792	755.092	654.376
ENSG00000146411	SLC2A12	220.9	0.815934	0.24383	3.34632	0.000818907	0.00440551	136.805	182.97	293.967	269.856
ENSG00000146426	TIAM2	7066.89	-0.583308	0.0439524	-13.2714	3.39348e-40	2.21008e-38	8525.01	8428.26	5733.32	5580.98
ENSG00000146648	EGFR	2810.55	0.934473	0.0738305	12.657	1.02332e-36	6.0066e-35	2041.31	1821.96	3760.09	3618.84
ENSG00000146674	IGFBP3	2618.55	1.67405	0.0837769	19.9822	7.86701e-89	1.70584e-86	1272.18	1227.55	4290.38	3684.08
ENSG00000146858	ZC3HAV1L	166.215	1.25546	0.2859	4.39127	1.1269e-05	8.83822e-05	91.5625	104.555	197.899	270.845
ENSG00000147119	CHST7	147.8	1.11401	0.282971	3.93684	8.25624e-05	0.000546786	95.8714	91.0012	203.663	200.662
ENSG00000147145	LPAR4	4342.25	-0.513153	0.0559109	-9.17806	4.38944e-20	1.30909e-18	5065.02	5147.38	3483.41	3673.21
ENSG00000147394	ZNF185	909.307	1.14327	0.118417	9.65457	4.70138e-22	1.55568e-20	574.151	559.561	1308.44	1195.08
ENSG00000147402	GABRQ	428.73	0.638535	0.186299	3.42748	0.000609222	0.00338312	310.235	360.132	453.439	591.113
ENSG00000147526	TACC1	5927.1	0.553219	0.047975	11.5314	9.16441e-31	4.41016e-29	4847.43	4762.07	7166.65	6932.24
ENSG00000147571	CRH	88.5147	1.2006	0.396351	3.02913	0.00245262	0.0116536	57.0919	50.3411	153.708	92.9175
ENSG00000147862	NFIB	213.176	1.49197	0.263838	5.65488	1.55952e-08	1.81233e-07	91.5625	131.661	279.557	349.923
ENSG00000147883	CDKN2B	130.749	1.42014	0.310365	4.57571	4.74602e-06	3.98151e-05	77.5589	64.8626	204.624	175.95
ENSG00000147889	CDKN2A	259.745	1.31931	0.217222	6.07358	1.25086e-09	1.66219e-08	142.191	154.896	357.372	384.52
ENSG00000148082	SHC3	838.645	1.23553	0.120305	10.27	9.62254e-25	3.70257e-23	495.515	504.379	1191.24	1163.45
ENSG00000148123	LPPR1	169.288	-0.976535	0.271319	-3.59922	0.000319175	0.0018867	206.824	242.024	103.753	124.549
ENSG00000148175	STOM	550.453	1.36711	0.150283	9.09689	9.29515e-20	2.72801e-18	322.085	293.334	789.676	796.718
ENSG00000148180	GSN	2054.22	1.30459	0.0846885	15.4046	1.52441e-53	1.44827e-51	1127.84	1239.17	3037.66	2812.24
ENSG00000148677	ANKRD1	2212.72	1.06835	0.0921917	11.5884	4.72055e-31	2.28959e-29	1533.94	1325.33	3196.17	2795.43
ENSG00000148803	FUOM	221.937	0.863126	0.232469	3.71287	0.000204925	0.00125941	166.967	148.119	295.888	276.775
ENSG00000148826	NKX6-2	66.7094	5.41749	0.720625	7.51776	5.57244e-14	1.09145e-12	2.15441	3.87239	107.596	153.215
ENSG00000148834	GSTO1	2009.84	0.642119	0.0791435	8.11335	4.92424e-16	1.11891e-14	1591.03	1548.96	2512.17	2387.19
ENSG00000148926	ADM	136.338	1.27305	0.299825	4.24597	2.17654e-05	0.000161627	86.1765	73.5754	201.742	183.858
ENSG00000148942	SLC5A12	799.365	0.746851	0.1227	6.0868	1.15189e-09	1.53955e-08	617.239	576.986	1004.87	998.369
ENSG00000148948	LRRC4C	401.26	-0.665565	0.176075	-3.78001	0.00015682	0.000985455	526.754	457.91	320.866	299.511
ENSG00000149090	PAMR1	71.6711	2.67737	0.449582	5.95525	2.59677e-09	3.30761e-08	19.3897	19.362	108.556	139.376
ENSG00000149218	ENDOD1	1683.29	0.530903	0.0850355	6.24331	4.28418e-10	5.95238e-09	1363.74	1390.19	2028.95	1950.28
ENSG00000149243	KLHL35	1548.88	-0.627743	0.103372	-6.07264	1.25828e-09	1.66965e-08	1881.88	1879.08	1095.17	1339.4
ENSG00000149257	SERPINH1	20083.9	0.525979	0.0358317	14.6792	8.7654e-49	7.14846e-47	16381.1	16544.8	24580.8	22829
ENSG00000149564	ESAM	127.306	-0.868524	0.306121	-2.83719	0.00455119	0.0198936	150.809	178.13	89.3429	90.9405
ENSG00000149571	KIRREL3	493.701	0.554842	0.153627	3.61161	0.000304298	0.00180512	403.952	395.952	594.659	580.24
ENSG00000149591	TAGLN	8470.58	1.61623	0.115943	13.9398	3.62723e-44	2.61147e-42	4475.79	3858.84	13204.5	12343.2
ENSG00000149596	JPH2	576.352	1.54493	0.163199	9.46654	2.89278e-21	9.17673e-20	330.702	258.482	914.564	801.66
ENSG00000149599	DUSP15	495.472	0.631445	0.181594	3.47723	0.00050663	0.00285644	318.853	457.91	609.069	596.056
ENSG00000150361	KLHL1	256.217	-0.761149	0.217595	-3.498	0.000468763	0.00266495	312.39	332.058	175.804	204.616
ENSG00000150394	CDH8	1575.32	0.655047	0.0907217	7.2204	5.18347e-13	9.35716e-12	1247.4	1200.44	2003.01	1850.44
ENSG00000150551	LYPD1	1354.63	0.807093	0.0951258	8.48448	2.16682e-17	5.40414e-16	956.559	1013.6	1723.45	1724.9
ENSG00000150672	DLG2	447.036	0.545077	0.167544	3.25334	0.00114058	0.00591005	365.173	362.069	571.602	489.3
ENSG00000150907	FOXO1	1470.06	0.909774	0.0927936	9.80427	1.07926e-22	3.68368e-21	987.798	1054.26	1881.96	1956.21
ENSG00000151468	CCDC3	843.979	0.740096	0.120308	6.1517	7.66557e-10	1.04346e-08	607.544	656.37	1072.11	1039.89
ENSG00000151615	POU4F2	904.982	-1.92131	0.120445	-15.9517	2.77149e-57	2.93571e-55	1386.36	1477.32	373.703	382.543
ENSG00000151632	AKR1C2	564.221	-0.895337	0.144935	-6.1775	6.51255e-10	8.89791e-09	717.419	750.276	396.759	392.428
ENSG00000151655	ITIH2	104.8	1.93816	0.37846	5.12118	3.0363e-07	3.02008e-06	57.0919	30.011	171.961	160.134
ENSG00000151689	INPP1	609.821	0.565346	0.145463	3.88652	0.000101691	0.000665814	510.596	473.4	777.187	678.1
ENSG00000151702	FLI1	125.675	0.901616	0.304854	2.95753	0.00310112	0.0142465	86.1765	89.065	161.394	166.065
ENSG00000151952	TMEM132D	3287.16	0.887833	0.063463	13.9898	1.79963e-44	1.31103e-42	2368.78	2245.02	4225.05	4309.79
ENSG00000152056	AP1S3	363.027	0.5823	0.194476	2.9942	0.00275161	0.0128425	249.912	331.089	435.186	435.921
ENSG00000152128	TMEM163	306.91	-0.76728	0.207856	-3.6914	0.00022302	0.00135928	349.015	424.027	208.467	246.132
ENSG00000152137	HSPB8	890.615	0.762879	0.115537	6.60287	4.0326e-11	6.22486e-10	653.864	667.019	1137.44	1104.14
ENSG00000152192	POU4F1	263.736	-2.1867	0.23081	-9.47403	2.69244e-21	8.55592e-20	473.971	391.112	99.9103	89.952
ENSG00000152208	GRID2	580.771	-1.96926	0.152745	-12.8925	4.96326e-38	3.08006e-36	872.537	977.779	229.602	243.167
ENSG00000152268	SPON1	1986.75	5.81855	0.311653	18.67	8.69228e-78	1.40533e-75	51.7059	86.1607	3820.61	3988.53
ENSG00000152467	ZSCAN1	349.705	-0.933486	0.199395	-4.6816	2.84651e-06	2.47355e-05	411.493	506.315	218.074	262.937
ENSG00000152578	GRIA4	356.344	-0.818229	0.187006	-4.37541	1.21202e-05	9.45754e-05	444.886	464.687	279.557	236.248
ENSG00000152580	IGSF10	129.452	1.61754	0.340276	4.7536	1.99825e-06	1.77664e-05	49.5515	77.4478	226.72	164.088
ENSG00000152661	GJA1	16961.2	0.889294	0.0364401	24.4043	1.54133e-131	5.91841e-129	12198.3	11591	22552.8	21502.5
ENSG00000152952	PLOD2	1280.74	1.28546	0.0986344	13.0325	7.99136e-39	5.07892e-37	749.736	740.595	1777.25	1855.38
ENSG00000152953	STK32B	798.656	2.16119	0.137852	15.6777	2.14983e-55	2.15345e-53	324.239	260.418	1319.01	1290.96
ENSG00000152954	NRSN1	166.686	-0.817315	0.268458	-3.04449	0.00233079	0.0111552	214.364	211.045	131.613	109.722
ENSG00000152977	ZIC1	2821.25	1.40095	0.0766653	18.2736	1.3422e-74	1.99501e-72	1501.63	1597.36	4324	3862.01
ENSG00000153162	BMP6	208.706	0.654768	0.247876	2.64152	0.00825357	0.0328485	140.037	183.939	245.933	264.914
ENSG00000153250	RBMS1	1906.89	1.16302	0.0971665	11.9694	5.1411e-33	2.66168e-31	1300.19	1056.19	2678.37	2592.79
ENSG00000153266	FEZF2	59.7296	-1.70009	0.541237	-3.14112	0.00168301	0.00841093	113.107	69.703	42.2698	13.8388
ENSG00000153363	LINC00467	46.8263	-4.52798	0.706294	-6.41089	1.44668e-10	2.10282e-09	100.18	79.384	5.76406	1.97697
ENSG00000153789	FAM92B	58.1582	2.11339	0.47335	4.46475	8.01615e-06	6.46681e-05	19.3897	24.2024	94.1463	94.8945
ENSG00000153956	CACNA2D1	760.727	1.3381	0.131567	10.1705	2.68596e-24	1.0062e-22	427.651	434.676	1025.04	1155.54
ENSG00000154096	THY1	1053.95	1.62474	0.117786	13.794	2.76957e-43	1.91184e-41	556.916	476.304	1651.4	1531.16
ENSG00000154133	ROBO4	45.0926	-1.73063	0.540429	-3.20234	0.00136318	0.0069367	68.9412	69.703	26.8989	14.8273
ENSG00000154134	ROBO3	14060.1	-0.834722	0.0837213	-9.97025	2.05715e-23	7.2914e-22	18043.2	17992.1	9509.74	10695.4
ENSG00000154310	TNIK	5517.55	0.662191	0.0514173	12.8788	5.92855e-38	3.65449e-36	4410.08	4137.65	6761.24	6761.23
ENSG00000154556	SORBS2	12602.4	0.963722	0.0365901	26.3383	6.98557e-153	3.0655e-150	8646.74	8440.84	16970.3	16351.5
ENSG00000154645	CHODL	364.27	-0.816078	0.180499	-4.52123	6.1481e-06	5.05422e-05	457.813	471.464	274.753	253.052
ENSG00000154654	NCAM2	751.997	-0.953117	0.127404	-7.48106	7.37248e-14	1.43487e-12	983.489	1000.05	533.175	491.276
ENSG00000154678	PDE1C	1212.11	1.03593	0.104272	9.93489	2.93495e-23	1.02645e-21	836.989	753.18	1664.85	1593.44
ENSG00000154760	SLFN13	39.9521	2.78063	0.605049	4.5957	4.313e-06	3.64981e-05	8.61765	11.6172	61.4833	78.0902
ENSG00000154930	ACSS1	918.74	0.666946	0.116333	5.73308	9.86236e-09	1.17653e-07	729.269	691.222	1170.1	1084.37
ENSG00000155052	CNTNAP5	162.599	-1.30564	0.278736	-4.68416	2.81109e-06	2.44854e-05	252.066	211.045	86.4609	100.825
ENSG00000155254	MARVELD1	1379.01	0.857801	0.0962956	8.908	5.19634e-19	1.44021e-17	984.567	976.811	1705.2	1849.45
ENSG00000155324	GRAMD3	156.8	1.14564	0.297122	3.8558	0.000115352	0.000744419	79.7133	115.204	194.057	238.225
ENSG00000155366	RHOC	3360.02	0.534334	0.0623262	8.57319	1.00661e-17	2.5555e-16	2793.2	2697.12	4051.17	3898.58
ENSG00000155367	PPM1J	85.0106	0.979625	0.384527	2.54761	0.0108464	0.0413208	59.2463	55.1816	94.1463	131.468
ENSG00000155511	GRIA1	5071.91	0.675223	0.0535213	12.616	1.72452e-36	9.9327e-35	4038.45	3775.58	6251.12	6222.51
ENSG00000155849	ELMO1	8671.27	0.635199	0.0431918	14.7065	5.85834e-49	4.84193e-47	6894.12	6692.46	10815.3	10283.2
ENSG00000156113	KCNMA1	620.565	1.92049	0.148899	12.898	4.62118e-38	2.87746e-36	281.151	238.152	996.221	966.737
ENSG00000156140	ADAMTS3	2237.53	1.41277	0.0750282	18.8298	4.30134e-79	7.34055e-77	1215.09	1228.52	3267.26	3239.26
ENSG00000156395	SORCS3	496.748	1.09592	0.159627	6.86554	6.62406e-12	1.09693e-10	340.397	293.334	682.08	671.181
ENSG00000156427	FGF18	427.225	-0.802039	0.174252	-4.60274	4.16963e-06	3.53498e-05	501.978	583.763	293.006	330.154
ENSG00000156463	SH3RF2	219.522	1.06621	0.240108	4.44053	8.97394e-06	7.15083e-05	157.272	126.821	310.298	283.695
ENSG00000156466	GDF6	262.187	3.0148	0.25387	11.8754	1.58925e-32	8.0693e-31	45.2427	69.703	488.984	444.818
ENSG00000156475	PPP2R2B	1420.95	0.643492	0.0998725	6.44313	1.17032e-10	1.7201e-09	1190.31	1029.09	1750.35	1714.03
ENSG00000156509	FBXO43	83.9403	1.10899	0.390478	2.84009	0.00451011	0.019748	45.2427	60.9902	129.691	99.8369
ENSG00000156510	HKDC1	119.36	1.59071	0.367451	4.32906	1.49748e-05	0.000115288	79.7133	39.692	197.899	160.134
ENSG00000156521	TYSND1	572.203	1.00053	0.152959	6.54113	6.10569e-11	9.23166e-10	346.86	415.314	736.839	789.799
ENSG00000156535	CD109	440.646	2.1089	0.179126	11.7733	5.35963e-32	2.66982e-30	170.199	161.672	772.384	658.33
ENSG00000156687	UNC5D	497.53	-2.13698	0.167173	-12.7831	2.03905e-37	1.22018e-35	800.364	820.947	167.158	201.651
ENSG00000156804	FBXO32	312.613	0.593744	0.198207	2.99557	0.0027393	0.0127915	268.224	230.407	390.035	361.785
ENSG00000156925	ZIC3	301.024	-2.04706	0.210577	-9.72118	2.44936e-22	8.238e-21	463.199	506.315	125.849	108.733
ENSG00000156968	MPV17L	49.5504	2.39276	0.523103	4.57417	4.78104e-06	4.00725e-05	17.2353	14.5215	89.3429	77.1017
ENSG00000157005	SST	76.5348	-1.40609	0.399018	-3.52389	0.000425263	0.00244327	120.647	101.65	40.3484	43.4933
ENSG00000157227	MMP14	1138.64	2.08244	0.127522	16.33	6.03571e-60	6.8248e-58	498.747	372.718	1878.12	1804.97
ENSG00000157613	CREB3L1	218.896	1.28635	0.249077	5.16448	2.41109e-07	2.42438e-06	134.651	120.044	268.989	351.9
ENSG00000157680	DGKI	1443.2	-0.570508	0.0983166	-5.80277	6.52292e-09	7.983e-08	1835.56	1614.79	1144.17	1178.27
ENSG00000157890	MEGF11	391.419	-0.710368	0.183457	-3.87213	0.000107888	0.000701159	435.191	536.326	304.534	289.626
ENSG00000158055	GRHL3	109.454	2.62283	0.360115	7.28332	3.25713e-13	6.02129e-12	30.1618	30.9791	202.703	173.973
ENSG00000158156	XKR8	204.54	1.32413	0.248735	5.32344	1.01821e-07	1.07054e-06	104.489	128.757	282.439	302.476
ENSG00000158246	FAM46B	607.734	1.67316	0.143286	11.6771	1.66971e-31	8.22847e-30	290.846	289.461	915.525	935.106
ENSG00000158258	CLSTN2	2268.8	-0.643737	0.0798996	-8.05682	7.83068e-16	1.75154e-14	2921.38	2612.9	1769.57	1771.36
ENSG00000158270	COLEC12	438.797	1.85247	0.18245	10.1533	3.20292e-24	1.195e-22	206.824	174.258	747.406	626.699
ENSG00000158373	HIST1H2BD	558.768	-0.613736	0.147346	-4.16526	3.10995e-05	0.000224959	701.261	650.562	425.58	457.668
ENSG00000158710	TAGLN2	1898.62	1.22899	0.0807755	15.2149	2.81491e-52	2.58117e-50	1148.3	1122.99	2657.23	2665.94
ENSG00000158769	F11R	842.774	0.558268	0.119207	4.68318	2.82452e-06	2.45908e-05	660.328	702.839	1013.51	994.415
ENSG00000159128	IFNGR2	2823.77	0.507768	0.0683962	7.42392	1.13702e-13	2.18752e-12	2261.06	2401.85	3263.42	3368.75
ENSG00000159176	CSRP1	2576.61	1.3706	0.0724265	18.924	7.2407e-80	1.2832e-77	1421.91	1452.15	3825.41	3606.98
ENSG00000159216	RUNX1	142.492	2.43053	0.323119	7.5221	5.39037e-14	1.05691e-12	36.625	52.2773	216.152	264.914
ENSG00000159251	ACTC1	360.61	1.29002	0.193008	6.68379	2.32843e-11	3.68689e-10	216.518	202.332	562.956	460.633
ENSG00000159263	SIM2	268.151	0.805508	0.215094	3.7449	0.000180463	0.00112141	182.048	208.141	363.136	319.28
ENSG00000159307	SCUBE1	7550.15	-0.6022	0.0423358	-14.2244	6.46903e-46	4.90661e-44	9055	9151.43	5944.67	6049.52
ENSG00000159409	CELF3	5414.37	-0.575038	0.0533488	-10.7788	4.33363e-27	1.83616e-25	6472.93	6485.29	4178.94	4520.34
ENSG00000159712	ANKRD18CP	65.7096	2.15631	0.489906	4.40148	1.07517e-05	8.45415e-05	14.0037	33.8834	121.045	93.906
ENSG00000160097	FNDC5	2833.88	-0.701499	0.0689268	-10.1775	2.50022e-24	9.4044e-23	3624.8	3395.12	2189.38	2126.23
ENSG00000160180	TFF3	49.1092	5.01675	1.56646	3.2026	0.00136191	0.00693216	0	5.80859	107.596	83.0326
ENSG00000160188	RSPH1	32.3361	1.70766	0.637223	2.67984	0.00736569	0.0297582	11.8493	18.3939	59.5619	39.5394
ENSG00000160223	ICOSLG	186.041	0.681205	0.255878	2.66223	0.0077625	0.0311565	157.272	128.757	222.877	235.259
ENSG00000160446	ZDHHC12	850.066	0.528398	0.130351	4.05366	5.04215e-05	0.000350818	635.552	756.084	1057.7	950.921
ENSG00000160606	TLCD1	134.687	1.3394	0.302918	4.42166	9.79475e-06	7.75126e-05	84.0221	68.7349	188.293	197.697
ENSG00000160685	ZBTB7B	1011.52	0.716056	0.108855	6.57809	4.76537e-11	7.30096e-10	759.43	771.574	1284.42	1230.66
ENSG00000160691	SHC1	5392.79	0.963495	0.0497281	19.3752	1.24866e-83	2.39729e-81	3708.82	3604.23	7163.76	7094.35
ENSG00000160703	NLRX1	326.579	0.981948	0.203553	4.82405	1.40672e-06	1.27658e-05	248.835	190.715	448.636	418.129
ENSG00000160789	LMNA	9388.2	0.606453	0.0396068	15.3119	6.37249e-53	5.90208e-51	7369.17	7517.28	11493.5	11172.8
ENSG00000160932	LY6E	809.775	0.514924	0.121817	4.22705	2.3678e-05	0.000174354	642.015	691.222	953.952	951.91
ENSG00000161082	CELF5	724.786	-0.547828	0.127604	-4.29321	1.76112e-05	0.000133467	853.147	868.384	603.305	574.309
ENSG00000161267	BDH1	224.597	0.692601	0.229236	3.02134	0.00251656	0.0119083	169.121	174.258	291.085	263.925
ENSG00000161381	PLXDC1	252.476	1.30965	0.230276	5.68729	1.2907e-08	1.51329e-07	129.265	160.704	330.473	389.463
ENSG00000161638	ITGA5	1727.33	1.46057	0.0858956	17.004	7.67623e-65	9.49534e-63	942.556	899.363	2545.79	2521.62
ENSG00000161896	IP6K3	57.1802	1.68961	0.465638	3.6286	0.000284968	0.00170527	28.0074	26.1386	81.6575	92.9175
ENSG00000162344	FGF19	3795.31	2.7679	0.0687396	40.2664	0	0	911.317	1030.06	6518.19	6721.69
ENSG00000162374	ELAVL4	329.115	-0.586202	0.191926	-3.05432	0.00225573	0.0108382	372.713	417.25	251.697	274.799
ENSG00000162458	FBLIM1	1341.13	0.794985	0.0960505	8.27674	1.26594e-16	3.01454e-15	1008.27	953.576	1731.14	1671.53
ENSG00000162543	UBXN10	125.947	-0.791587	0.312125	-2.53612	0.0112088	0.0424918	160.504	158.768	79.7361	104.779
ENSG00000162552	WNT4	159.702	0.694301	0.26998	2.57168	0.0101208	0.0389433	124.956	119.076	192.135	202.639
ENSG00000162576	MXRA8	2447.84	2.09884	0.075661	27.7401	2.29491e-169	1.28174e-166	902.699	949.704	3911.87	4027.08
ENSG00000162599	NFIA	158.424	1.19842	0.313071	3.82795	0.000129214	0.000825492	68.9412	122.948	206.545	235.259
ENSG00000162618	ELTD1	76.0613	1.38914	0.403244	3.44492	0.000571218	0.00319131	47.3971	36.7877	115.281	104.779
ENSG00000162631	NTNG1	1527.17	0.965571	0.0913181	10.5737	3.94581e-26	1.61612e-24	996.416	1071.68	1992.44	2048.14
ENSG00000162643	WDR63	416.7	0.58047	0.172726	3.36064	0.000777613	0.00420669	344.706	323.345	464.967	533.781
ENSG00000162670	BRINP3	158.225	-1.20154	0.275501	-4.3613	1.29291e-05	0.000100335	216.518	224.599	101.832	89.952
ENSG00000162692	VCAM1	221.788	-0.674579	0.251566	-2.68152	0.00732879	0.0296416	312.39	233.312	190.214	151.238
ENSG00000162734	PEA15	20724.3	0.582978	0.0321643	18.125	2.02256e-73	2.91233e-71	16936.9	16252.4	25266.7	24441.3
ENSG00000162745	OLFML2B	1488.6	0.892175	0.10642	8.38351	5.13704e-17	1.25074e-15	1104.14	981.651	2093.31	1775.32
ENSG00000162772	ATF3	3346.42	0.995033	0.0616694	16.135	1.44889e-58	1.58014e-56	2254.59	2217.91	4507.49	4405.67
ENSG00000162804	SNED1	446.346	1.51196	0.166867	9.06084	1.29448e-19	3.76318e-18	238.063	225.567	643.653	678.1
ENSG00000162873	KLHDC8A	8568.21	-0.757668	0.0409478	-18.5032	1.94425e-76	3.08918e-74	10758.1	10777.8	6476.88	6260.07
ENSG00000162976	PQLC3	713.848	0.738962	0.1331	5.55194	2.82519e-08	3.19455e-07	514.905	554.72	936.659	849.108
ENSG00000162981	FAM84A	678.805	-1.00871	0.132197	-7.6304	2.34027e-14	4.76088e-13	913.471	900.331	446.715	454.703
ENSG00000163017	ACTG2	170.561	0.864843	0.327644	2.63958	0.00830089	0.0329373	155.118	87.1288	268.989	171.008
ENSG00000163064	EN1	702.337	2.27024	0.143281	15.8447	1.52853e-56	1.6007e-54	227.291	254.61	1107.66	1219.79
ENSG00000163071	SPATA18	1961.37	0.658201	0.0805284	8.17353	2.99498e-16	6.91509e-15	1568.41	1475.38	2437.24	2364.45
ENSG00000163072	NOSTRIN	334.57	-0.5798	0.188776	-3.07137	0.0021308	0.0103349	394.258	407.569	283.4	253.052
ENSG00000163075	PCDP1	224.984	0.702729	0.229149	3.06669	0.0021644	0.0104652	180.971	161.672	280.517	276.775
ENSG00000163081	CCDC140	442.387	-0.617676	0.163943	-3.76762	0.000164813	0.00103146	532.14	539.23	365.057	333.119
ENSG00000163132	MSX1	150.188	-1.46121	0.30085	-4.85692	1.19223e-06	1.09541e-05	201.438	239.12	66.2867	93.906
ENSG00000163191	S100A11	492.362	1.23617	0.171481	7.20882	5.64379e-13	1.01385e-11	333.934	253.642	684.002	697.87
ENSG00000163273	NPPC	1286.91	-0.720132	0.125477	-5.73915	9.51528e-09	1.13881e-07	1384.21	1818.09	922.249	1023.08
ENSG00000163293	NIPAL1	53.0923	1.4238	0.500362	2.84554	0.00443356	0.0194652	35.5478	22.2662	90.3036	64.2515
ENSG00000163377	FAM19A4	788.911	-1.53805	0.128952	-11.9274	8.5236e-33	4.38822e-31	1161.23	1185.92	378.506	429.99
ENSG00000163431	LMOD1	78.5187	1.1435	0.410775	2.78375	0.00537339	0.0228776	60.3236	37.7558	119.124	96.8714
ENSG00000163453	IGFBP7	70.9908	1.76964	0.461804	3.83201	0.000127099	0.000813953	21.5441	42.5963	89.3429	130.48
ENSG00000163485	ADORA1	529.35	0.719547	0.150489	4.78138	1.74097e-06	1.5607e-05	383.485	416.282	649.417	668.215
ENSG00000163513	TGFBR2	602.428	0.777964	0.144304	5.39115	7.00081e-08	7.48879e-07	415.802	471.464	779.109	743.34
ENSG00000163531	NFASC	9266.13	-0.854143	0.0395251	-21.6101	1.44218e-103	3.8523e-101	12097	11767.2	6622.9	6577.37
ENSG00000163565	IFI16	2554.66	0.651914	0.0706799	9.22346	2.87656e-20	8.69146e-19	1969.13	2004.93	3199.05	3045.52
ENSG00000163623	NKX6-1	1003.39	2.43939	0.120314	20.2752	2.13066e-91	4.78904e-89	307.004	317.536	1622.58	1766.42
ENSG00000163624	CDS1	204.129	2.09989	0.267679	7.84482	4.33589e-15	9.26011e-14	82.9449	71.6392	285.321	376.612
ENSG00000163637	PRICKLE2	1063.74	0.534451	0.107549	4.96936	6.71758e-07	6.33957e-06	838.067	899.363	1233.51	1284.04
ENSG00000163661	PTX3	3640.87	0.688688	0.0644876	10.6794	1.27091e-26	5.25205e-25	2785.66	2790.06	4286.54	4701.23
ENSG00000163689	C3orf67	254.162	0.665038	0.230461	2.88569	0.00390556	0.0174252	225.136	168.449	330.473	292.591
ENSG00000163694	RBM47	89.1437	1.24044	0.38232	3.24451	0.00117652	0.00607919	64.6324	41.6282	128.731	121.584
ENSG00000163735	CXCL5	225.526	2.06407	0.253417	8.14497	3.79372e-16	8.68597e-15	96.9486	77.4478	403.484	324.223
ENSG00000163814	CDCP1	177.159	1.86525	0.295978	6.30201	2.9381e-10	4.14007e-09	96.9486	56.1497	272.832	282.706
ENSG00000163827	LRRC2	63.7957	2.91999	0.488332	5.97952	2.23795e-09	2.88244e-08	18.3125	11.6172	106.635	118.618
ENSG00000163840	DTX3L	807.95	1.02234	0.130581	7.82919	4.91015e-15	1.04382e-13	549.375	516.964	1001.02	1164.43
ENSG00000163873	GRIK3	11274.3	-1.33507	0.0361467	-36.9349	1.27405e-298	2.93526e-295	16108.5	16187.6	6443.26	6357.93
ENSG00000163932	PRKCD	894.037	0.690285	0.117432	5.87816	4.14849e-09	5.19082e-08	693.721	674.764	1148.01	1059.65
ENSG00000164056	SPRY1	328.845	0.862485	0.191846	4.49571	6.93381e-06	5.64974e-05	218.673	247.833	417.894	430.979
ENSG00000164100	NDST3	531.186	-1.18027	0.151662	-7.78226	7.12418e-15	1.50408e-13	734.655	739.627	340.079	310.384
ENSG00000164124	TMEM144	106.492	1.90822	0.346087	5.51369	3.51383e-08	3.92981e-07	43.0883	46.4687	159.472	176.939
ENSG00000164125	FAM198B	2685.67	2.08639	0.0892462	23.378	7.16288e-121	2.35748e-118	1118.14	931.31	4592.99	4100.23
ENSG00000164128	NPY1R	190.746	-1.48773	0.254887	-5.8368	5.32123e-09	6.56903e-08	267.147	295.27	105.674	94.8945
ENSG00000164161	HHIP	1671.45	3.32575	0.103481	32.1389	1.26373e-226	1.10913e-223	313.467	293.334	2908.93	3170.07
ENSG00000164175	SLC45A2	114.776	-0.912059	0.345353	-2.64094	0.00826754	0.032876	169.121	130.693	63.4046	95.8829
ENSG00000164176	EDIL3	1180	-0.594905	0.104318	-5.70281	1.1785e-08	1.39059e-07	1480.08	1360.18	968.362	911.382
ENSG00000164236	ANKRD33B	401.122	1.05724	0.18176	5.81669	6.00233e-09	7.36545e-08	233.754	286.557	518.765	565.413
ENSG00000164251	F2RL1	1362.99	1.437	0.103457	13.8898	7.30205e-44	5.23674e-42	676.486	792.872	1980.91	2001.68
ENSG00000164330	EBF1	3046.75	-0.64208	0.0648891	-9.89505	4.37402e-23	1.50969e-21	3729.29	3698.13	2320.99	2438.59
ENSG00000164344	KLKB1	120.112	-2.06178	0.350681	-5.87936	4.11846e-09	5.15675e-08	193.897	193.62	33.6237	59.309
ENSG00000164362	TERT	336.168	-0.542012	0.201429	-2.69083	0.00712746	0.0289672	384.563	412.41	236.326	311.372
ENSG00000164438	TLX3	319.345	-1.00261	0.198113	-5.06078	4.17546e-07	4.05469e-06	421.188	430.804	193.096	232.294
ENSG00000164440	TXLNB	198.6	1.10019	0.247537	4.44455	8.80743e-06	7.03031e-05	135.728	117.14	278.596	262.937
ENSG00000164509	IL31RA	64.8192	2.22087	0.450863	4.92582	8.4009e-07	7.83985e-06	21.5441	24.2024	101.832	111.699
ENSG00000164626	KCNK5	524.692	-0.607794	0.151772	-4.00466	6.21064e-05	0.000425533	631.243	636.04	438.068	393.417
ENSG00000164683	HEY1	235.105	0.60525	0.223773	2.70475	0.00683556	0.0279659	194.974	178.13	275.714	291.603
ENSG00000164690	SHH	1804	5.17789	0.131427	39.3975	0	0	106.643	88.0969	3549.7	3471.56
ENSG00000164692	COL1A2	7783.85	1.65103	0.0466274	35.409	1.23916e-274	1.90325e-271	3879.02	3642.95	12002.7	11610.7
ENSG00000164741	DLC1	524.311	1.37061	0.16898	8.11105	5.01833e-16	1.13767e-14	333.934	251.705	778.148	733.455
ENSG00000164853	UNCX	211.048	-0.795651	0.273612	-2.90796	0.00363799	0.0163741	229.445	305.919	122.006	186.823
ENSG00000164920	OSR2	165.549	1.12345	0.268963	4.17698	2.95399e-05	0.000214097	107.721	100.682	236.326	217.466
ENSG00000164929	BAALC	1402.17	1.02253	0.0931418	10.9782	4.86383e-28	2.12934e-26	940.401	910.012	1876.2	1882.07
ENSG00000164946	FREM1	650.057	1.8162	0.142231	12.7694	2.43172e-37	1.44578e-35	273.61	301.078	985.654	1039.89
ENSG00000164983	TMEM65	3618.86	0.570228	0.063937	8.9186	4.72231e-19	1.31277e-17	2855.67	2969.16	4153	4497.6
ENSG00000165023	DIRAS2	557.108	0.565287	0.153259	3.68844	0.000225631	0.00137429	419.033	479.208	625.4	704.789
ENSG00000165061	ZMAT4	536.687	0.850864	0.149653	5.68557	1.30377e-08	1.52764e-07	370.559	394.984	707.058	674.146
ENSG00000165071	TMEM71	66.3825	1.34914	0.473355	2.85016	0.00436972	0.0192261	30.1618	44.5325	66.2867	124.549
ENSG00000165072	MAMDC2	1707.84	0.531845	0.0939366	5.66175	1.49839e-08	1.7479e-07	1462.85	1331.13	2137.5	1899.87
ENSG00000165084	C8orf34	85.1544	1.49371	0.382886	3.90119	9.57218e-05	0.000628294	38.7794	50.3411	122.006	129.491
ENSG00000165105	RASEF	93.1205	2.22954	0.377124	5.91194	3.38107e-09	4.25659e-08	35.5478	30.011	153.708	153.215
ENSG00000165152	TMEM246	2391.68	0.619571	0.0719429	8.61198	7.18076e-18	1.83308e-16	1915.27	1856.81	2863.78	2930.85
ENSG00000165169	DYNLT3	349.622	0.776093	0.186625	4.15856	3.20259e-05	0.000230935	275.765	240.088	446.715	435.921
ENSG00000165194	PCDH19	7121.54	-0.794296	0.0513046	-15.482	4.59171e-54	4.43088e-52	9427.71	8641.24	5103.11	5314.09
ENSG00000165424	ZCCHC24	1060.35	0.660578	0.106142	6.22351	4.86166e-10	6.712e-09	806.828	836.436	1283.46	1314.68
ENSG00000165443	PHYHIPL	5936.81	-0.582463	0.0533169	-10.9246	8.79673e-28	3.78814e-26	6992.15	7245.24	4553.61	4956.26
ENSG00000165462	PHOX2A	513.364	-2.00487	0.16399	-12.2256	2.26942e-34	1.22303e-32	801.442	842.245	186.371	223.397
ENSG00000165568	AKR1E2	112.414	1.47164	0.34398	4.27827	1.88353e-05	0.000141696	58.1691	60.9902	193.096	137.399
ENSG00000165644	COMTD1	297.743	0.551396	0.205267	2.68624	0.00722609	0.0292888	216.518	266.227	359.293	348.935
ENSG00000165655	ZNF503	4476.6	-0.842385	0.0549106	-15.341	4.06784e-53	3.80581e-51	5642.41	5852.15	3157.74	3254.09
ENSG00000165698	C9orf9	617.877	0.507311	0.15343	3.30647	0.000944789	0.0050125	562.302	458.878	675.355	774.971
ENSG00000165868	HSPA12A	4035.32	0.628066	0.060477	10.3852	2.89529e-25	1.14024e-23	3075.42	3264.43	4760.15	5041.27
ENSG00000165879	FRAT1	308.505	-0.68207	0.206191	-3.30795	0.000939808	0.0049875	425.497	334.962	236.326	237.236
ENSG00000165886	UBTD1	1101.66	0.686877	0.117168	5.86235	4.56355e-09	5.68701e-08	789.592	898.395	1457.35	1261.31
ENSG00000165895	ARHGAP42	2768.29	0.50333	0.0685803	7.33929	2.14736e-13	4.05929e-12	2353.7	2227.59	3295.12	3196.76
ENSG00000165912	PACSIN3	345.58	1.77024	0.197379	8.96875	2.99911e-19	8.47799e-18	173.43	140.374	547.586	520.931
ENSG00000165929	TC2N	121.653	3.11381	0.370267	8.40963	4.11294e-17	1.0094e-15	32.3162	18.3939	205.585	230.317
ENSG00000165949	IFI27	294.246	-0.563263	0.203497	-2.76792	0.00564152	0.0238156	364.096	337.866	219.995	255.029
ENSG00000165973	NELL1	107.922	-1.8168	0.341627	-5.31809	1.0486e-07	1.10124e-06	175.585	160.704	50.9158	44.4818
ENSG00000166033	HTRA1	4195.77	0.608468	0.0548807	11.0871	1.44918e-28	6.49874e-27	3290.87	3356.4	5057.96	5077.84
ENSG00000166073	GPR176	818.657	0.705057	0.121756	5.79075	7.00708e-09	8.52458e-08	598.927	645.721	1002.95	1027.03
ENSG00000166106	ADAMTS15	1576.53	0.551557	0.0869108	6.34624	2.20641e-10	3.14512e-09	1290.49	1267.24	1876.2	1872.19
ENSG00000166111	SVOP	875.575	-0.638967	0.118546	-5.39005	7.04369e-08	7.53029e-07	1020.11	1112.34	689.766	680.077
ENSG00000166250	CLMP	295.293	0.622089	0.213289	2.91664	0.00353819	0.0159756	212.21	252.674	319.905	396.382
ENSG00000166394	CYB5R2	77.0066	1.57893	0.399895	3.94835	7.86906e-05	0.000525488	35.5478	41.6282	118.163	112.687
ENSG00000166501	PRKCB	188.747	-0.897914	0.258062	-3.47945	0.000502443	0.00283717	224.059	267.195	143.141	120.595
ENSG00000166710	B2M	10746.3	0.603174	0.0461665	13.0652	5.20639e-39	3.32038e-37	8851.4	8215.28	13410.1	12508.3
ENSG00000166750	SLFN5	289.942	0.672319	0.204195	3.29254	0.000992868	0.00524342	240.217	207.173	352.568	359.808
ENSG00000166762	CATSPER2	315.065	-0.529691	0.197932	-2.67613	0.00744775	0.0300634	403.952	340.77	254.579	260.96
ENSG00000166888	STAT6	474.441	1.88092	0.167069	11.2584	2.10598e-29	9.65556e-28	194.974	210.077	781.991	710.72
ENSG00000166897	ELFN2	423.132	-1.73713	0.17296	-10.0436	9.80754e-24	3.56534e-22	659.25	642.817	204.624	185.835
ENSG00000166900	STX3	1272.91	1.05225	0.104982	10.0231	1.20649e-23	4.33468e-22	889.772	767.702	1734.98	1699.2
ENSG00000166923	GREM1	692.619	2.02919	0.150774	13.4584	2.74634e-41	1.81426e-39	294.077	251.705	1208.53	1016.16
ENSG00000166965	RCCD1	1076.84	0.501087	0.104575	4.79164	1.65422e-06	1.48944e-05	889.772	893.554	1248.88	1275.14
ENSG00000167207	NOD2	46.7938	-1.46585	0.529184	-2.77003	0.00560516	0.0237001	86.1765	51.3092	24.9776	24.7121
ENSG00000167244	IGF2	9249.21	2.48305	0.0479296	51.8062	0	0	2933.23	2683.57	16028.9	15351.2
ENSG00000167553	TUBA1C	2084.51	1.59102	0.0829748	19.1748	6.01331e-82	1.13093e-79	1061.05	1017.47	3263.42	2996.09
ENSG00000167555	ZNF528	454.695	-1.52929	0.166136	-9.20502	3.41596e-20	1.02373e-18	671.1	679.605	220.956	247.121
ENSG00000167600	CYP2S1	38.0187	1.53553	0.569439	2.69657	0.00700574	0.0285481	22.6213	16.4577	57.6406	55.3551
ENSG00000167601	AXL	2064.39	1.36855	0.0833248	16.4243	1.281e-60	1.46647e-58	1113.83	1190.76	3097.22	2855.73
ENSG00000167617	CDC42EP5	96.2412	1.08215	0.368331	2.93799	0.00330345	0.015041	51.7059	71.6392	147.944	113.676
ENSG00000167641	PPP1R14A	50.2365	1.9585	0.54457	3.59641	0.000322636	0.00190471	11.8493	29.0429	71.09	88.9635
ENSG00000167703	SLC43A2	5131.97	0.58674	0.0574445	10.214	1.71599e-24	6.53458e-23	3923.19	4279.96	5999.42	6325.31
ENSG00000167711	SERPINF2	46.9342	3.6009	0.605405	5.94791	2.71586e-09	3.44975e-08	7.54044	6.77668	87.4215	85.9981
ENSG00000168016	TRANK1	81.382	1.23736	0.390751	3.16662	0.00154222	0.00776844	49.5515	47.4368	129.691	98.8484
ENSG00000168140	VASN	227.252	0.681348	0.241601	2.82014	0.00480024	0.0207976	156.195	192.651	249.776	310.384
ENSG00000168306	ACOX2	59.0864	1.34302	0.461722	2.90872	0.00362909	0.016342	39.8566	27.1067	90.3036	79.0787
ENSG00000168386	FILIP1L	1672.36	0.674558	0.0853332	7.90499	2.67954e-15	5.83078e-14	1287.26	1289.51	2097.16	2015.52
ENSG00000168394	TAP1	308.961	1.22427	0.201676	6.07045	1.27551e-09	1.69006e-08	188.511	182.002	464.007	401.324
ENSG00000168461	RAB31	3649.17	1.06713	0.077926	13.6941	1.10145e-42	7.49111e-41	2566.98	2151.11	5133.85	4744.72
ENSG00000168490	PHYHIP	440.293	0.640552	0.163331	3.92181	8.78855e-05	0.000579334	354.401	333.994	537.018	535.758
ENSG00000168497	SDPR	73.0484	1.23515	0.414436	2.98032	0.00287949	0.013375	48.4743	38.7239	89.3429	115.653
ENSG00000168505	GBX2	3649.41	-0.523252	0.0674077	-7.76249	8.32755e-15	1.75211e-13	4404.7	4203.48	2826.31	3163.15
ENSG00000168528	SERINC2	2842.78	0.58858	0.0711526	8.27207	1.31651e-16	3.12689e-15	2301.99	2240.18	3568.91	3260.02
ENSG00000168542	COL3A1	3537.67	0.560514	0.195021	2.87412	0.00405153	0.0180024	2784.58	2933.34	4780.33	3652.45
ENSG00000168546	GFRA2	749.491	1.70943	0.132877	12.8647	7.11021e-38	4.35376e-36	344.706	357.228	1202.77	1093.26
ENSG00000168615	ADAM9	10527.5	0.826498	0.0424158	19.4856	1.45359e-84	2.82011e-82	7886.23	7300.43	13492.7	13430.5
ENSG00000168658	VWA3B	129.879	-1.20613	0.308174	-3.91381	9.08502e-05	0.000598021	194.974	167.481	72.0507	85.0096
ENSG00000168672	FAM84B	2843.29	1.2892	0.0753201	17.1162	1.12326e-65	1.418e-63	1624.43	1677.71	4267.32	3803.69
ENSG00000168702	LRP1B	164.57	-1.16844	0.272255	-4.29169	1.77318e-05	0.000134271	245.603	210.077	103.753	98.8484
ENSG00000168779	SHOX2	206.67	-1.57776	0.243813	-6.47118	9.72427e-11	1.4419e-09	312.39	306.887	108.556	98.8484
ENSG00000168792	ABHD15	593.239	0.581838	0.150101	3.8763	0.000106055	0.000690708	519.213	431.772	732.996	688.973
ENSG00000168824	NSG1	10059.4	-0.628887	0.0415287	-15.1434	8.37458e-52	7.60354e-50	12048.6	12385.8	7670.04	8133.25
ENSG00000168843	FSTL5	475.45	0.707022	0.171759	4.11636	3.84895e-05	0.000274005	399.644	323.345	630.204	548.609
ENSG00000168899	VAMP5	143.667	1.46631	0.291203	5.03536	4.76962e-07	4.60015e-06	73.25	79.384	206.545	215.489
ENSG00000168918	INPP5D	946.305	1.00369	0.125953	7.96876	1.60275e-15	3.53352e-14	577.383	681.541	1341.1	1185.19
ENSG00000168938	PPIC	153.648	1.07845	0.296396	3.63854	0.000274186	0.00164449	84.0221	113.267	233.444	183.858
ENSG00000168959	GRM5	94.9008	-1.45442	0.370131	-3.92947	8.51322e-05	0.000562795	126.033	151.991	42.2698	59.309
ENSG00000168994	PXDC1	588.917	1.25145	0.160341	7.80491	5.95459e-15	1.26003e-13	397.489	300.11	840.592	817.476
ENSG00000169085	C8orf46	723.29	0.98975	0.131244	7.54127	4.65417e-14	9.20396e-13	509.519	459.846	949.148	974.645
ENSG00000169129	AFAP1L2	1097.46	1.69588	0.107415	15.7881	3.7591e-56	3.87061e-54	509.519	525.677	1683.1	1671.53
ENSG00000169174	PCSK9	269.655	-0.595884	0.21596	-2.75923	0.00579376	0.024369	351.169	298.174	229.602	199.674
ENSG00000169242	EFNA1	215.553	0.981389	0.239446	4.09859	4.15674e-05	0.000294212	159.427	130.693	281.478	290.614
ENSG00000169836	TACR3	550.869	-0.823226	0.161887	-5.08518	3.67281e-07	3.5969e-06	619.394	788.032	398.681	397.371
ENSG00000169840	GSX1	2091.67	-1.70533	0.0825404	-20.6605	7.85309e-95	1.90448e-92	3074.35	3328.32	959.716	1004.3
ENSG00000169851	PCDH7	1407.41	0.60125	0.0919254	6.54063	6.12611e-11	9.25494e-10	1110.6	1125.9	1684.07	1709.09
ENSG00000169856	ONECUT1	524.922	-0.707635	0.151195	-4.68028	2.86487e-06	2.48716e-05	640.938	661.211	381.389	416.152
ENSG00000169871	TRIM56	853.491	0.514823	0.120798	4.26185	2.02745e-05	0.000151594	740.041	666.051	1015.43	992.438
ENSG00000169908	TM4SF1	199.09	3.6923	0.300219	12.2987	9.20631e-35	5.06512e-33	30.1618	27.1067	351.608	387.486
ENSG00000169933	FRMPD4	51.5203	-2.6537	0.518502	-5.11801	3.08776e-07	3.0663e-06	92.6397	85.1926	14.4101	13.8388
ENSG00000169991	IFFO2	2884.54	0.75498	0.0659848	11.4417	2.5868e-30	1.21937e-28	2113.48	2179.19	3657.29	3588.2
ENSG00000170017	ALCAM	3232.7	0.972909	0.0674165	14.4313	3.28723e-47	2.57817e-45	2127.48	2236.31	4445.05	4121.98
ENSG00000170075	GPR37L1	26.0965	2.32074	0.721569	3.21624	0.00129883	0.00664226	9.69486	7.74478	35.545	51.4012
ENSG00000170293	CMTM8	360.852	1.15089	0.183356	6.27677	3.45679e-10	4.834e-09	218.673	229.439	515.883	479.415
ENSG00000170345	FOS	697.777	1.14917	0.139995	8.20866	2.23665e-16	5.19845e-15	439.5	427.899	883.822	1039.89
ENSG00000170381	SEMA3E	241.191	-0.919881	0.241373	-3.81104	0.000138384	0.000879196	336.088	295.27	195.017	138.388
ENSG00000170382	LRRN2	79.1211	1.38472	0.416253	3.32663	0.000879031	0.00469335	31.239	56.1497	110.478	118.618
ENSG00000170396	ZNF804A	288.344	-0.991821	0.215085	-4.61129	4.00175e-06	3.40833e-05	339.32	427.899	182.529	203.628
ENSG00000170412	GPRC5C	271.473	1.90636	0.248502	7.67141	1.70111e-14	3.50314e-13	142.191	87.1288	459.203	397.371
ENSG00000170421	KRT8	2760.14	2.03669	0.0875474	23.2639	1.02972e-119	3.3296e-117	1114.91	1049.42	4827.4	4048.83
ENSG00000170477	KRT4	25.9499	4.58423	0.982665	4.6651	3.08465e-06	2.66666e-05	4.30883	0	46.1125	53.3781
ENSG00000170542	SERPINB9	274.203	0.978498	0.221375	4.42008	9.86623e-06	7.79444e-05	186.357	182.97	411.169	316.315
ENSG00000170549	IRX1	1081.7	-0.695412	0.110234	-6.30854	2.81687e-10	3.98143e-09	1327.12	1347.59	773.344	878.762
ENSG00000170616	SCRT1	6559.28	-0.563812	0.0528154	-10.6751	1.3307e-26	5.48682e-25	7588.92	8059.41	5082.94	5505.86
ENSG00000170624	SGCD	129.915	2.24676	0.361658	6.2124	5.21828e-10	7.17748e-09	28.0074	61.9583	215.192	214.501
ENSG00000170647	TMEM133	670.174	0.569864	0.133546	4.26718	1.97959e-05	0.000148376	551.53	527.613	778.148	823.407
ENSG00000170893	TRH	265.181	3.65596	0.281313	12.9961	1.28813e-38	8.13063e-37	47.3971	30.9791	416.934	565.413
ENSG00000171094	ALK	2303.72	0.718909	0.0724922	9.91706	3.50951e-23	1.21815e-21	1744	1738.7	2869.54	2862.65
ENSG00000171219	CDC42BPG	306.551	1.47316	0.201112	7.32504	2.38826e-13	4.50082e-12	155.118	169.417	438.068	463.599
ENSG00000171224	C10orf35	1137.77	0.658509	0.105231	6.25775	3.90559e-10	5.43686e-09	882.232	882.905	1454.46	1331.49
ENSG00000171246	NPTX1	3430.04	0.828329	0.0624762	13.2583	4.0388e-40	2.62109e-38	2532.51	2411.53	4461.38	4314.73
ENSG00000171303	KCNK3	931.276	0.839092	0.116322	7.2135	5.45317e-13	9.80561e-12	699.107	637.008	1167.22	1221.77
ENSG00000171385	KCND3	439.298	0.963575	0.167456	5.75419	8.70581e-09	1.04805e-07	299.463	296.238	613.872	547.62
ENSG00000171388	APLN	878.584	0.976972	0.128594	7.59734	3.02273e-14	6.09084e-13	637.706	546.975	1236.39	1093.26
ENSG00000171451	DSEL	543.178	0.749618	0.148772	5.03871	4.68676e-07	4.5226e-06	423.342	387.239	683.041	679.088
ENSG00000171517	LPAR3	89.4355	-1.18594	0.37414	-3.16977	0.00152559	0.00769095	110.952	137.47	48.0338	61.286
ENSG00000171540	OTP	119.595	2.62877	0.34884	7.53573	4.85626e-14	9.54219e-13	37.7022	29.0429	190.214	221.42
ENSG00000171766	GATM	581.246	0.554905	0.146266	3.7938	0.000148357	0.000937391	497.669	444.357	714.743	668.215
ENSG00000171817	ZNF540	199.499	-0.776766	0.250546	-3.10029	0.00193331	0.00949197	222.982	280.748	146.983	147.284
ENSG00000171823	FBXL14	4688.4	-0.582606	0.0543804	-10.7135	8.79484e-27	3.67568e-25	5524.99	5719.52	3839.82	3669.25
ENSG00000171951	SCG2	411	0.711204	0.170544	4.17022	3.0431e-05	0.000220382	326.394	297.206	502.434	517.966
ENSG00000171992	SYNPO	335.744	0.960999	0.204388	4.70184	2.57834e-06	2.25862e-05	239.14	216.854	501.473	385.509
ENSG00000172020	GAP43	8960.25	0.504318	0.0394075	12.7975	1.69333e-37	1.01993e-35	7483.35	7337.21	10473.3	10547.1
ENSG00000172037	LAMB2	14987.6	0.573362	0.0330265	17.3606	1.63886e-67	2.09763e-65	12243.5	11854.4	17922.4	17930.1
ENSG00000172123	SLFN12	457.79	1.2711	0.1756	7.23866	4.53153e-13	8.23674e-12	303.772	233.312	643.653	650.422
ENSG00000172159	FRMD3	817.962	1.11798	0.124076	9.01045	2.05212e-19	5.87307e-18	539.68	492.762	1144.17	1095.24
ENSG00000172164	SNTB1	236.342	0.678652	0.226951	2.9903	0.00278701	0.0129814	198.206	165.545	293.967	287.649
ENSG00000172175	MALT1	5128.52	0.551423	0.0509059	10.8322	2.42292e-27	1.02896e-25	4238.81	4082.47	6083.96	6108.83
ENSG00000172216	CEBPB	411.669	0.925069	0.224561	4.11946	3.79768e-05	0.000270774	241.294	326.249	419.816	659.319
ENSG00000172296	SPTLC3	121.644	1.16924	0.353163	3.31077	0.000930406	0.00494188	62.478	87.1288	208.467	128.503
ENSG00000172318	B3GALT1	853.166	-0.75199	0.120699	-6.2303	4.6555e-10	6.44669e-09	1097.67	1043.61	608.108	663.273
ENSG00000172346	CSDC2	788.343	0.806326	0.124551	6.47386	9.5531e-11	1.41995e-09	574.151	573.114	1042.33	963.772
ENSG00000172348	RCAN2	1129.77	0.812847	0.103945	7.81995	5.28424e-15	1.12205e-13	838.067	801.585	1468.87	1410.57
ENSG00000172366	FAM195A	445.331	0.64423	0.185828	3.4668	0.000526698	0.00295782	299.463	394.984	493.788	593.09
ENSG00000172380	GNG12	4491.05	0.640875	0.0569908	11.2452	2.44475e-29	1.11809e-27	3591.41	3429	5624.76	5319.03
ENSG00000172465	TCEAL1	1731.6	0.59978	0.0868062	6.90941	4.86666e-12	8.13814e-11	1399.29	1354.37	2003.01	2169.72
ENSG00000172572	PDE3A	1446.29	1.06691	0.0969789	11.0015	3.75908e-28	1.6575e-26	992.107	878.065	1959.78	1955.22
ENSG00000172575	RASGRP1	584.536	-0.803079	0.144401	-5.56145	2.6755e-08	3.03646e-07	778.82	707.679	424.619	427.025
ENSG00000172638	EFEMP2	559.823	1.48915	0.154663	9.62832	6.07151e-22	1.99117e-20	267.147	320.44	821.378	830.326
ENSG00000172935	MRGPRF	39.4556	3.73911	0.717097	5.21424	1.84575e-07	1.88263e-06	1.07721	9.68098	75.8934	71.1708
ENSG00000172965	MIR4435-1HG	880.726	1.3132	0.13153	9.98407	1.78971e-23	6.3803e-22	555.838	455.974	1319.97	1191.12
ENSG00000173114	LRRN3	6914.49	-0.817829	0.0442244	-18.4927	2.36386e-76	3.69224e-74	8726.45	8920.05	5016.65	4994.81
ENSG00000173193	PARP14	1104.88	0.863672	0.10498	8.227	1.91967e-16	4.51293e-15	794.978	772.542	1392.98	1459
ENSG00000173218	VANGL1	760.34	0.774562	0.134323	5.76641	8.09765e-09	9.78674e-08	519.213	602.157	909.761	1010.23
ENSG00000173262	SLC2A14	96.4128	1.45811	0.384276	3.79443	0.000147983	0.000935348	38.7794	63.8945	161.394	121.584
ENSG00000173267	SNCG	405.242	-0.639108	0.176219	-3.62678	0.000286973	0.0017156	514.905	472.432	341.04	292.591
ENSG00000173281	PPP1R3B	401.44	0.912486	0.171338	5.32564	1.00598e-07	1.0601e-06	282.228	274.94	518.765	529.827
ENSG00000173482	PTPRM	3097.91	0.790221	0.0644672	12.2577	1.5274e-34	8.30429e-33	2227.66	2311.82	3870.57	3981.61
ENSG00000173530	TNFRSF10D	1291.91	2.11214	0.107525	19.6432	6.60905e-86	1.29587e-83	524.599	447.261	2094.27	2101.52
ENSG00000173535	TNFRSF10C	112.958	0.887395	0.323978	2.73906	0.00616155	0.0256757	73.25	85.1926	143.141	150.25
ENSG00000173706	HEG1	2788.66	1.27883	0.0864072	14.8	1.46494e-49	1.24425e-47	1796.78	1460.86	4030.04	3866.95
ENSG00000173714	WFIKKN2	154.721	-1.41791	0.286137	-4.95534	7.22027e-07	6.78963e-06	201.438	248.801	81.6575	86.9866
ENSG00000173805	HAP1	326.333	1.12688	0.20348	5.53804	3.05879e-08	3.44179e-07	217.596	192.651	494.748	400.336
ENSG00000173876	TUBB8	207.12	1.21631	0.251458	4.83705	1.31778e-06	1.20357e-05	106.643	142.31	297.81	281.718
ENSG00000173947	PIFO	487.312	1.14921	0.158877	7.23334	4.71253e-13	8.54047e-12	314.544	291.397	650.378	692.927
ENSG00000174059	CD34	81.1758	1.94673	0.403752	4.8216	1.42413e-06	1.29047e-05	28.0074	38.7239	137.377	120.595
ENSG00000174460	ZCCHC12	762.409	-0.593081	0.127535	-4.65032	3.31413e-06	2.84768e-05	899.467	934.214	576.406	639.549
ENSG00000174469	CNTNAP2	10780.7	0.736308	0.0437955	16.8124	1.979e-63	2.36851e-61	8448.53	7730.26	13425.5	13518.5
ENSG00000174791	RIN1	498.245	1.45744	0.170766	8.5347	1.4052e-17	3.54299e-16	285.46	246.865	659.985	800.672
ENSG00000174807	CD248	428.034	1.07133	0.167673	6.38941	1.66525e-10	2.40535e-09	280.074	272.035	561.996	598.033
ENSG00000174840	PDE12	3112.31	-0.529064	0.0634722	-8.33536	7.72608e-17	1.86143e-15	3688.35	3665.22	2593.83	2501.85
ENSG00000174963	ZIC4	207.121	0.965288	0.238851	4.04139	5.31352e-05	0.00036831	142.191	138.438	265.147	282.706
ENSG00000175040	CHST2	886.271	0.869102	0.116865	7.43678	1.0317e-13	1.9953e-12	626.934	627.327	1177.79	1113.03
ENSG00000175215	CTDSP2	12492	0.631547	0.0347028	18.1988	5.27956e-74	7.78461e-72	9883.37	9718.73	15064.4	15301.7
ENSG00000175264	CHST1	155.418	-0.971581	0.291983	-3.32753	0.000876202	0.00468367	202.515	209.109	85.5002	124.549
ENSG00000175592	FOSL1	1022.06	1.20598	0.120307	10.0242	1.19381e-23	4.29747e-22	657.096	579.891	1520.75	1330.5
ENSG00000175832	ETV4	370.109	2.10285	0.19102	11.0085	3.4761e-28	1.5364e-26	128.188	151.023	607.147	594.079
ENSG00000175899	A2M	15093.1	1.26441	0.106861	11.8323	2.65774e-32	1.34573e-30	9513.89	8231.74	21709.4	20917.3
ENSG00000175938	ORAI3	245.495	1.06451	0.220168	4.83497	1.33167e-06	1.21505e-05	152.963	164.577	335.276	329.165
ENSG00000176014	TUBB6	12122.1	0.596213	0.0371883	16.0323	7.60316e-58	8.19496e-56	9741.18	9564.81	14904.9	14277.7
ENSG00000176204	LRRTM4	836.861	-0.513142	0.127932	-4.01106	6.04479e-05	0.00041494	987.798	980.683	750.288	628.676
ENSG00000176293	ZNF135	270.92	-0.909947	0.217588	-4.18196	2.89004e-05	0.000209628	328.548	378.526	171	205.605
ENSG00000176485	PLA2G16	1992.57	1.01064	0.0808633	12.4981	7.64661e-36	4.33645e-34	1329.27	1314.68	2752.34	2574.01
ENSG00000176641	RNF152	3193.56	0.776416	0.0638934	12.1517	5.6156e-34	2.99136e-32	2416.17	2293.42	4008.9	4055.75
ENSG00000176697	BDNF	123.708	0.949166	0.312433	3.03798	0.00238167	0.0113516	79.7133	89.065	175.804	150.25
ENSG00000176720	BOK	954.839	1.35937	0.115278	11.7921	4.28778e-32	2.16515e-30	539.68	531.486	1324.77	1423.42
ENSG00000176907	C8orf4	496.625	1.4986	0.165223	9.07016	1.18848e-19	3.46048e-18	273.61	245.897	680.159	786.833
ENSG00000176928	GCNT4	227.079	0.657419	0.233099	2.82034	0.00479724	0.0207895	193.897	158.768	268.989	286.66
ENSG00000176945	MUC20	379.531	-0.76334	0.208856	-3.65486	0.000257326	0.00154891	504.133	451.134	224.798	338.061
ENSG00000177182	CLVS1	683.061	-0.802917	0.13385	-5.99862	1.98996e-09	2.58471e-08	829.449	907.108	502.434	493.253
ENSG00000177311	ZBTB38	3126.45	0.701007	0.0636394	11.0153	3.22468e-28	1.4356e-26	2334.31	2427.99	3868.64	3874.86
ENSG00000177469	PTRF	6332.64	1.84919	0.129747	14.2523	4.33551e-46	3.31568e-44	2906.3	2597.41	10626	9200.81
ENSG00000177519	RPRM	290.573	0.948861	0.205863	4.60918	4.04253e-06	3.4383e-05	208.978	187.811	361.214	404.29
ENSG00000177599	ZNF491	1044.21	-0.613867	0.107136	-5.72977	1.00565e-08	1.19891e-07	1234.48	1291.44	814.654	836.257
ENSG00000177606	JUN	8475.25	0.661224	0.0463907	14.2534	4.27086e-46	3.27984e-44	6336.13	6794.11	10151.5	10619.3
ENSG00000177875	C12orf68	4294.58	0.940643	0.059913	15.7002	1.50844e-55	1.51924e-53	2904.15	2979.8	5875.5	5418.87
ENSG00000177932	ZNF354C	3424.83	-0.584092	0.06185	-9.4437	3.59853e-21	1.13182e-19	4206.49	4011.8	2769.63	2711.41
ENSG00000178343	SHISA3	948.362	0.503118	0.12277	4.09804	4.16669e-05	0.000294803	806.828	762.861	1206.61	1017.15
ENSG00000178403	NEUROG2	265.368	2.13961	0.242626	8.81853	1.15976e-18	3.16206e-17	118.493	78.4159	456.321	408.244
ENSG00000178467	P4HTM	2079.53	0.566154	0.0818172	6.91974	4.52485e-12	7.58849e-11	1603.96	1748.38	2403.61	2562.15
ENSG00000178734	C13orf45	35.9728	1.64248	0.595181	2.75963	0.00578661	0.0243444	20.4669	14.5215	62.444	46.4587
ENSG00000178773	CPNE7	147.003	0.872205	0.285041	3.05993	0.00221388	0.0106649	112.029	95.8417	185.411	194.731
ENSG00000178882	FAM101A	176.814	2.28724	0.27679	8.26345	1.41527e-16	3.35281e-15	59.2463	60.9902	312.22	274.799
ENSG00000179104	TMTC2	3474.44	1.00395	0.0613283	16.37	3.13054e-60	3.56167e-58	2364.47	2260.51	4616.05	4656.75
ENSG00000179277	MEIS3P1	323.329	1.30675	0.196001	6.66705	2.61005e-11	4.10809e-10	199.283	173.29	462.085	458.657
ENSG00000179299	NSUN7	138.285	1.11357	0.297907	3.73797	0.000185515	0.00114855	80.7905	93.9055	175.804	202.639
ENSG00000179314	WSCD1	21517.9	-0.637968	0.0304244	-20.9689	1.26085e-97	3.18338e-95	25706.5	26690.5	16698.5	16976.2
ENSG00000179388	EGR3	1076.24	0.774834	0.114019	6.79563	1.07839e-11	1.75892e-10	852.07	736.722	1406.43	1309.74
ENSG00000179546	HTR1D	42.0683	3.94593	0.675418	5.84221	5.15125e-09	6.38056e-08	6.46324	3.87239	75.8934	82.0442
ENSG00000179820	MYADM	4421.68	0.6358	0.0580519	10.9523	6.48111e-28	2.81729e-26	3407.2	3518.07	5571.92	5189.54
ENSG00000179862	CITED4	216.457	0.764687	0.266229	2.87229	0.00407508	0.0180808	144.346	176.194	217.113	328.177
ENSG00000179869	ABCA13	205.25	0.877983	0.243437	3.60661	0.000310229	0.00183676	152.963	136.502	282.439	249.098
ENSG00000179915	NRXN1	765.117	-1.24352	0.129081	-9.63365	5.76439e-22	1.89382e-20	1075.05	1076.52	427.501	481.392
ENSG00000179921	GPBAR1	41.7649	2.18739	0.604198	3.62032	0.000294236	0.00175277	21.5441	8.71288	54.7586	82.0442
ENSG00000179981	TSHZ1	4646.47	-0.975675	0.0544555	-17.9169	8.70012e-72	1.22406e-69	6075.44	6245.2	3202.89	3062.32
ENSG00000180011	ZADH2	3058.64	-0.771252	0.0639884	-12.053	1.87019e-33	9.87666e-32	3847.78	3866.58	2223.97	2296.25
ENSG00000180176	TH	672.887	-0.682365	0.140129	-4.86955	1.11852e-06	1.03284e-05	778.82	879.033	487.063	546.632
ENSG00000180318	ALX1	44.7979	-1.76231	0.540894	-3.25814	0.00112145	0.00583242	66.7868	71.6392	25.9383	14.8273
ENSG00000180336	C17orf104	235.081	-0.631399	0.231472	-2.72775	0.00637676	0.0264231	288.691	282.685	162.354	206.593
ENSG00000180447	GAS1	6363.23	-0.529866	0.0496457	-10.6729	1.36238e-26	5.60493e-25	7358.4	7677.98	5057.96	5358.57
ENSG00000180616	SSTR2	634.146	-1.33574	0.139964	-9.54346	1.38147e-21	4.45137e-20	925.32	891.618	374.664	344.981
ENSG00000180801	ARSJ	502.286	1.22002	0.166203	7.34056	2.12706e-13	4.02503e-12	333.934	270.099	734.917	670.192
ENSG00000180875	GREM2	2392.37	-0.71142	0.074355	-9.56788	1.09117e-21	3.53452e-20	2959.09	2981.74	1743.63	1885.04
ENSG00000180881	CAPS2	530.746	1.15193	0.17508	6.57944	4.72228e-11	7.24096e-10	386.717	273.004	740.681	722.582
ENSG00000180914	OXTR	745.75	0.689954	0.131227	5.25773	1.45842e-07	1.50842e-06	608.622	533.422	942.423	898.532
ENSG00000180921	FAM83H	249.069	0.903046	0.257928	3.50116	0.000463246	0.00263847	211.132	136.502	368.9	279.741
ENSG00000181019	NQO1	1346.05	0.553083	0.104595	5.28783	1.23773e-07	1.29104e-06	1125.68	1057.16	1718.65	1482.73
ENSG00000181072	CHRM2	39.3442	-2.45135	0.598854	-4.0934	4.25088e-05	0.000300299	51.7059	81.3202	12.4888	11.8618
ENSG00000181195	PENK	207.589	0.62717	0.247338	2.53568	0.0112229	0.0425266	185.279	141.342	252.658	251.075
ENSG00000181234	TMEM132C	453.101	0.540601	0.167786	3.22196	0.00127316	0.00653272	402.875	335.93	542.782	530.816
ENSG00000181381	DDX60L	113.684	1.15511	0.352412	3.27772	0.0010465	0.00549203	72.1728	68.7349	120.085	193.743
ENSG00000181541	MAB21L2	1108.37	-1.49019	0.12209	-12.2057	2.89801e-34	1.55271e-32	1575.95	1693.2	515.883	648.445
ENSG00000181649	PHLDA2	145.873	1.42232	0.309639	4.59347	4.35926e-06	3.68389e-05	96.9486	61.9583	220.956	203.628
ENSG00000181744	C3orf58	2995.07	0.902656	0.0688165	13.1169	2.63649e-39	1.69314e-37	2143.64	2032.04	3772.58	4032.03
ENSG00000181804	SLC9A9	28.7829	2.18596	0.713274	3.06469	0.00217896	0.0105215	15.0809	5.80859	56.6799	37.5624
ENSG00000181965	NEUROG1	494.973	1.3094	0.160941	8.13591	4.08869e-16	9.33811e-15	262.838	305.919	697.451	713.685
ENSG00000182220	ATP6AP2	12819.6	1.07589	0.0388375	27.7024	6.53569e-169	3.54292e-166	8386.05	8114.6	17864.7	16913
ENSG00000182240	BACE2	3769.04	0.655765	0.0574258	11.4193	3.34774e-30	1.57404e-28	2932.16	2921.72	4619.89	4602.38
ENSG00000182319	SGK223	5763.99	0.561359	0.0497087	11.293	1.42175e-29	6.56749e-28	4667.54	4645.9	7047.52	6695
ENSG00000182492	BGN	226.202	0.864955	0.309586	2.79391	0.00520755	0.022275	187.434	133.597	390.035	193.743
ENSG00000182601	HS3ST4	236.257	-1.36337	0.238712	-5.71135	1.12083e-08	1.32764e-07	372.713	307.855	118.163	146.296
ENSG00000182718	ANXA2	17698.7	1.52945	0.124613	12.2735	1.25626e-34	6.87066e-33	9772.42	8442.78	27524.3	25055.1
ENSG00000182732	RGS6	320.611	1.65531	0.196331	8.4312	3.42128e-17	8.41892e-16	155.118	153.928	487.063	486.334
ENSG00000182742	HOXB4	2468.88	-1.94488	0.0733265	-26.5236	5.18634e-155	2.38974e-152	3926.42	3913.05	1032.73	1003.31
ENSG00000182752	PAPPA	2896.03	2.3351	0.0768511	30.3848	8.72376e-203	6.4315e-200	1024.42	893.554	4925.39	4740.77
ENSG00000182870	GALNT9	252.517	-0.653293	0.219661	-2.97409	0.00293856	0.0136048	283.305	333.994	193.096	199.674
ENSG00000183092	BEGAIN	247.586	0.678553	0.236417	2.87015	0.00410275	0.0181816	217.596	163.609	333.355	275.787
ENSG00000183098	GPC6	7084.05	0.653471	0.0473428	13.8029	2.44638e-43	1.69509e-41	5668.26	5346.8	8812.28	8508.87
ENSG00000183111	ARHGEF37	82.7041	1.14517	0.379595	3.01683	0.00255431	0.012059	51.7059	51.3092	121.045	106.756
ENSG00000183145	RIPPLY3	39.4226	2.5606	0.680206	3.76444	0.00016692	0.00104395	17.2353	5.80859	95.107	39.5394
ENSG00000183160	TMEM119	36.3589	1.47857	0.585495	2.52534	0.0115587	0.0435663	15.0809	23.2343	55.7192	51.4012
ENSG00000183166	CALN1	533.624	1.00467	0.16005	6.27722	3.44689e-10	4.82748e-09	356.555	353.356	642.692	781.891
ENSG00000183287	CCBE1	359.166	-1.88054	0.193851	-9.70097	2.98648e-22	1.0008e-20	604.313	525.677	162.354	144.319
ENSG00000183378	OVCH2	34.5334	2.61011	0.63989	4.079	4.52296e-05	0.000318178	10.7721	8.71288	67.2473	51.4012
ENSG00000183386	FHL3	1224.5	0.503836	0.102212	4.92934	8.25098e-07	7.71166e-06	1049.2	976.811	1385.3	1486.68
ENSG00000183421	RIPK4	23.1605	2.29605	0.816527	2.81198	0.00492383	0.0212432	12.9265	2.90429	44.1911	32.62
ENSG00000183454	GRIN2A	763.795	2.1277	0.144397	14.7351	3.83686e-49	3.19987e-47	322.085	247.833	1221.98	1263.28
ENSG00000183578	TNFAIP8L3	62.9441	1.92771	0.47051	4.09707	4.18412e-05	0.000295809	18.3125	33.8834	105.674	93.906
ENSG00000183671	GPR1	831.449	-1.07355	0.121171	-8.85982	8.01442e-19	2.20468e-17	1155.84	1098.79	524.529	546.632
ENSG00000183715	OPCML	1314.54	1.93789	0.105174	18.4255	8.19629e-76	1.24848e-73	535.372	552.784	2199.95	1970.05
ENSG00000183779	ZNF703	15309	0.726232	0.1344	5.4035	6.53526e-08	7.02341e-07	10695.6	12374.2	17961.8	20204.6
ENSG00000183828	NUDT14	662.572	0.551727	0.140125	3.93739	8.23719e-05	0.000545821	580.614	494.698	774.305	800.672
ENSG00000183873	SCN5A	97.28	2.13381	0.369185	5.77978	7.47998e-09	9.07593e-08	33.3934	38.7239	146.983	170.019
ENSG00000183876	ARSI	68.9948	2.13495	0.451709	4.72638	2.28563e-06	2.01851e-05	28.0074	23.2343	90.3036	134.434
ENSG00000184113	CLDN5	1609.91	-1.00721	0.0875402	-11.5057	1.23553e-30	5.93023e-29	2179.19	2121.1	1049.06	1090.3
ENSG00000184144	CNTN2	11117.3	-1.13608	0.0368614	-30.8202	1.40394e-208	1.07817e-205	15310.3	15252.4	6852.5	7053.82
ENSG00000184226	PCDH9	2177.3	-0.982956	0.0777893	-12.6361	1.33459e-36	7.73519e-35	2936.46	2847.18	1514.99	1410.57
ENSG00000184347	SLIT3	4259.32	1.41294	0.0603886	23.3974	4.53949e-121	1.52122e-118	2236.28	2413.47	6049.38	6338.16
ENSG00000184408	KCND2	206.859	-0.923832	0.239425	-3.85855	0.000114061	0.000736599	284.382	257.514	141.219	144.319
ENSG00000184672	RALYL	765.031	-1.58953	0.128649	-12.3555	4.54641e-35	2.54696e-33	1132.14	1164.62	366.978	396.382
ENSG00000184697	CLDN6	140.396	3.67235	0.355614	10.3268	5.3318e-25	2.06885e-23	21.5441	19.362	247.854	272.822
ENSG00000184743	ATL3	774.567	1.2043	0.125172	9.62119	6.50752e-22	2.13038e-20	463.199	474.368	1097.09	1063.61
ENSG00000184916	JAG2	840.719	0.914294	0.121122	7.54852	4.40241e-14	8.72481e-13	586	579.891	1141.28	1055.7
ENSG00000184985	SORCS2	2874.6	0.628142	0.0693745	9.05437	1.37364e-19	3.98074e-18	2223.35	2293.42	3620.79	3360.85
ENSG00000184986	TMEM121	387.686	1.27248	0.177371	7.17414	7.27629e-13	1.297e-11	217.596	236.216	556.232	540.701
ENSG00000185022	MAFF	614.818	0.55625	0.144856	3.84003	0.000123021	0.000789211	532.14	463.719	701.294	762.121
ENSG00000185189	NRBP2	4070.87	0.591585	0.0583544	10.1378	3.75513e-24	1.3982e-22	3177.76	3316.7	4779.36	5009.64
ENSG00000185201	IFITM2	3212.22	0.521078	0.179651	2.90051	0.00372559	0.0167234	2673.63	2603.21	4259.64	3312.41
ENSG00000185215	TNFAIP2	372.338	0.794603	0.178404	4.45395	8.43054e-06	6.75286e-05	273.61	271.067	488.984	455.691
ENSG00000185274	WBSCR17	6671.07	1.00122	0.0524256	19.0979	2.62703e-81	4.89079e-79	4584.59	4307.07	9223.45	8569.17
ENSG00000185338	SOCS1	74.9005	1.22467	0.403643	3.03406	0.00241289	0.0114796	45.2427	44.5325	93.1856	116.641
ENSG00000185347	C14orf80	1455.52	0.684013	0.0904509	7.56225	3.96151e-14	7.90201e-13	1109.52	1123.96	1796.46	1792.12
ENSG00000185404	SP140L	156.494	0.925533	0.278008	3.32916	0.000871071	0.00466029	116.338	99.7141	215.192	194.731
ENSG00000185442	FAM174B	729.5	0.530671	0.128873	4.11779	3.8252e-05	0.00027242	569.842	623.455	860.766	863.935
ENSG00000185499	MUC1	481.348	0.529281	0.162572	3.25568	0.00113122	0.00587476	391.026	396.92	522.608	614.837
ENSG00000185559	DLK1	169.708	1.03456	0.273758	3.77909	0.000157403	0.000988447	127.11	95.8417	232.484	223.397
ENSG00000185585	OLFML2A	1025.19	2.22918	0.117605	18.9547	4.03578e-80	7.29249e-78	359.787	361.1	1766.68	1613.21
ENSG00000185594	SPATA8	127.562	1.11363	0.334014	3.33408	0.000855813	0.00458665	81.8677	79.384	134.495	214.501
ENSG00000185610	DBX2	2676.36	0.631971	0.0793454	7.96481	1.65482e-15	3.64396e-14	2154.41	2044.62	3032.86	3473.53
ENSG00000185652	NTF3	681.557	-0.584961	0.133342	-4.38693	1.14961e-05	9.00108e-05	787.438	848.054	531.254	559.482
ENSG00000185668	POU3F1	600.543	1.34038	0.151897	8.82428	1.10171e-18	3.0127e-17	303.772	375.622	858.845	863.935
ENSG00000185736	ADARB2	694.224	-0.747918	0.131897	-5.67048	1.42402e-08	1.66325e-07	838.067	902.267	524.529	512.035
ENSG00000185811	IKZF1	1963.4	0.828229	0.0786323	10.5329	6.09106e-26	2.47824e-24	1401.45	1427.94	2501.6	2522.61
ENSG00000185885	IFITM1	400.925	-1.40052	0.192124	-7.28968	3.10702e-13	5.76692e-12	589.232	574.082	255.54	184.846
ENSG00000185909	KLHDC8B	2663.77	0.869004	0.0705644	12.315	7.51711e-35	4.18573e-33	1950.82	1820.02	3468.04	3416.2
ENSG00000185950	IRS2	3059.83	0.689673	0.0687494	10.0317	1.10612e-23	3.99742e-22	2227.66	2455.1	3770.65	3785.89
ENSG00000185985	SLITRK2	2156.31	-0.951651	0.0762633	-12.4785	9.78127e-36	5.53002e-34	2866.45	2819.1	1436.21	1503.48
ENSG00000186019	AC084219.4	339.838	-0.769854	0.186317	-4.13196	3.59685e-05	0.000257351	421.188	435.644	260.343	242.179
ENSG00000186047	DLEU7	1189.34	0.950529	0.10741	8.84957	8.78542e-19	2.40958e-17	752.967	868.384	1552.45	1583.55
ENSG00000186297	GABRA5	172.05	1.53281	0.267715	5.72553	1.03114e-08	1.2285e-07	92.6397	84.2245	263.225	248.109
ENSG00000186340	THBS2	1169.86	1.56354	0.103736	15.0723	2.46561e-51	2.21677e-49	579.537	603.125	1758.04	1738.74
ENSG00000186354	C9orf47	36.4528	1.52057	0.575554	2.64193	0.00824349	0.0328187	18.3125	19.362	54.7586	53.3781
ENSG00000186462	NAP1L2	419.289	-0.535448	0.175817	-3.04548	0.00232306	0.0111269	538.603	454.038	324.709	359.808
ENSG00000186487	MYT1L	507.072	-0.976747	0.160647	-6.08009	1.20112e-09	1.60071e-08	630.166	714.456	319.905	363.762
ENSG00000186635	ARAP1	3611.48	0.547757	0.0585223	9.35981	7.9882e-21	2.487e-19	2927.85	2940.11	4305.75	4272.23
ENSG00000186642	PDE2A	1243.42	-0.500982	0.100084	-5.00563	5.56789e-07	5.31995e-06	1414.37	1499.58	1000.06	1059.65
ENSG00000186854	TRABD2A	1270.17	-0.855125	0.0977095	-8.75171	2.10138e-18	5.60501e-17	1671.82	1600.27	899.193	909.405
ENSG00000186895	FGF3	130.03	2.25549	0.337812	6.67676	2.4429e-11	3.8582e-10	35.5478	54.2135	192.135	238.225
ENSG00000187068	C3orf70	815.37	-0.726221	0.119954	-6.05414	1.41172e-09	1.8572e-08	1020.11	1012.63	612.912	615.825
ENSG00000187122	SLIT1	681.737	2.08589	0.411779	5.06556	4.07204e-07	3.96261e-06	198.206	321.408	920.328	1287.01
ENSG00000187134	AKR1C1	846.322	-0.59674	0.121025	-4.9307	8.19372e-07	7.66202e-06	1021.19	1016.5	638.85	708.743
ENSG00000187145	MRPS21	5038.26	-0.88397	0.0512557	-17.2463	1.19362e-66	1.51721e-64	6572.04	6498.84	3596.77	3485.39
ENSG00000187244	BCAM	1850.79	0.848435	0.0811199	10.459	1.33228e-25	5.32652e-24	1302.34	1340.82	2374.79	2385.21
ENSG00000187498	COL4A1	30158.8	0.537489	0.0282111	19.0524	6.27898e-81	1.15728e-78	24787.6	24424.1	36449	34974.5
ENSG00000187608	ISG15	1365.77	0.5388	0.11087	4.85975	1.17535e-06	1.08044e-05	1232.32	996.173	1664.85	1569.71
ENSG00000187667	WHAMMP3	60.5942	1.6546	0.472893	3.49889	0.000467203	0.00265772	20.4669	37.7558	92.2249	91.929
ENSG00000187678	SPRY4	874.541	1.10422	0.122496	9.01429	1.98146e-19	5.68852e-18	521.368	588.603	1160.5	1227.7
ENSG00000187720	THSD4	1024.44	1.11155	0.120661	9.21221	3.19479e-20	9.60573e-19	584.923	710.584	1437.17	1365.1
ENSG00000187955	COL14A1	740.1	1.05119	0.127796	8.22549	1.944e-16	4.5585e-15	481.511	482.113	1023.12	973.657
ENSG00000188013	MEIS3P2	248.613	0.768891	0.227285	3.38294	0.000717154	0.00391989	191.743	176.194	347.765	278.752
ENSG00000188015	S100A3	26.3933	2.11787	0.740863	2.85865	0.00425451	0.0187685	15.0809	4.84049	46.1125	39.5394
ENSG00000188064	WNT7B	6393.06	0.82428	0.047324	17.4178	6.04482e-68	7.79105e-66	4546.89	4681.72	8023.57	8320.07
ENSG00000188112	C6orf132	24.1286	2.37659	0.778255	3.05374	0.00226011	0.0108564	11.8493	3.87239	43.2304	37.5624
ENSG00000188158	NHS	4485.89	-0.797171	0.0587082	-13.5785	5.36909e-42	3.62482e-40	5858.93	5530.74	3167.35	3386.55
ENSG00000188176	SMTNL2	58.3717	1.62299	0.459567	3.53155	0.000413125	0.00238096	30.1618	27.1067	93.1856	83.0326
ENSG00000188483	IER5L	686.547	0.665117	0.148829	4.46899	7.85901e-06	6.35583e-05	461.044	600.221	834.828	850.096
ENSG00000188501	LCTL	367.322	0.657043	0.18583	3.53571	0.00040668	0.0023497	309.158	261.386	470.731	428.014
ENSG00000188522	FAM83G	206.814	1.65153	0.250485	6.59331	4.30121e-11	6.62285e-10	110.952	89.065	322.787	304.453
ENSG00000188580	NKAIN2	426.89	-0.952108	0.167028	-5.70027	1.19617e-08	1.41054e-07	551.53	574.082	282.439	299.511
ENSG00000188643	S100A16	504.505	0.949633	0.160275	5.92501	3.12273e-09	3.93673e-08	323.162	364.973	704.176	625.71
ENSG00000188766	SPRED3	394.301	0.532713	0.180909	2.94465	0.00323324	0.0147468	312.39	332.058	422.698	510.058
ENSG00000188779	SKOR1	198.524	-0.776695	0.258183	-3.00831	0.00262705	0.0123392	228.368	273.004	166.197	126.526
ENSG00000188818	ZDHHC11	1457.64	-0.552216	0.095846	-5.76149	8.33766e-09	1.0057e-07	1644.89	1820.99	1153.77	1210.89
ENSG00000188859	FAM78B	133.08	-0.97355	0.307733	-3.16362	0.00155818	0.00784025	174.507	178.13	75.8934	103.791
ENSG00000188897	CTD-3088G3.8	156.462	2.44062	0.302729	8.06207	7.50109e-16	1.68395e-14	40.9338	56.1497	275.714	253.052
ENSG00000188906	LRRK2	399.999	1.56739	0.178045	8.80331	1.32838e-18	3.60581e-17	212.21	191.683	579.288	616.814
ENSG00000188992	LIPI	117.98	-0.839112	0.330676	-2.53756	0.0111627	0.0423551	160.504	142.31	99.9103	69.1939
ENSG00000189056	RELN	2236.18	-0.603358	0.0733513	-8.2256	1.94221e-16	4.5585e-15	2704.87	2689.38	1781.09	1769.39
ENSG00000189060	H1F0	2552.08	2.61483	0.0758599	34.4691	2.32672e-260	2.85892e-257	730.346	702.839	4392.21	4382.94
ENSG00000189067	LITAF	5164.45	1.13192	0.0502087	22.5444	1.52376e-112	4.60399e-110	3241.31	3231.51	7095.56	7089.41
ENSG00000189143	CLDN4	79.6317	1.75181	0.40426	4.33339	1.46834e-05	0.000113139	43.0883	30.011	126.809	118.618
ENSG00000189171	S100A13	240.016	0.579169	0.224391	2.58108	0.0098493	0.0380731	208.978	176.194	287.242	287.649
ENSG00000189221	MAOA	362.92	0.769171	0.179779	4.27843	1.88216e-05	0.00014165	261.761	274.94	456.321	458.657
ENSG00000189283	FHIT	180.382	0.952412	0.300156	3.17306	0.00150843	0.00761698	156.195	90.0331	210.388	264.914
ENSG00000189292	FAM150B	111.839	2.45208	0.352116	6.96384	3.31113e-12	5.61947e-11	31.239	37.7558	178.686	199.674
ENSG00000189337	KAZN	2746.83	0.824476	0.0752018	10.9635	5.72335e-28	2.49379e-26	2108.09	1858.75	3542.97	3477.49
ENSG00000196074	SYCP2	171.675	-0.705638	0.26097	-2.70391	0.00685298	0.0280185	217.596	208.141	136.416	124.549
ENSG00000196083	IL1RAP	545.723	0.619729	0.14903	4.15841	3.2047e-05	0.000230996	429.805	430.804	693.608	628.676
ENSG00000196091	MYBPC1	113.455	-2.70166	0.353009	-7.65324	1.95976e-14	4.01337e-13	203.592	189.747	27.8596	32.62
ENSG00000196104	SPOCK3	728.161	-1.09858	0.129491	-8.48379	2.17973e-17	5.429e-16	973.795	1011.66	478.417	448.772
ENSG00000196132	MYT1	2921.71	-0.670381	0.0650195	-10.3105	6.31906e-25	2.44165e-23	3631.26	3546.14	2254.71	2254.73
ENSG00000196159	FAT4	62803.7	-0.62217	0.0218001	-28.5398	3.76305e-179	2.23732e-176	77001.9	75280.3	49644.9	49287.8
ENSG00000196169	KIF19	101.141	-0.894528	0.353047	-2.53373	0.0112854	0.0427196	120.647	142.31	59.5619	82.0442
ENSG00000196172	ZNF681	2520.01	-1.03608	0.0717825	-14.4336	3.17956e-47	2.50438e-45	3361.96	3413.51	1603.37	1701.18
ENSG00000196218	RYR1	609.328	0.618687	0.142745	4.33422	1.46276e-05	0.000112757	465.353	495.666	700.333	775.96
ENSG00000196358	NTNG2	1485.11	-0.718926	0.0967111	-7.43375	1.05561e-13	2.03727e-12	1858.18	1837.45	1197	1047.79
ENSG00000196482	ESRRG	321.192	-0.777253	0.191398	-4.06092	4.88797e-05	0.000340734	392.103	419.186	239.208	234.271
ENSG00000196498	NCOR2	16913.1	0.65778	0.0319624	20.5798	4.16409e-94	9.83954e-92	12963.1	13281.3	20952.4	20455.7
ENSG00000196549	MME	136.305	-1.87294	0.30415	-6.15795	7.36927e-10	1.00461e-08	224.059	204.269	59.5619	57.3321
ENSG00000196562	SULF2	6503.01	1.34177	0.0505344	26.5517	2.45793e-155	1.16159e-152	3825.16	3536.46	9435.76	9214.65
ENSG00000196569	LAMA2	953.993	2.1129	0.124614	16.9556	1.75059e-64	2.15101e-62	327.471	388.207	1590.88	1509.41
ENSG00000196963	PCDHB16	1195.87	0.51775	0.101936	5.07915	3.79127e-07	3.70503e-06	963.022	1003.92	1456.39	1360.15
ENSG00000196975	ANXA4	355.381	1.12407	0.187137	6.00668	1.89366e-09	2.46657e-08	240.217	207.173	495.709	478.426
ENSG00000197013	ZNF429	1180.56	-0.951864	0.104596	-9.10042	8.99807e-20	2.64503e-18	1614.73	1498.62	831.946	776.948
ENSG00000197043	ANXA6	10653.4	0.772517	0.0465146	16.6081	6.09396e-62	7.154e-60	8060.74	7676.05	14037.4	12839.4
ENSG00000197044	ZNF441	1642.05	-0.773816	0.0940877	-8.22442	1.96145e-16	4.58775e-15	2000.37	2143.37	1136.48	1287.99
ENSG00000197324	LRP10	4826.18	0.565782	0.055702	10.1573	3.07419e-24	1.1493e-22	3946.88	3837.54	5959.08	5561.21
ENSG00000197355	UAP1L1	618.186	1.19465	0.144358	8.27563	1.27773e-16	3.03869e-15	402.875	349.483	873.255	847.131
ENSG00000197385	ZNF860	22.9112	2.53825	0.796249	3.18776	0.0014338	0.00726399	9.69486	3.87239	34.5843	43.4933
ENSG00000197406	DIO3	6188.63	0.629622	0.0464368	13.5587	7.03858e-42	4.71738e-40	4820.5	4897.61	7595.11	7441.31
ENSG00000197410	DCHS2	404.058	1.25137	0.178776	6.99967	2.56557e-12	4.37428e-11	260.684	217.822	581.209	556.516
ENSG00000197415	VEPH1	2907.85	-0.617807	0.0680167	-9.08317	1.05462e-19	3.07559e-18	3603.26	3439.65	2358.46	2230.02
ENSG00000197467	COL13A1	118.4	1.39485	0.319261	4.369	1.24819e-05	9.72304e-05	64.6324	65.8306	166.197	176.939
ENSG00000197496	SLC2A10	933.221	0.507097	0.122249	4.14805	3.35313e-05	0.000241412	833.758	708.648	1058.67	1131.81
ENSG00000197576	HOXA4	22.2668	-1.92652	0.751633	-2.56312	0.0103736	0.0397663	36.625	33.8834	7.68541	10.8733
ENSG00000197614	MFAP5	76.1151	3.08914	0.501832	6.15572	7.47384e-10	1.01811e-08	6.46324	25.1705	136.416	136.411
ENSG00000197747	S100A10	1317.7	1.85632	0.112386	16.5172	2.75708e-61	3.21619e-59	626.934	515.028	2152.88	1975.98
ENSG00000197769	MAP1LC3C	126.508	0.87996	0.310852	2.8308	0.00464324	0.0202411	96.9486	81.3202	150.826	176.939
ENSG00000197816	CCDC180	75.3355	2.29984	0.420648	5.46739	4.56709e-08	5.01645e-07	23.6985	27.1067	121.045	129.491
ENSG00000197822	OCLN	185.047	1.21801	0.261016	4.66643	3.06482e-06	2.65201e-05	102.335	120.044	278.596	239.213
ENSG00000197921	HES5	8801.25	-0.663201	0.0470567	-14.0937	4.15348e-45	3.07441e-43	10329.3	11247.4	6724.73	6903.57
ENSG00000197933	ZNF823	1271.13	-0.511461	0.100297	-5.09946	3.40623e-07	3.35903e-06	1496.24	1491.84	995.261	1101.17
ENSG00000197943	PLCG2	88.9738	-1.23073	0.369611	-3.32979	0.000869116	0.00465254	121.724	127.789	47.0731	59.309
ENSG00000197971	MBP	347.877	1.45181	0.18956	7.65884	1.87625e-14	3.85521e-13	189.588	182.97	484.181	534.77
ENSG00000197991	PCDH20	30.9465	1.74477	0.634436	2.75012	0.00595743	0.0249549	12.9265	15.4896	51.8765	43.4933
ENSG00000198001	IRAK4	1464.72	0.774654	0.0913557	8.47954	2.26085e-17	5.61587e-16	1064.28	1096.85	1883.89	1813.87
ENSG00000198075	SULT1C4	837.234	1.52209	0.123742	12.3005	9.00155e-35	4.98221e-33	447.041	418.218	1276.74	1206.94
ENSG00000198133	TMEM229B	119.397	0.772558	0.312726	2.4704	0.0134963	0.0497501	87.2537	89.065	144.101	157.169
ENSG00000198467	TPM2	5856.69	1.56617	0.0524464	29.8622	6.09024e-196	4.31727e-193	3036.64	2879.12	8981.36	8529.63
ENSG00000198626	RYR2	127.254	0.923429	0.326749	2.82611	0.00471174	0.0204913	68.9412	106.491	154.669	178.916
ENSG00000198682	PAPSS2	516.786	1.49055	0.160431	9.29092	1.52963e-20	4.6754e-19	296.232	246.865	757.974	766.075
ENSG00000198715	C1orf85	563.472	1.59155	0.160454	9.91907	3.4393e-23	1.19603e-21	253.143	307.855	901.114	791.776
ENSG00000198719	DLL1	16701.9	-0.838554	0.0308346	-27.1952	7.39843e-163	3.68542e-160	21375	21472.4	12073.8	11886.5
ENSG00000198732	SMOC1	34748.8	-0.971352	0.02632	-36.9054	3.78019e-298	7.74141e-295	45545.4	46500.6	23118.7	23830.4
ENSG00000198796	ALPK2	3445.41	1.49884	0.0683608	21.9254	1.48771e-106	4.15454e-104	1908.81	1695.14	5112.72	5064.99
ENSG00000198892	SHISA4	157.826	0.881625	0.288379	3.05718	0.00223434	0.010755	119.57	102.618	174.843	234.271
ENSG00000198910	L1CAM	9687.23	0.562959	0.0406826	13.8378	1.50657e-43	1.06389e-41	7716.03	7924.85	11806.7	11301.3
ENSG00000198959	TGM2	399.917	1.09535	0.213376	5.13345	2.84483e-07	2.8419e-06	311.313	199.428	593.698	495.23
ENSG00000199568	RNU5A-1	64.6368	1.22945	0.471231	2.60902	0.00908013	0.035572	24.7757	52.2773	81.6575	99.8369
ENSG00000203485	INF2	3335.76	0.525942	0.0630945	8.33578	7.69916e-17	1.85737e-15	2656.39	2811.36	3891.7	3983.59
ENSG00000203685	C1orf95	124.453	0.805659	0.3092	2.60562	0.00917071	0.0358332	98.0258	83.2564	163.315	153.215
ENSG00000203727	SAMD5	584.691	0.894538	0.164419	5.44058	5.3106e-08	5.77802e-07	345.783	471.464	777.187	744.328
ENSG00000203867	RBM20	2523.15	0.53771	0.0708791	7.5863	3.29174e-14	6.61615e-13	2112.4	2004.93	3009.8	2965.45
ENSG00000203900	RP11-261N11.8	184.713	-1.34582	0.255541	-5.26655	1.39013e-07	1.44103e-06	274.688	255.578	101.832	106.756
ENSG00000204054	LINC00963	441.842	0.867145	0.165028	5.25453	1.48407e-07	1.53237e-06	298.386	327.217	578.327	563.436
ENSG00000204103	MAFB	2556.92	-0.617727	0.0759798	-8.13015	4.2876e-16	9.76819e-15	2976.32	3215.05	1934.8	2101.52
ENSG00000204228	HSD17B8	211.843	0.710197	0.243134	2.92101	0.00348897	0.0157804	141.114	180.066	262.265	263.925
ENSG00000204262	COL5A2	10558.2	0.848169	0.0408618	20.757	1.05909e-95	2.60268e-93	7555.53	7526.96	13984.6	13165.6
ENSG00000204335	SP5	87.5273	2.48747	0.394651	6.30296	2.92018e-10	4.11797e-09	25.853	27.1067	149.866	147.284
ENSG00000204381	LAYN	459.127	1.35407	0.16415	8.24896	1.59778e-16	3.77063e-15	262.838	253.642	635.007	685.019
ENSG00000204469	PRRC2A	17391.4	0.577212	0.1158	4.98457	6.21e-07	5.88768e-06	14850.4	13066.4	21848.7	19800.3
ENSG00000204520	MICA	180.314	1.00535	0.262485	3.83013	0.000128075	0.000819069	133.574	106.491	245.933	235.259
ENSG00000204525	HLA-C	5677.11	0.757102	0.144675	5.23312	1.66675e-07	1.71046e-06	4242.04	4199.61	7854.49	6412.29
ENSG00000204767	FAM196B	212.3	-0.654932	0.256464	-2.5537	0.0106587	0.0406981	231.599	287.525	139.298	190.777
ENSG00000204789	ZNF204P	305.671	-0.680071	0.202827	-3.35296	0.000799511	0.00431375	347.938	404.665	219.995	250.086
ENSG00000205085	FAM71F2	128.665	-0.757796	0.306488	-2.47251	0.0134166	0.0494762	162.658	160.704	84.5395	106.756
ENSG00000205325	AC005863.1	802.564	-0.652912	0.126905	-5.14488	2.67691e-07	2.67706e-06	965.177	997.141	666.709	581.229
ENSG00000205359	SLCO6A1	119.608	1.08057	0.321228	3.36389	0.00076852	0.00416238	72.1728	81.3202	146.023	178.916
ENSG00000205363	C15orf59	621.556	0.587554	0.136943	4.29051	1.78265e-05	0.000134877	498.747	494.698	745.485	747.294
ENSG00000205592	MUC19	277.625	-0.532105	0.207325	-2.56653	0.0102721	0.0394524	346.86	309.791	234.405	219.443
ENSG00000205922	ONECUT3	954.56	-1.37905	0.116958	-11.791	4.3424e-32	2.18674e-30	1365.9	1392.12	561.035	499.184
ENSG00000206129	CTD-2008L17.2	310.329	-0.555647	0.194702	-2.85384	0.00431942	0.0190264	353.324	385.303	254.579	248.109
ENSG00000206532	RP11-553A10.1	15981	0.576221	0.0379144	15.198	3.64827e-52	3.32878e-50	12958.8	12705.3	19820.7	18439.2
ENSG00000206579	XKR4	1356.89	-0.546276	0.0951585	-5.74069	9.42888e-09	1.1292e-07	1613.66	1608.01	1140.32	1065.59
ENSG00000211584	SLC48A1	1622.37	0.507198	0.0924521	5.48607	4.10983e-08	4.56315e-07	1268.95	1410.52	1967.47	1842.53
ENSG00000212123	PRR22	351.05	-0.501516	0.185902	-2.69775	0.00698098	0.0284534	422.265	400.792	310.298	270.845
ENSG00000213023	SYT3	246.709	-0.718254	0.221741	-3.23916	0.00119884	0.00617891	326.394	287.525	195.978	176.939
ENSG00000213445	SIPA1	1732.43	0.569833	0.0847168	6.72633	1.73995e-11	2.78861e-10	1375.59	1413.42	2016.46	2124.25
ENSG00000213612	FAM220CP	28.3858	2.30794	0.708975	3.25532	0.00113263	0.00588043	5.38603	13.5534	44.1911	50.4127
ENSG00000213694	S1PR3	1396.92	2.24847	0.105764	21.2594	2.70045e-100	6.91277e-98	468.585	502.443	2443.96	2172.69
ENSG00000213719	CLIC1	7590.06	1.02606	0.127348	8.05717	7.80825e-16	1.74865e-14	5398.96	4600.4	10582.8	9778.08
ENSG00000213931	HBE1	183.423	-2.45592	0.273337	-8.98495	2.58845e-19	7.38509e-18	325.316	295.27	53.7979	59.309
ENSG00000213965	NUDT19	480.228	0.918072	0.167958	5.46607	4.60122e-08	5.05031e-07	297.309	366.909	603.305	653.388
ENSG00000214076	CPSF1P1	250.018	-0.701852	0.217422	-3.22806	0.00124631	0.00640567	313.467	305.919	200.781	179.904
ENSG00000214110	LDHAP4	49.3588	-2.25788	0.520579	-4.33725	1.44276e-05	0.000111355	92.6397	70.6711	16.3315	17.7927
ENSG00000214595	EML6	283.225	0.997574	0.221427	4.5052	6.63095e-06	5.41974e-05	219.75	158.768	369.86	384.52
ENSG00000214783	POLR2J4	274.756	-0.72386	0.208873	-3.46555	0.000529146	0.00296795	344.706	339.802	193.096	221.42
ENSG00000215190	LINC00680	63.5047	3.62266	1.27885	2.83274	0.00461505	0.0201564	17.2353	1.9362	150.826	84.0211
ENSG00000215218	UBE2QL1	1695.36	-0.725981	0.0923376	-7.86225	3.773e-15	8.07666e-14	2229.82	1997.19	1325.73	1228.69
ENSG00000215397	SCRT2	3991.42	-0.816326	0.0612105	-13.3364	1.42192e-40	9.29338e-39	4879.74	5302.27	2901.24	2882.42
ENSG00000218739	CEBPZ-AS1	579.474	-3.45213	0.171766	-20.0979	7.70307e-90	1.71054e-87	1077.21	1046.51	87.4215	106.756
ENSG00000220267	ACTBP8	67.2859	1.25033	0.432564	2.89051	0.00384619	0.0171978	40.9338	38.7239	78.7755	110.71
ENSG00000221818	EBF2	572.765	-1.5691	0.149189	-10.5175	7.17372e-26	2.88687e-24	871.46	842.245	304.534	272.822
ENSG00000221866	PLXNA4	932.581	-0.797377	0.13083	-6.09475	1.09608e-09	1.47136e-08	1221.55	1146.23	600.423	762.121
ENSG00000221869	CEBPD	174.881	1.08227	0.265096	4.08256	4.45415e-05	0.000313697	101.257	122.948	244.012	231.305
ENSG00000221923	ZNF880	808.793	-1.84717	0.125254	-14.7475	3.19399e-49	2.67584e-47	1280.8	1250.78	348.726	354.866
ENSG00000221955	SLC12A8	120.533	1.53119	0.333481	4.59155	4.39962e-06	3.71118e-05	56.0147	67.7668	152.748	205.605
ENSG00000221968	FADS3	2050.26	0.691408	0.081908	8.44128	3.13885e-17	7.73425e-16	1497.32	1638.02	2467.98	2597.74
ENSG00000222041	LINC00152	335.253	1.57118	0.210912	7.44944	9.37376e-14	1.8167e-12	193.897	144.247	459.203	543.666
ENSG00000224081	LINC01057	30.3845	1.61388	0.650432	2.48124	0.0130927	0.048415	19.3897	10.6491	48.9945	42.5048
ENSG00000224189	HOXD-AS1	34.7966	-1.84931	0.598796	-3.08838	0.00201253	0.00982336	52.7831	56.1497	13.4495	16.8042
ENSG00000224287	MSL3P1	303.296	-0.620395	0.204576	-3.03258	0.00242471	0.0115299	374.868	360.132	213.27	264.914
ENSG00000224445	RP11-413P11.1	24.499	2.13592	0.735694	2.90328	0.00369279	0.0165964	6.46324	11.6172	39.3877	40.5278
ENSG00000224592	RP5-884C9.2	267.197	1.12731	0.216426	5.20875	1.90114e-07	1.93591e-06	157.272	178.13	343.922	389.463
ENSG00000224717	RP11-576D8.4	55.9231	-1.24587	0.470459	-2.6482	0.00809209	0.0323175	91.5625	65.8306	31.7023	34.5969
ENSG00000224897	POT1-AS1	90.1538	-0.902899	0.360126	-2.50718	0.01217	0.0455283	121.724	113.267	65.326	60.2975
ENSG00000226435	ANKRD18DP	78.2547	1.19706	0.426377	2.80751	0.00499262	0.0214747	61.4008	33.8834	93.1856	124.549
ENSG00000226742	HSBP1L1	537.735	-0.545142	0.150181	-3.6299	0.000283529	0.00169721	643.092	633.136	413.091	461.622
ENSG00000226965	AC003088.1	45.3209	1.49236	0.540312	2.76204	0.00574409	0.0242042	31.239	16.4577	63.4046	70.1824
ENSG00000227128	LBX1-AS1	774.368	-0.957341	0.12574	-7.61365	2.66454e-14	5.39672e-13	1042.74	1001.98	545.664	507.092
ENSG00000227184	EPPK1	833.663	1.48765	0.130846	11.3695	5.93512e-30	2.76937e-28	469.662	407.569	1295.95	1161.47
ENSG00000227533	SLC2A1-AS1	145.876	0.778776	0.285834	2.72458	0.00643842	0.0266128	115.261	99.7141	176.764	191.766
ENSG00000227693	GSTM3P1	22.4398	2.99169	0.840813	3.55809	0.000373564	0.00217885	2.15441	7.74478	41.3091	38.5509
ENSG00000227953	RP11-439E19.3	131.705	-1.06857	0.331267	-3.2257	0.00125667	0.0064535	205.746	151.023	67.2473	102.802
ENSG00000228203	RNF144A-AS1	621.815	0.57098	0.139954	4.07976	4.50824e-05	0.000317263	525.677	475.336	732.035	754.213
ENSG00000228412	RP4-625H18.2	85.2985	1.08156	0.377915	2.86191	0.00421091	0.018594	47.3971	61.9583	118.163	113.676
ENSG00000229180	GS1-124K5.11	550.996	-0.515202	0.145811	-3.53335	0.000410327	0.00236631	664.636	632.168	452.479	454.703
ENSG00000229214	LINC00242	149.283	-1.03733	0.293476	-3.53465	0.000408313	0.00235543	218.673	182.97	110.478	85.0096
ENSG00000229589	ACVR2B-AS1	396.728	-0.51604	0.174892	-2.95061	0.00317144	0.0145116	443.809	489.857	312.22	341.027
ENSG00000229970	AC007128.1	92.7092	2.20618	0.436849	5.0502	4.4134e-07	4.27898e-06	17.2353	48.4049	145.062	160.134
ENSG00000230002	ALMS1-IT1	105.067	0.859416	0.334653	2.56808	0.0102263	0.0393043	79.7133	69.703	136.416	134.434
ENSG00000230778	ANKRD63	91.8691	4.25098	0.480304	8.85059	8.70593e-19	2.39134e-17	8.61765	9.68098	162.354	186.823
ENSG00000230805	AL132709.1	48.485	1.36544	0.509	2.68258	0.00730562	0.0295609	29.0846	25.1705	57.6406	82.0442
ENSG00000230847	RP11-195E2.1	432.34	-0.574559	0.175839	-3.26753	0.00108489	0.00565966	524.599	510.188	387.153	307.418
ENSG00000231107	RP11-389K14.3	155.221	1.98308	0.291485	6.80335	1.02211e-11	1.6686e-10	61.4008	63.8945	226.72	268.868
ENSG00000231121	RP1-34H18.1	56.8364	1.3295	0.46937	2.83252	0.00461828	0.0201637	25.853	38.7239	79.7361	83.0326
ENSG00000231213	PLSCR5	391	4.85655	0.264623	18.3527	3.13948e-75	4.74293e-73	32.3162	20.3301	786.794	724.559
ENSG00000231632	RP11-82L18.4	152.912	1.15366	0.2783	4.14537	3.39267e-05	0.000243973	94.7942	94.8736	208.467	213.513
ENSG00000231925	TAPBP	672.339	0.688257	0.142826	4.81886	1.44383e-06	1.30639e-05	546.144	484.049	768.541	890.624
ENSG00000231991	ANXA2P2	100.942	1.6385	0.360752	4.54189	5.57513e-06	4.61922e-05	39.8566	58.0859	157.551	148.273
ENSG00000232480	RP11-224O19.2	813.86	1.38106	0.139287	9.91521	3.57494e-23	1.23853e-21	494.438	409.505	1267.13	1084.37
ENSG00000232527	RP11-14N7.2	122.631	1.3075	0.319092	4.09757	4.17502e-05	0.00029528	75.4044	65.8306	158.512	190.777
ENSG00000232677	LINC00665	2854.73	-0.885054	0.0679705	-13.0212	9.27501e-39	5.87449e-37	3616.18	3791.07	1966.5	2045.17
ENSG00000234210	AC006372.4	109.388	-1.1619	0.344726	-3.37049	0.000750355	0.00407602	157.272	145.215	80.6968	54.3666
ENSG00000234231	AC093616.4	171.34	1.34133	0.266066	5.04133	4.62309e-07	4.46584e-06	99.103	94.8736	235.366	256.017
ENSG00000234338	RP11-797H7.1	774.25	-0.61272	0.131492	-4.65974	3.16603e-06	2.72933e-05	886.541	985.524	573.524	651.411
ENSG00000234546	RP3-510D11.2	72.1754	1.02774	0.407185	2.52401	0.0116024	0.0437219	49.5515	45.5006	105.674	87.9751
ENSG00000234899	SOX9-AS1	42.5857	-1.576	0.542594	-2.90456	0.00367765	0.0165324	54.9375	72.6073	24.0169	18.7812
ENSG00000235162	C12orf75	1312.14	0.575453	0.107483	5.35389	8.60816e-08	9.11822e-07	1029.81	1077.49	1439.09	1702.17
ENSG00000235447	RP1-279N11.1	471.32	-0.693066	0.15893	-4.36081	1.2958e-05	0.000100517	594.618	570.21	346.804	373.647
ENSG00000235568	NFAM1	31.6084	3.00982	0.752171	4.00151	6.29383e-05	0.000429851	2.15441	11.6172	69.1687	43.4933
ENSG00000235590	GNAS-AS1	36.5675	1.56421	0.582783	2.68403	0.00727416	0.0294622	21.5441	15.4896	50.9158	58.3205
ENSG00000235688	AC116614.1	24.9486	-1.96344	0.742728	-2.64355	0.00820424	0.0326875	29.0846	50.3411	13.4495	6.91939
ENSG00000235884	LINC00941	45.2404	1.43322	0.575342	2.49107	0.0127359	0.0473733	35.5478	13.5534	54.7586	77.1017
ENSG00000235902	RP11-626E13.1	90.4746	1.35251	0.382003	3.54057	0.00039926	0.00231142	61.4008	40.6601	141.219	118.618
ENSG00000236154	RP11-343J3.2	50.5789	1.58156	0.501897	3.15116	0.00162624	0.00814712	21.5441	29.0429	85.5002	66.2284
ENSG00000236255	AC009404.2	325.887	-0.57282	0.193957	-2.95334	0.00314358	0.0144161	414.724	364.973	274.753	249.098
ENSG00000236333	TRHDE-AS1	399.643	-1.16917	0.172878	-6.76297	1.35188e-11	2.18374e-10	564.456	542.135	248.815	243.167
ENSG00000236816	ANKRD20A7P	50.2256	9.06265	1.51598	5.97807	2.25803e-09	2.90222e-08	0	0	94.1463	106.756
ENSG00000237126	AC073254.1	286.558	-0.540569	0.213154	-2.53606	0.0112109	0.0424918	381.331	298.174	233.444	233.282
ENSG00000237515	SHISA9	649.02	1.47703	0.138167	10.6902	1.13131e-26	4.68565e-25	353.324	333.026	956.834	952.898
ENSG00000237732	AC010980.2	867.829	-0.908897	0.121247	-7.49622	6.56821e-14	1.28376e-12	1105.21	1159.78	635.968	570.355
ENSG00000237838	AC133680.1	63.7619	-1.25798	0.465296	-2.70362	0.00685896	0.0280367	73.25	106.491	27.8596	47.4472
ENSG00000239335	RP11-745O10.2	151.071	-1.08695	0.304306	-3.57191	0.000354389	0.00207621	215.441	195.556	118.163	75.1248
ENSG00000239389	PCDHA13	109.76	1.53441	0.338048	4.53903	5.65133e-06	4.67293e-05	62.478	50.3411	170.04	156.18
ENSG00000239552	HOXB-AS2	268.384	-1.88152	0.219445	-8.57401	9.99438e-18	2.54078e-16	441.655	402.729	108.556	120.595
ENSG00000240184	PCDHGC3	813.138	1.75934	0.125039	14.0703	5.7824e-45	4.24603e-43	361.941	379.494	1250.8	1260.32
ENSG00000240225	ZNF542	687.84	0.56243	0.131455	4.27851	1.88148e-05	0.00014165	537.526	573.114	825.221	815.499
ENSG00000240694	PNMA2	14082.5	0.548827	0.0393548	13.9456	3.34561e-44	2.41815e-42	11012.3	11856.3	16957.9	16503.7
ENSG00000240935	PLGLA	95.2441	-0.976234	0.368488	-2.6493	0.0080659	0.0322269	103.412	149.087	69.1687	59.309
ENSG00000241163	LINC00877	46.8768	1.80303	0.529372	3.40597	0.000659286	0.00363268	20.4669	21.2982	87.4215	58.3205
ENSG00000241956	CTC-340A15.2	144.92	-0.785748	0.292874	-2.68288	0.00729903	0.0295407	190.666	176.194	92.2249	120.595
ENSG00000242242	PVRL3-AS1	2828.44	0.618753	0.070938	8.72245	2.72244e-18	7.19904e-17	2283.68	2179.19	3561.23	3289.67
ENSG00000242715	CCDC169	225.847	1.35757	0.231293	5.86947	4.37198e-09	5.45566e-08	122.802	130.693	325.669	324.223
ENSG00000243107	AC000120.7	121.927	-0.853911	0.323491	-2.63968	0.00829846	0.0329347	145.423	168.449	73.0114	100.825
ENSG00000243232	PCDHAC2	147.202	0.811316	0.281899	2.87803	0.00400161	0.0178192	102.335	111.331	187.332	187.812
ENSG00000243444	PALM2	335.842	0.532945	0.189611	2.81072	0.00494305	0.0212963	268.224	280.748	421.737	372.658
ENSG00000243583	RP4-669B10.3	26.2719	-2.04708	0.693389	-2.95228	0.00315434	0.0144441	42.011	42.5963	9.60676	10.8733
ENSG00000244405	ETV5	145.497	2.04236	0.306472	6.6641	2.66297e-11	4.18781e-10	63.5552	50.3411	254.579	213.513
ENSG00000244486	SCARF2	2179.79	0.667472	0.0945072	7.06265	1.63352e-12	2.83764e-11	1551.18	1816.15	2486.23	2865.61
ENSG00000244509	APOBEC3C	904.982	1.28249	0.123678	10.3696	3.40973e-25	1.33712e-23	541.835	513.092	1369.92	1195.08
ENSG00000244586	WNT5A-AS1	199.812	0.851032	0.282253	3.01514	0.00256864	0.0121236	136.805	148.119	194.057	320.269
ENSG00000245532	NEAT1	2028.02	0.524567	0.0862043	6.08515	1.1638e-09	1.55435e-08	1579.18	1746.45	2280.65	2505.81
ENSG00000246705	H2AFJ	900.874	0.940183	0.121185	7.75823	8.6124e-15	1.80998e-13	580.614	653.466	1228.71	1140.71
ENSG00000246731	CTD-2514K5.2	32.8677	2.54432	0.658917	3.86137	0.000112751	0.00072891	7.54044	11.6172	47.0731	65.2399
ENSG00000248213	CICP16	379.697	-0.915714	0.17657	-5.18611	2.14732e-07	2.17338e-06	510.596	482.113	266.107	259.971
ENSG00000248334	WHAMMP2	211.169	0.898256	0.240757	3.73097	0.000190745	0.00117935	161.581	133.597	276.675	272.822
ENSG00000248429	RP11-597D13.9	60.3863	2.21374	0.465375	4.75689	1.96594e-06	1.7496e-05	21.5441	21.2982	101.832	96.8714
ENSG00000248587	GDNF-AS1	96.0683	1.54719	0.376611	4.10819	3.98772e-05	0.000282975	49.5515	48.4049	114.32	171.996
ENSG00000248890	HHIP-AS1	216.243	1.37925	0.265498	5.19495	2.0477e-07	2.07597e-06	91.5625	148.119	321.827	303.465
ENSG00000248905	FMN1	301.032	2.49678	0.228516	10.9261	8.65265e-28	3.73482e-26	101.257	80.3521	565.838	456.68
ENSG00000249158	PCDHA11	1176.11	-0.764791	0.108331	-7.05979	1.66754e-12	2.88663e-11	1582.42	1379.54	861.727	880.739
ENSG00000249604	RP11-286E11.2	36.2221	-1.68828	0.639963	-2.63809	0.00833736	0.0330606	68.9412	41.6282	9.60676	24.7121
ENSG00000249992	TMEM158	1146.9	0.979668	0.106665	9.18455	4.13257e-20	1.23448e-18	780.975	762.861	1597.6	1446.15
ENSG00000250073	RP11-677M14.3	55.2807	-1.38019	0.464761	-2.96968	0.00298109	0.0137777	76.4817	83.2564	30.7416	30.643
ENSG00000250120	PCDHA10	308.15	1.69131	0.207279	8.15957	3.36226e-16	7.73656e-15	130.342	160.704	460.164	481.392
ENSG00000250131	RP11-130F10.1	82.7734	1.85115	0.397281	4.65955	3.169e-06	2.73062e-05	42.011	30.011	133.534	125.537
ENSG00000250479	CHCHD10	444.435	0.715236	0.17595	4.06499	4.80339e-05	0.000335727	356.555	316.568	495.709	608.906
ENSG00000250565	ATP6V1E2	359.912	0.507268	0.192113	2.64047	0.00827917	0.0328828	264.993	329.153	397.72	447.783
ENSG00000250588	IQCJ-SCHIP1	353.813	0.587584	0.195286	3.00883	0.00262254	0.0123212	266.07	299.142	377.546	472.495
ENSG00000250682	LINC00491	375.498	0.626344	0.179432	3.4907	0.000481765	0.00273045	284.382	305.919	433.265	478.426
ENSG00000250722	SEPP1	31.7539	1.8416	0.633878	2.9053	0.00366903	0.0165017	16.1581	11.6172	54.7586	44.4818
ENSG00000250742	RP11-834C11.4	32.6147	-3.09685	0.681667	-4.54305	5.54463e-06	4.59915e-05	53.8603	62.9264	5.76406	7.90787
ENSG00000251196	RP11-54F2.1	292.88	0.86089	0.229812	3.74607	0.000179628	0.00111735	163.735	251.705	379.467	376.612
ENSG00000251615	RP11-774O3.3	481.223	-0.763607	0.160507	-4.75746	1.96043e-06	1.74554e-05	645.247	566.337	354.49	358.82
ENSG00000251664	PCDHA12	303.853	-1.02891	0.198735	-5.17731	2.25108e-07	2.2734e-06	406.107	409.505	189.253	210.547
ENSG00000253552	HOXA-AS2	1112.59	-1.81848	0.107672	-16.889	5.41992e-64	6.57201e-62	1765.54	1701.92	500.512	482.38
ENSG00000253661	ZFHX4-AS1	914.596	-0.675071	0.113962	-5.92368	3.1482e-09	3.96613e-08	1145.07	1104.6	712.822	695.893
ENSG00000253873	PCDHGA11	165.867	-1.9541	0.292105	-6.68973	2.23583e-11	3.54636e-10	256.375	271.067	81.6575	54.3666
ENSG00000254535	PABPC4L	42.1742	-8.87714	1.53293	-5.79095	6.99894e-09	8.52031e-08	98.0258	70.6711	0	0
ENSG00000254560	RP11-1L12.3	337.102	0.63537	0.201309	3.15619	0.00159845	0.00801663	240.217	287.525	367.939	452.726
ENSG00000254656	RTL1	418.52	1.64348	0.182309	9.01481	1.97204e-19	5.6703e-18	228.368	178.13	636.928	630.653
ENSG00000254996	ANKHD1-EIF4EBP3	311.078	-0.567607	0.206987	-2.74224	0.0061022	0.0254687	417.956	325.281	242.09	258.983
ENSG00000255090	RP11-820L6.1	36.9304	-2.07982	0.599426	-3.46969	0.000521065	0.00293065	71.0956	48.4049	15.3708	12.8503
ENSG00000256043	CTSO	144.486	1.61904	0.29455	5.49665	3.87072e-08	4.30804e-07	73.25	68.7349	203.663	232.294
ENSG00000256564	RP11-424M22.3	65.9964	-1.16226	0.461369	-2.51916	0.0117636	0.0442481	71.0956	111.331	50.9158	30.643
ENSG00000257742	RP11-350F4.2	1915.2	0.506597	0.0933366	5.42763	5.71064e-08	6.18407e-07	1439.15	1724.18	2224.93	2272.52
ENSG00000258548	LINC00645	116.412	-1.14969	0.349177	-3.29258	0.000992727	0.00524342	157.272	163.609	52.8372	91.929
ENSG00000258611	RP11-368J22.2	216.507	-0.656966	0.231168	-2.84194	0.00448393	0.0196489	261.761	268.163	170.04	166.065
ENSG00000258932	CTD-3006G17.2	175.353	0.803088	0.26641	3.01448	0.00257422	0.0121375	122.802	132.629	198.86	247.121
ENSG00000259205	PRKXP1	391.993	-0.545225	0.19169	-2.84431	0.00445079	0.0195223	398.566	531.486	329.512	308.407
ENSG00000259275	RP11-522B15.3	98.3873	0.938134	0.35852	2.61669	0.00887872	0.0349046	60.3236	74.5435	146.983	111.699
ENSG00000259408	RP11-3D4.3	66.9035	-1.18662	0.444676	-2.66851	0.00761894	0.0306671	106.643	79.384	49.9552	31.6315
ENSG00000259417	RP11-2E17.1	1029.86	-0.689599	0.109289	-6.30985	2.79298e-10	3.95675e-09	1318.5	1224.64	796.401	779.914
ENSG00000259891	CTA-204B4.2	307.678	-0.668241	0.201375	-3.31838	0.000905398	0.00482434	406.107	349.483	250.737	224.386
ENSG00000259974	LINC00261	298.047	5.99698	0.389684	15.3893	1.92961e-53	1.82383e-51	10.7721	7.74478	568.72	604.952
ENSG00000260230	FRRS1L	1063.5	0.584998	0.105498	5.54513	2.93734e-08	3.31728e-07	857.456	844.181	1260.41	1291.95
ENSG00000260248	RP11-143K11.1	124.896	-1.40785	0.328705	-4.28302	1.84378e-05	0.000139102	178.816	183.939	53.7979	83.0326
ENSG00000260249	RP11-401P9.5	106.037	-1.21299	0.349046	-3.47516	0.00051054	0.00287672	133.574	162.64	53.7979	74.1363
ENSG00000260432	RP11-297M9.2	298.745	2.38054	0.244374	9.74138	2.00799e-22	6.7907e-21	79.7133	112.299	421.737	581.229
ENSG00000260698	RP11-439E19.9	38.7959	-1.47824	0.565815	-2.61259	0.00898598	0.0352612	66.7868	47.4368	19.2135	21.7466
ENSG00000260807	RP11-161M6.2	1385.29	0.5383	0.098393	5.47092	4.47699e-08	4.93219e-07	1094.44	1164.62	1560.14	1721.94
ENSG00000260903	XKR7	1231.27	-0.639783	0.0982277	-6.51326	7.35361e-11	1.1064e-09	1517.78	1482.16	970.283	954.875
ENSG00000261189	RP3-512B11.3	22.9575	2.7169	0.793317	3.42473	0.000615408	0.00341233	4.30883	7.74478	44.1911	35.5854
ENSG00000261496	RP13-514E23.1	222.437	-0.60413	0.23176	-2.6067	0.00914188	0.0357433	281.151	255.578	166.197	186.823
ENSG00000261572	RP11-384L8.1	39.7052	1.5363	0.558901	2.74879	0.00598155	0.0250274	19.3897	21.2982	50.9158	67.2169
ENSG00000261786	RP4-555D20.2	174.924	-0.814712	0.26844	-3.03498	0.00240549	0.0114503	206.824	239.12	112.399	141.353
ENSG00000261801	LOXL1-AS1	103.094	1.36616	0.404352	3.37865	0.000728415	0.00397202	80.7905	34.8515	164.276	132.457
ENSG00000261924	CTD-2561B21.5	35.61	-1.46131	0.58798	-2.4853	0.0129441	0.048012	57.0919	47.4368	22.0956	15.8157
ENSG00000263826	RP11-573D15.9	345.633	-0.602652	0.198637	-3.03394	0.00241385	0.0114812	471.816	362.069	271.871	276.775
ENSG00000264098	CTD-2350C19.1	334.323	-0.74391	0.187137	-3.97521	7.03158e-05	0.000474548	429.805	407.569	247.854	252.063
ENSG00000265519	CTD-3157E16.1	159.978	1.13411	0.282514	4.01436	5.96084e-05	0.000409635	93.717	106.491	244.972	194.731
ENSG00000267034	RP11-384O8.1	450.423	-0.50502	0.161973	-3.11792	0.00182133	0.00900211	522.445	534.39	357.372	387.486
ENSG00000267102	RP11-686D22.7	45.7944	1.5565	0.557961	2.78963	0.00527682	0.0225236	18.3125	28.0748	89.3429	47.4472
ENSG00000267161	AC005943.5	1211.72	-0.526804	0.101569	-5.18667	2.14085e-07	2.16803e-06	1448.84	1412.45	1034.65	950.921
ENSG00000267284	RP11-397A16.1	232.651	0.79414	0.238086	3.33552	0.000851385	0.00456425	156.195	183.939	261.304	329.165
ENSG00000267383	CTC-260E6.6	240.185	-1.51701	0.235832	-6.43258	1.25452e-10	1.83801e-09	337.166	374.654	108.556	140.365
ENSG00000267414	RP11-456K23.1	591.285	-0.731123	0.142927	-5.11535	3.13161e-07	3.09983e-06	741.118	734.786	423.658	465.576
ENSG00000267712	RP11-456O19.4	47.2957	-1.64254	0.514908	-3.18997	0.00142286	0.00721649	76.4817	66.7987	19.2135	26.6891
ENSG00000268362	CTD-2017D11.1	337.666	-0.506118	0.195344	-2.59091	0.00957224	0.0371501	428.728	364.005	258.422	299.511
ENSG00000269113	TRABD2B	213.414	1.59872	0.240844	6.63796	3.18047e-11	4.94677e-10	103.412	108.427	331.433	310.384
ENSG00000269834	CTD-3018O17.3	93.9865	-1.11703	0.366914	-3.04439	0.00233156	0.011156	132.496	124.885	70.1294	48.4357
ENSG00000270055	CTD-3092A11.2	350.973	0.526728	0.195221	2.69811	0.0069734	0.0284351	298.386	276.876	366.018	462.61
ENSG00000270127	RP11-526I2.5	952.369	-0.622518	0.112807	-5.51842	3.4207e-08	3.83031e-07	1173.08	1136.55	774.305	725.547
ENSG00000270165	RP11-167P11.2	49.5209	-1.35632	0.498539	-2.72059	0.00651649	0.0268632	67.864	74.5435	23.0562	32.62
ENSG00000270504	RP11-420L9.5	170.277	1.64017	0.283517	5.7851	7.24688e-09	8.80469e-08	98.0258	67.7668	262.265	253.052
ENSG00000271524	CTC-260E6.10	158.502	-1.38785	0.280703	-4.94419	7.64618e-07	7.1682e-06	207.901	250.737	88.3822	86.9866
ENSG00000271533	RP3-368A4.6	1019.55	-0.578043	0.119093	-4.8537	1.2118e-06	1.11173e-05	1218.32	1223.68	741.642	894.578
ENSG00000271590	RP11-181E10.3	32.6887	2.10418	0.640489	3.28527	0.00101884	0.00536366	15.0809	9.68098	60.5226	45.4703
ENSG00000271912	RP11-661A12.14	373.05	-0.589474	0.181544	-3.247	0.0011663	0.00602974	479.357	417.25	289.164	306.43
ENSG00000271927	CTD-2541M15.4	192.319	-0.761738	0.290902	-2.61854	0.00883065	0.0347402	228.368	255.578	182.529	102.802
ENSG00000271948	RP11-242F4.2	324.247	-0.509785	0.191645	-2.66005	0.00781292	0.031318	402.875	359.164	267.068	267.879
ENSG00000272016	RP11-215G15.5	1245.71	0.931045	0.104013	8.9512	3.51624e-19	9.83427e-18	893.004	821.915	1707.12	1560.82
ENSG00000272054	RP11-423P10.2	88.6835	-1.1873	0.366799	-3.23694	0.00120819	0.00622017	130.342	116.172	51.8765	56.3436
ENSG00000272084	RP5-1126H10.2	53.7056	-1.54824	0.492878	-3.14122	0.00168244	0.00841039	89.4081	70.6711	21.1349	33.6085
ENSG00000272316	XXbac-BPGBPG55C20.2	101.391	3.47859	0.42559	8.17357	2.9939e-16	6.91509e-15	11.8493	21.2982	213.27	159.146
ENSG00000272328	RP4-594A5.1	34.2972	2.67313	0.675981	3.95445	7.67108e-05	0.000513943	12.9265	5.80859	73.9721	44.4818
ENSG00000272341	RP1-151F17.2	49.6562	1.50295	0.548444	2.74039	0.00613666	0.0255893	35.5478	16.4577	91.2643	55.3551
ENSG00000272379	RP1-257A7.5	75.7765	-1.21056	0.404447	-2.99311	0.00276146	0.0128819	91.5625	120.044	48.9945	42.5048
ENSG00000272405	RP11-284F21.10	30.7318	2.40536	0.666063	3.6113	0.000304664	0.00180555	11.8493	7.74478	49.9552	53.3781
ENSG00000272462	U91328.19	106.219	1.01021	0.348508	2.89869	0.00374731	0.0168045	61.4008	79.384	122.967	161.123
ENSG00000273032	DGCR9	149.368	-0.766442	0.28068	-2.73066	0.0063208	0.0262266	177.739	198.46	107.596	113.676
ENSG00000273079	GRIN2B	2765.58	1.42717	0.0784959	18.1815	7.23913e-74	1.05892e-71	1518.86	1480.22	4297.11	3766.12
ENSG00000273230	RP11-1246C19.1	348.006	-0.539041	0.195037	-2.76378	0.00571356	0.0240921	439.5	385.303	313.18	254.04
ENSG00000273372	RP11-479O17.10	96.0529	-0.970337	0.386576	-2.51008	0.0120705	0.0452268	101.257	152.959	50.9158	79.0787
ENSG00000273373	RP5-1074L1.4	540.102	-0.534013	0.153508	-3.47874	0.000503781	0.00284212	589.232	688.318	439.029	443.829

## Sheet: MAVS_KO_vs_WT_hMSC
DEGs between MAVS+/+ and MAVS-/- hMSCs.
GeneID	Symbol	baseMean	log2FoldChange	lfcSE	stat	pvalue	padj	WT-hMSC-1	WT-hMSC-2	MAVS-KO-hMSC-1	MAVS-KO-hMSC-2
ENSG00000000460	C1orf112	379.561	-1.09144	0.197327	-5.5311	3.1822e-08	1.74266e-07	487.299	545.872	262.659	222.412
ENSG00000000971	CFH	2306.91	-2.21442	0.0877859	-25.2252	2.12024e-140	2.03552e-138	3624.65	3967.13	821.33	814.524
ENSG00000001084	GCLC	1881.1	0.722301	0.0895387	8.06691	7.2099e-16	6.46425e-15	1397.83	1441.61	2422.3	2262.68
ENSG00000001460	STPG1	1638.93	0.734585	0.092594	7.93339	2.13244e-15	1.8681e-14	1218.25	1242.67	2057.5	2037.3
ENSG00000001461	NIPAL3	18529.1	1.42649	0.0382869	37.258	7.86638e-304	2.01665e-301	10203.2	9893.32	27468.7	26551.1
ENSG00000001617	SEMA3F	1444.86	-0.805104	0.102401	-7.86229	3.77166e-15	3.2649e-14	1800.68	1874.78	1100.67	1003.33
ENSG00000002587	HS3ST1	489.281	4.39987	0.885601	4.96823	6.75651e-07	3.32047e-06	70.8623	17.6404	945.364	923.259
ENSG00000002745	WNT16	31.6828	1.79762	0.67309	2.67069	0.00756948	0.0218604	10.6779	17.6404	48.988	49.425
ENSG00000002919	SNX11	2096.95	0.52448	0.0881016	5.95313	2.6307e-09	1.55766e-08	1772.53	1667.02	2581.77	2366.47
ENSG00000003137	CYP26B1	1487.4	2.05866	0.103276	19.9335	2.08414e-88	1.09261e-86	601.844	549.792	2389.99	2407.99
ENSG00000003436	TFPI	8946.16	-0.58968	0.0501263	-11.7639	5.9919e-32	9.8579e-31	10371.1	11128.1	7058.44	7226.92
ENSG00000003989	SLC7A2	756.626	-2.53948	0.149464	-16.9906	9.64612e-65	3.4196e-63	1216.31	1366.15	214.713	229.332
ENSG00000004139	SARM1	813.934	-0.647916	0.141001	-4.59512	4.32503e-06	1.94672e-05	997.896	989.822	570.137	697.881
ENSG00000004399	PLXND1	9771.63	-0.85194	0.048333	-17.6265	1.54328e-69	5.97067e-68	12181.5	12970.6	6866.66	7067.77
ENSG00000004455	AK2	14242.5	0.50197	0.0444956	11.2813	1.62238e-29	2.47054e-28	11604.9	11974.9	16120.2	17270.1
ENSG00000004776	HSPB6	206.72	-4.24077	0.336439	-12.6049	1.98489e-36	3.70445e-35	363.048	422.389	17.7191	23.724
ENSG00000004777	ARHGAP33	974.055	-0.521799	0.120358	-4.33538	1.45507e-05	6.18426e-05	1190.1	1106.44	809.865	789.811
ENSG00000004864	SLC25A13	1245.68	-0.535537	0.10734	-4.98915	6.06449e-07	2.99172e-06	1491.02	1457.29	1054.81	979.603
ENSG00000004975	DVL2	4412.26	-0.556262	0.0630317	-8.82511	1.09356e-18	1.12784e-17	5236.04	5269.58	3438.54	3704.9
ENSG00000005022	SLC25A5	9930.38	-0.580272	0.0495304	-11.7155	1.06221e-31	1.73897e-30	11859.2	11941.6	8291.48	7629.24
ENSG00000005059	CCDC109B	1620.29	-0.824309	0.100656	-8.1894	2.62535e-16	2.40278e-15	2057.92	2084.51	1090.24	1248.48
ENSG00000005102	MEOX1	60.1665	-1.37766	0.498738	-2.7623	0.00573962	0.0169772	66.0087	107.802	31.2689	35.586
ENSG00000005156	LIG3	2154.96	-0.646156	0.0835605	-7.73279	1.05213e-14	8.88993e-14	2580.16	2679.38	1635.36	1724.93
ENSG00000005189	AC004381.6	186.2	-1.39215	0.280349	-4.96575	6.84349e-07	3.36109e-06	286.361	252.846	114.653	90.942
ENSG00000005238	FAM214B	7407.76	0.702464	0.0499339	14.0679	5.98414e-45	1.39325e-43	5650.54	5627.29	9379.64	8973.6
ENSG00000005249	PRKAR2B	523.035	-0.767912	0.165599	-4.63717	3.53206e-06	1.60497e-05	614.463	703.656	383.565	390.457
ENSG00000005469	CROT	1474.03	0.710909	0.104565	6.79872	1.05555e-11	7.46439e-11	1182.33	1053.52	1892.81	1767.44
ENSG00000005513	SOX8	36.4497	-1.79752	0.626834	-2.86762	0.00413574	0.0125661	50.4772	62.7214	18.7614	13.839
ENSG00000005884	ITGA3	125032	1.12393	0.0268292	41.8921	0	0	78242.6	79059.3	173574	169252
ENSG00000006047	YBX2	16.1546	-3.89858	1.13241	-3.44272	0.000575902	0.00201171	21.3557	39.2009	2.0846	1.977
ENSG00000006062	MAP3K14	2041.9	0.799255	0.0835984	9.56065	1.17021e-21	1.36295e-20	1495.87	1484.73	2610.96	2576.03
ENSG00000006075	CCL3	11.43	6.99326	1.7911	3.90446	9.44367e-05	0.000366636	0	0	23.9728	21.747
ENSG00000006118	TMEM132A	7511.72	-0.703417	0.0506638	-13.884	7.91864e-44	1.79179e-42	9176.18	9439.57	5575.25	5855.87
ENSG00000006432	MAP3K9	502.3	4.46891	0.239429	18.6648	9.56566e-78	4.22646e-76	47.5651	39.2009	1106.92	815.512
ENSG00000006451	RALA	19064.4	0.672909	0.0350965	19.1731	6.20724e-82	2.95528e-80	14767.5	14626.8	23529.9	23333.5
ENSG00000006459	KDM7A	1606.79	0.857751	0.112625	7.61601	2.61636e-14	2.16213e-13	1020.22	1265.21	2142.96	1998.75
ENSG00000006468	ETV1	1688.32	-1.67799	0.0943069	-17.7928	8.03032e-71	3.16451e-69	2557.84	2587.26	821.33	786.846
ENSG00000006625	GGCT	1441.8	-0.721044	0.0999523	-7.21388	5.43806e-13	4.15891e-12	1749.23	1840.48	1069.4	1108.11
ENSG00000006634	DBF4	835.383	-1.43743	0.142687	-10.074	7.20051e-24	9.08495e-23	1165.83	1275.01	405.454	495.238
ENSG00000006638	TBXA2R	519.532	0.716445	0.165764	4.32207	1.54572e-05	6.55517e-05	393.14	392.989	690.001	601.996
ENSG00000006747	SCIN	124.824	4.86184	0.491784	9.88613	4.78157e-23	5.85561e-22	2.91215	13.7203	254.321	228.343
ENSG00000007237	GAS7	179.502	-1.08009	0.286541	-3.7694	0.000163643	0.000617041	254.328	233.245	97.976	132.459
ENSG00000007402	CACNA2D2	105.65	1.08402	0.375078	2.89013	0.00385084	0.0117556	82.5108	52.9212	143.837	143.332
ENSG00000007944	MYLIP	542.644	-1.80426	0.169673	-10.6337	2.07657e-26	2.87674e-25	811.518	876.139	220.967	261.952
ENSG00000007968	E2F2	84.3939	-3.24876	0.536728	-6.0529	1.42261e-09	8.61806e-09	117.457	188.164	6.25379	25.701
ENSG00000008118	CAMK1G	568.588	-1.44034	0.158583	-9.08252	1.06094e-19	1.1464e-18	848.406	813.418	318.943	293.584
ENSG00000008256	CYTH3	9564.26	0.637056	0.0456127	13.9666	2.49172e-44	5.69337e-43	7628.86	7343.3	11773.8	11511.1
ENSG00000008300	CELSR3	1774.48	0.638716	0.0963415	6.6297	3.36361e-11	2.30049e-10	1409.48	1366.15	2289.93	2032.36
ENSG00000008311	AASS	1772.81	-0.891146	0.0999738	-8.9138	4.93132e-19	5.17744e-18	2401.55	2206.03	1160.08	1323.6
ENSG00000008394	MGST1	7239.16	-0.777437	0.0523684	-14.8455	7.43759e-50	1.95176e-48	9146.08	9140.66	5515.84	5154.04
ENSG00000008441	NFIX	13714.8	-0.741909	0.0395649	-18.7517	1.87541e-78	8.42995e-77	17120.5	17211.1	10118.6	10408.9
ENSG00000008513	ST3GAL1	6134.63	-0.709279	0.0556525	-12.7448	3.33326e-37	6.31182e-36	7460.92	7765.69	4524.61	4787.31
ENSG00000008517	IL32	353.569	-1.98909	0.255412	-7.78776	6.82052e-15	5.82415e-14	422.261	707.576	129.245	155.194
ENSG00000008735	MAPK8IP2	376.755	1.63564	0.216637	7.55014	4.34804e-14	3.55042e-13	153.373	213.645	522.191	617.812
ENSG00000010278	CD9	18322.9	1.07797	0.0357196	30.1788	4.50107e-200	6.77454e-198	11694.2	11864.1	24914	24819.3
ENSG00000010292	NCAPD2	7554.92	-0.801021	0.048667	-16.4592	7.20332e-61	2.37689e-59	9501.37	9698.3	5577.33	5442.68
ENSG00000010310	GIPR	58.9829	-2.30075	0.521028	-4.41578	1.00644e-05	4.35179e-05	99.013	97.0222	26.0574	13.839
ENSG00000010327	STAB1	7.56492	-6.34037	1.95021	-3.25112	0.00114951	0.00382715	12.6193	17.6404	0	0
ENSG00000010610	CD4	77.9173	-1.61875	0.446163	-3.62815	0.000285455	0.0010433	123.281	111.722	48.988	27.678
ENSG00000010704	HFE	1000.47	0.687702	0.129685	5.30288	1.13991e-07	5.95187e-07	782.397	750.697	1120.47	1348.31
ENSG00000010803	SCMH1	4144.91	-0.56016	0.0615711	-9.09778	9.22012e-20	9.99054e-19	4911.82	4967.73	3294.7	3405.38
ENSG00000010818	HIVEP2	6087.26	-0.641143	0.0546946	-11.7222	9.80672e-32	1.60887e-30	7443.45	7393.28	4615.29	4897.03
ENSG00000011201	KAL1	657.306	2.70751	0.159622	16.962	1.56906e-64	5.53778e-63	186.377	162.684	1104.84	1175.33
ENSG00000011260	UTP18	3239	-0.582718	0.074643	-7.80673	5.86928e-15	5.03398e-14	4086.71	3681.94	2598.45	2588.88
ENSG00000011347	SYT7	221.771	-1.16406	0.248296	-4.68818	2.75644e-06	1.26734e-05	315.483	297.927	131.329	142.344
ENSG00000011426	ANLN	5649.37	-1.58202	0.0578233	-27.3595	8.33281e-165	9.86782e-163	8219.05	8720.23	2853.81	2804.37
ENSG00000011478	QPCTL	2560.75	0.875909	0.0788509	11.1084	1.14159e-28	1.70064e-27	1817.18	1795.4	3438.54	3191.87
ENSG00000012048	BRCA1	840.165	-1.53837	0.133179	-11.5511	7.29064e-31	1.16575e-29	1212.42	1287.75	411.708	448.779
ENSG00000012061	ERCC1	6964.19	-0.530264	0.0530381	-9.99779	1.55836e-23	1.9462e-22	8086.06	8374.29	5534.6	5861.8
ENSG00000012171	SEMA3B	428.807	-0.795517	0.178946	-4.44557	8.76599e-06	3.81961e-05	568.839	519.412	311.647	315.331
ENSG00000012779	ALOX5	25.494	3.24044	0.820942	3.94722	7.90654e-05	0.000310316	3.88286	5.88013	43.7765	48.4365
ENSG00000012822	CALCOCO1	16459.6	0.70119	0.0418314	16.7623	4.60555e-63	1.56851e-61	12948.4	12124.8	20193.5	20571.7
ENSG00000013016	EHD3	10863.9	-0.793247	0.0451347	-17.5751	3.82328e-69	1.47184e-67	14080.2	13474.3	8086.14	7815.08
ENSG00000013306	SLC25A39	13366.3	0.53634	0.039982	13.4145	4.96943e-41	1.04349e-39	11076.8	10743	15871.1	15774.5
ENSG00000013561	RNF14	7564.6	0.718055	0.0504798	14.2246	6.44833e-46	1.56375e-44	5845.65	5593.96	9570.38	9248.41
ENSG00000013563	DNASE1L1	2379.63	0.775304	0.0779348	9.94812	2.56996e-23	3.17893e-22	1752.14	1758.16	3027.87	2980.33
ENSG00000013573	DDX11	2446.71	-0.685014	0.0770875	-8.88619	6.3239e-19	6.59796e-18	2990.78	3042.97	1891.77	1861.35
ENSG00000013588	GPRC5A	3315.41	1.57366	0.0750827	20.959	1.55287e-97	9.17138e-96	1763.79	1570.97	4986.35	4940.52
ENSG00000013619	MAMLD1	548.52	-1.37696	0.159546	-8.63052	6.10757e-18	6.08644e-17	775.602	808.518	307.478	302.481
ENSG00000013810	TACC3	1941.77	-1.60451	0.092297	-17.3842	1.08755e-67	4.05293e-66	3017.96	2827.36	921.391	1000.36
ENSG00000014914	MTMR11	1816.3	-1.18504	0.100865	-11.7489	7.15842e-32	1.17688e-30	2622.87	2423.59	1025.62	1193.12
ENSG00000016391	CHDH	43.9331	-1.94141	0.588852	-3.29693	0.000977469	0.00329025	66.9794	72.5216	12.5076	23.724
ENSG00000017483	SLC38A5	144.949	-3.90504	0.425482	-9.17792	4.39515e-20	4.81157e-19	326.161	217.565	9.38068	26.6895
ENSG00000018189	RUFY3	4302.11	-0.754083	0.0607364	-12.4157	2.14855e-35	3.87353e-34	5476.78	5326.42	3174.84	3230.42
ENSG00000018236	CNTN1	578.337	-1.14863	0.172035	-6.67673	2.44332e-11	1.69391e-10	806.665	787.938	308.52	410.227
ENSG00000018408	WWTR1	16881.6	-0.606543	0.0387489	-15.6532	3.15945e-55	9.25965e-54	20076.3	20682.4	13159	13608.7
ENSG00000018869	ZNF582	291.656	0.818283	0.217551	3.76134	0.000169007	0.000636239	226.177	196.004	365.846	378.595
ENSG00000019485	PRDM11	600.329	-0.624257	0.152916	-4.08235	4.45825e-05	0.000179911	717.359	738.936	498.218	446.802
ENSG00000019991	HGF	46.409	-4.65692	0.757701	-6.14612	7.94035e-10	4.87988e-09	76.6865	101.922	2.0846	4.9425
ENSG00000020181	GPR124	12460	-0.890356	0.0504496	-17.6484	1.04633e-69	4.06154e-68	15410.1	16965.2	8560.39	8904.41
ENSG00000020577	SAMD4A	12895.3	0.756689	0.0397663	19.0284	9.9225e-81	4.5838e-79	9537.28	9640.47	16323.4	16079.9
ENSG00000021300	PLEKHB1	74.8916	-1.33345	0.429837	-3.10221	0.00192081	0.0061646	116.486	98.0022	39.6073	45.471
ENSG00000021355	SERPINB1	562.378	0.891283	0.156595	5.69163	1.25829e-08	7.08192e-08	409.642	378.288	738.989	722.593
ENSG00000021645	NRXN3	507.222	2.73177	0.206215	13.2472	4.68531e-40	9.63028e-39	103.867	161.704	820.288	943.029
ENSG00000021826	CPS1	2184.45	-1.22764	0.0900509	-13.6328	2.55665e-42	5.55346e-41	2891.76	3231.13	1346.65	1268.25
ENSG00000023445	BIRC3	204.336	-3.58692	0.310543	-11.5505	7.34198e-31	1.17316e-29	404.788	349.868	27.0997	35.586
ENSG00000023697	DERA	2229.02	-0.66876	0.0848054	-7.88582	3.12481e-15	2.71807e-14	2736.45	2737.2	1637.45	1805
ENSG00000023892	DEF6	226.382	-0.820055	0.263169	-3.11608	0.00183273	0.00590223	331.014	246.965	179.275	148.275
ENSG00000023902	PLEKHO1	4602.67	-0.717186	0.0635129	-11.292	1.43775e-29	2.19654e-28	5911.66	5536.14	3387.47	3575.4
ENSG00000024526	DEPDC1	1119.03	-2.29458	0.124465	-18.4355	6.82129e-76	2.94692e-74	1794.85	1923.78	350.212	407.262
ENSG00000025434	NR1H3	95.042	-1.26219	0.380805	-3.31453	0.000917976	0.00310504	130.076	138.183	61.4956	50.4135
ENSG00000026036	RTEL1-TNFRSF6B	309.304	-0.679384	0.213589	-3.18079	0.00146872	0.00480489	403.818	357.708	253.278	222.412
ENSG00000026652	AGPAT4	1822.47	-1.13778	0.0888713	-12.8025	1.58711e-37	3.03489e-36	2525.8	2486.32	1135.06	1142.71
ENSG00000026751	SLAMF7	41.7812	4.35104	0.767576	5.66855	1.44008e-08	8.07197e-08	1.94143	5.88013	60.4533	98.85
ENSG00000026950	BTN3A1	1254.09	-2.62396	0.1139	-23.0374	1.96562e-117	1.51339e-115	2132.66	2183.49	351.254	348.94
ENSG00000027075	PRKCH	610.672	1.57127	0.175305	8.96304	3.15849e-19	3.3417e-18	359.165	255.786	919.306	908.431
ENSG00000027847	B4GALT7	5766.06	0.555757	0.0548477	10.1327	3.95469e-24	5.04699e-23	4707	4630.6	7015.7	6710.93
ENSG00000028116	VRK2	1241.36	-0.796372	0.109043	-7.30331	2.80764e-13	2.18988e-12	1516.26	1634.68	930.772	883.719
ENSG00000028137	TNFRSF1B	50.268	-4.24346	0.690051	-6.14949	7.77329e-10	4.78225e-09	104.837	86.2419	2.0846	7.908
ENSG00000028277	POU2F2	4188.45	-1.73781	0.0687478	-25.278	5.57012e-141	5.39192e-139	6343.63	6546.55	1830.27	2033.34
ENSG00000029153	ARNTL2	1764.24	-1.64403	0.0924483	-17.7833	9.52391e-71	3.74677e-69	2619.96	2726.42	851.557	859.006
ENSG00000029364	SLC39A9	12962.5	0.624248	0.0428401	14.5716	4.25897e-48	1.07997e-46	9912.95	10489.2	15773.1	15674.6
ENSG00000029534	ANK1	284.182	0.991905	0.236423	4.19547	2.72311e-05	0.000112498	207.733	172.484	427.342	329.17
ENSG00000029639	TFB1M	1132.77	0.75228	0.114437	6.57373	4.90689e-11	3.31229e-10	883.351	804.598	1383.13	1460.01
ENSG00000029993	HMGB3	2684.47	-0.601932	0.0758865	-7.932	2.15646e-15	1.88844e-14	3210.16	3262.49	2199.25	2065.96
ENSG00000030066	NUP160	4068.75	-0.502609	0.0626684	-8.02014	1.05623e-15	9.40851e-15	4854.55	4686.46	3319.72	3414.28
ENSG00000031691	CENPQ	297.199	-1.07657	0.214835	-5.01114	5.41085e-07	2.68117e-06	420.32	386.129	187.614	194.734
ENSG00000032742	IFT88	1556.18	-0.573647	0.0980601	-5.84996	4.91695e-09	2.86196e-08	1925.9	1797.36	1217.4	1284.06
ENSG00000033178	UBA6	17040.8	0.968038	0.0394525	24.5368	5.98093e-133	5.30529e-131	11301.1	11757.3	22185.3	22919.4
ENSG00000033627	ATP6V0A1	5798.03	0.667743	0.0582451	11.4644	1.99218e-30	3.13812e-29	4554.6	4405.2	6854.15	7378.16
ENSG00000034063	UHRF1	3978.04	-1.38098	0.0700792	-19.706	1.91457e-86	9.68871e-85	5911.66	5585.14	2311.82	2103.53
ENSG00000034533	ASTE1	191.659	-0.89452	0.276851	-3.23105	0.00123336	0.00408533	228.118	270.486	117.78	150.252
ENSG00000034713	GABARAPL2	7395.49	0.62392	0.0490591	12.7177	4.71424e-37	8.89793e-36	5801.97	5839.95	8824.09	9115.95
ENSG00000035499	DEPDC1B	215.872	-2.62482	0.275188	-9.53828	1.45222e-21	1.683e-20	376.638	366.528	52.1149	68.2065
ENSG00000035664	DAPK2	157.755	-2.28523	0.309672	-7.37953	1.58849e-13	1.2579e-12	272.771	250.886	50.0303	57.333
ENSG00000035681	NSMAF	3912.73	-0.534325	0.0630178	-8.47896	2.27209e-17	2.19576e-16	4577.9	4680.58	3156.08	3236.35
ENSG00000036530	CYP46A1	222.906	0.811352	0.251766	3.22265	0.00127012	0.00419993	179.582	144.063	279.336	288.642
ENSG00000037637	FBXO42	5841.64	0.583963	0.0543805	10.7385	6.71554e-27	9.45485e-26	4570.13	4780.55	6969.84	7046.03
ENSG00000037897	METTL1	630.507	-0.515534	0.152116	-3.38909	0.000701249	0.00241646	788.221	695.815	499.261	538.732
ENSG00000037965	HOXC8	20.2949	-3.61731	0.976027	-3.70616	0.000210426	0.000780698	44.6529	30.3807	4.16919	1.977
ENSG00000038002	AGA	1287.26	-0.630084	0.109852	-5.73577	9.70731e-09	5.50199e-08	1598.77	1528.83	1071.48	949.948
ENSG00000038427	VCAN	89927.7	-0.962575	0.0274585	-35.0557	3.19451e-269	6.77497e-267	117328	120398	60863.9	61121.9
ENSG00000038945	MSR1	47.4279	2.63573	0.604049	4.36344	1.28032e-05	5.47343e-05	17.4729	8.8202	63.5801	99.8385
ENSG00000039139	DNAH5	396.227	-0.928741	0.2005	-4.63212	3.61937e-06	1.64082e-05	574.664	464.53	250.151	295.561
ENSG00000039560	RAI14	55229	0.577376	0.0290541	19.8725	7.04402e-88	3.63562e-86	43764.7	44881.1	65805.5	66464.8
ENSG00000040731	CDH10	4601.16	2.49814	0.0657501	37.9944	0	0	1431.81	1335.77	8004.84	7632.21
ENSG00000041982	TNC	202947	-2.78535	0.0356075	-78.2237	0	0	365130	343820	53038.4	49799.6
ENSG00000042062	FAM65C	52.1249	-2.86876	0.621142	-4.61853	3.86467e-06	1.74659e-05	75.7158	107.802	5.21149	19.77
ENSG00000042286	AIFM2	626.715	-1.02995	0.155793	-6.61104	3.81638e-11	2.601e-10	901.795	781.077	393.988	429.997
ENSG00000042445	RETSAT	4665.71	0.569272	0.057979	9.81859	9.36463e-23	1.13196e-21	3785.79	3728	5606.52	5542.52
ENSG00000042493	CAPG	3117.06	1.55677	0.0810145	19.2159	2.72316e-82	1.30182e-80	1464.81	1698.38	4582.98	4722.06
ENSG00000042832	TG	484.413	1.31992	0.172735	7.64131	2.15028e-14	1.78519e-13	262.093	292.046	720.228	663.283
ENSG00000044459	CNTLN	1917.73	-0.711421	0.0957385	-7.43088	1.0788e-13	8.61603e-13	2456.88	2305.99	1357.07	1550.96
ENSG00000044524	EPHA3	6.31262	6.13741	2.0381	3.01135	0.00260093	0.0081643	0	0	10.423	14.8275
ENSG00000046604	DSG2	10939.6	3.02015	0.0516316	58.4942	0	0	2325.84	2476.52	18846.8	20109.1
ENSG00000047346	FAM214A	3451.49	0.521619	0.0681551	7.65341	1.95712e-14	1.63063e-13	2888.85	2779.34	4163.98	3973.77
ENSG00000047365	ARAP2	71.7825	1.16155	0.450786	2.57671	0.00997446	0.0281134	53.3894	35.2808	110.484	87.9765
ENSG00000047579	DTNBP1	797.865	-0.52475	0.13313	-3.94163	8.09285e-05	0.000317034	897.912	984.922	648.309	660.318
ENSG00000047634	SCML1	936.725	-1.42875	0.122893	-11.626	3.04161e-31	4.89701e-30	1356.09	1375.95	510.726	504.135
ENSG00000047644	WWC3	8914.95	-0.652843	0.0482086	-13.542	8.82913e-42	1.88622e-40	11190.4	10605.8	7007.37	6856.24
ENSG00000047648	ARHGAP6	28.9221	-2.24539	0.733253	-3.06222	0.00219699	0.00698277	46.5944	49.0011	6.25379	13.839
ENSG00000047932	GOPC	8409.05	-0.66076	0.0534143	-12.3705	3.77638e-35	6.76125e-34	10253.7	10351	6207.92	6823.62
ENSG00000048028	USP28	3555.95	-0.521842	0.0676657	-7.71206	1.23803e-14	1.04301e-13	4060.5	4323.86	2918.43	2921.02
ENSG00000048342	CC2D2A	1712.21	-0.511162	0.0936995	-5.45534	4.88804e-08	2.63356e-07	2026.85	1998.26	1351.86	1471.88
ENSG00000048540	LMO3	20.6655	-2.25363	0.867799	-2.59694	0.0094057	0.0266314	33.0043	35.2808	10.423	3.954
ENSG00000048740	CELF2	10458.4	2.43137	0.0520033	46.7542	0	0	3128.62	3414.4	17204.2	18086.6
ENSG00000049089	COL9A2	238.231	-1.29283	0.249156	-5.18883	2.11614e-07	1.08262e-06	339.751	337.127	119.864	156.183
ENSG00000049192	ADAMTS6	6563.96	-0.710235	0.0525251	-13.5218	1.16265e-41	2.46577e-40	8036.56	8259.62	4874.83	5084.84
ENSG00000049246	PER3	485.76	-0.733322	0.166717	-4.39861	1.08947e-05	4.69367e-05	619.317	593.893	370.016	359.814
ENSG00000049249	TNFRSF9	15.6881	-2.55624	0.982069	-2.60292	0.00924347	0.0262241	27.18	26.4606	4.16919	4.9425
ENSG00000049323	LTBP1	69350.5	0.589553	0.0326311	18.0672	5.77933e-73	2.37788e-71	54204.8	56545.3	81596.3	85055.5
ENSG00000049541	RFC2	1136.08	-0.555454	0.112125	-4.95387	7.27501e-07	3.56402e-06	1375.5	1328.91	886.995	952.914
ENSG00000049618	ARID1B	8617.9	-0.529604	0.0458475	-11.5514	7.2618e-31	1.16194e-29	10099.3	10264.7	7117.85	6989.68
ENSG00000049656	CLPTM1L	12529.1	0.588043	0.0421314	13.9574	2.83773e-44	6.47763e-43	9971.19	10049.1	15382.2	14713.8
ENSG00000049759	NEDD4L	22967.5	0.691502	0.0336552	20.5466	8.25071e-94	4.63809e-92	17724.3	17408.1	28320.3	28417.4
ENSG00000049860	HEXB	26783.7	0.537597	0.0417746	12.869	6.72957e-38	1.2932e-36	20909.2	22791.4	32193.4	31240.6
ENSG00000050130	JKAMP	8231.83	0.582835	0.0507095	11.4936	1.42063e-30	2.25149e-29	6826.07	6356.42	9835.12	9909.71
ENSG00000050327	ARHGEF5	68.9244	1.66002	0.504138	3.29278	0.000992012	0.00333371	43.6822	22.5405	132.372	77.103
ENSG00000050438	SLC4A8	1290.98	-0.612884	0.119426	-5.13191	2.86819e-07	1.4524e-06	1590.03	1531.77	1127.77	914.362
ENSG00000050730	TNIP3	28.0585	-2.54688	0.819397	-3.10824	0.00188208	0.00604865	28.1508	67.6215	12.5076	3.954
ENSG00000051180	RAD51	359.188	-0.913226	0.194424	-4.69707	2.63914e-06	1.21581e-05	453.324	485.111	251.194	247.125
ENSG00000051341	POLQ	546.013	-2.18351	0.174145	-12.5385	4.59525e-36	8.47451e-35	949.36	840.859	180.317	213.516
ENSG00000052795	FNIP2	1752.85	0.55262	0.0953684	5.79458	6.84924e-09	3.93368e-08	1428.89	1413.19	2199.25	1970.08
ENSG00000054277	OPN3	2403.77	1.76122	0.0832972	21.1438	3.14493e-99	1.89581e-97	1144.47	1045.68	3759.57	3665.36
ENSG00000054356	PTPRN	1307.15	-0.791556	0.106918	-7.40337	1.32776e-13	1.05682e-12	1585.18	1728.76	975.59	939.075
ENSG00000054392	HHAT	1594.44	0.673318	0.0978843	6.87871	6.03962e-12	4.32601e-11	1196.89	1261.29	1880.3	2039.28
ENSG00000054654	SYNE2	2440.98	-2.43948	0.0830943	-29.358	1.88744e-189	2.70135e-187	4105.16	4138.63	781.723	738.409
ENSG00000054983	GALC	2304.11	-0.61803	0.0970973	-6.36506	1.95214e-10	1.26049e-09	2520.95	3059.63	1803.17	1832.68
ENSG00000055211	GINM1	7997.68	0.527848	0.0470671	11.2148	3.45033e-29	5.2234e-28	6512.53	6588.69	9542.23	9347.26
ENSG00000056558	TRAF1	447.564	-1.27111	0.176273	-7.21102	5.55336e-13	4.24073e-12	653.292	612.514	259.532	264.918
ENSG00000056661	PCGF2	3408.01	-0.57133	0.0663888	-8.60581	7.57776e-18	7.51303e-17	4066.33	4081.79	2771.47	2712.44
ENSG00000056998	GYG2	119.557	-1.1078	0.345816	-3.20343	0.00135799	0.00446818	179.582	147.003	84.4261	67.218
ENSG00000057019	DCBLD2	77916.9	1.15159	0.034691	33.1958	1.23732e-241	2.22042e-239	46699.2	50044.8	106058	108865
ENSG00000057294	PKP2	580.67	1.73513	0.159709	10.8643	1.70486e-27	2.45057e-26	264.035	272.446	938.068	848.133
ENSG00000057704	TMCC3	1191.13	-1.58525	0.11347	-13.9707	2.35336e-44	5.38779e-43	1763.79	1810.1	564.925	625.72
ENSG00000057757	PITHD1	4038.79	0.547052	0.0733058	7.4626	8.48333e-14	6.82675e-13	3081.05	3483	4954.04	4637.05
ENSG00000058056	USP13	3870.65	-0.777214	0.0633225	-12.2739	1.25069e-34	2.21544e-33	4841.93	4935.39	2885.08	2820.19
ENSG00000058085	LAMC2	98541.8	1.24038	0.0272766	45.4743	0	0	59263.2	57957.5	137439	139507
ENSG00000058668	ATP2B4	60866.4	0.838494	0.0285985	29.3195	5.85797e-189	8.33296e-187	44195.7	43124.9	77729.3	78415.7
ENSG00000058804	NDC1	2414.29	-0.506705	0.0806469	-6.28301	3.32084e-10	2.10636e-09	2882.06	2786.2	1920.95	2067.94
ENSG00000058866	DGKG	366.08	0.679534	0.194391	3.4957	0.000472817	0.00167355	281.508	281.266	479.457	422.089
ENSG00000059377	TBXAS1	150.2	-1.68902	0.308095	-5.48215	4.20198e-08	2.27813e-07	216.47	242.065	75.0454	67.218
ENSG00000059378	PARP12	1156.82	-0.956592	0.115899	-8.25363	1.53651e-16	1.423e-15	1436.66	1617.04	802.569	771.03
ENSG00000059728	MXD1	1534.95	0.734275	0.0983545	7.4656	8.29194e-14	6.67504e-13	1104.67	1200.53	1900.11	1934.49
ENSG00000059758	CDK17	8163.81	-1.0171	0.0511148	-19.8983	4.21095e-88	2.18791e-86	10615.7	11240.8	5290.7	5507.92
ENSG00000059769	DNAJC25	1539.66	0.568111	0.0981606	5.78757	7.14114e-09	4.09326e-08	1187.19	1293.63	1831.32	1846.52
ENSG00000059804	SLC2A3	18484.6	1.04556	0.0420356	24.8733	1.44648e-136	1.32854e-134	11997.1	12133.6	23996.8	25810.7
ENSG00000059915	PSD	305.185	-0.631189	0.227243	-2.7776	0.00547623	0.0162476	324.219	417.489	260.574	218.458
ENSG00000060140	STYK1	606.316	2.06689	0.168754	12.2479	1.72337e-34	3.04119e-33	209.675	257.746	912.01	1045.83
ENSG00000060656	PTPRU	4343.31	0.612051	0.0627036	9.76102	1.65487e-22	1.98286e-21	3327.61	3543.76	5190.64	5311.21
ENSG00000060718	COL11A1	65243.4	2.6909	0.0315695	85.2375	0	0	17055.5	17941.3	112723	113253
ENSG00000060749	QSER1	6269.09	-0.659191	0.0600084	-10.985	4.51361e-28	6.61004e-27	7288.13	8065.58	4917.56	4805.1
ENSG00000060971	ACAA1	3412.53	0.69227	0.0855831	8.08887	6.02212e-16	5.42433e-15	2410.29	2807.76	4465.2	3966.85
ENSG00000061656	SPAG4	497.236	1.96056	0.179543	10.9197	9.28019e-28	1.34722e-26	226.177	180.324	801.527	780.915
ENSG00000061918	GUCY1B3	117.014	-3.75591	0.438951	-8.55655	1.16291e-17	1.13942e-16	216.47	219.525	8.33838	23.724
ENSG00000062582	MRPS24	109.454	-1.17436	0.361473	-3.24883	0.00115881	0.00385649	155.315	147.983	78.1723	56.3445
ENSG00000062822	POLD1	2055.77	-0.812512	0.0902087	-9.00702	2.11731e-19	2.26637e-18	2745.18	2494.16	1540.52	1443.21
ENSG00000063127	SLC6A16	456.396	-1.18476	0.173607	-6.82436	8.83186e-12	6.28166e-11	636.79	631.134	270.997	286.665
ENSG00000063180	CA11	453.004	-0.95231	0.18667	-5.10156	3.36857e-07	1.69657e-06	638.731	555.672	340.831	276.78
ENSG00000063438	AHRR	2268.05	-0.640021	0.0863455	-7.41232	1.24106e-13	9.89157e-13	2846.14	2680.36	1684.35	1861.35
ENSG00000063854	HAGH	3049.81	1.00239	0.0845193	11.8599	1.91227e-32	3.18652e-31	1874.45	2187.41	4214.01	3923.36
ENSG00000064042	LIMCH1	25.216	2.24689	0.760143	2.95588	0.00311776	0.00966439	9.70716	7.84017	43.7765	39.54
ENSG00000064102	ASUN	5649.25	0.629291	0.0533845	11.7879	4.50689e-32	7.43574e-31	4434.23	4438.52	6835.39	6888.86
ENSG00000064205	WISP2	32.6283	-2.28497	0.686793	-3.32701	0.000877826	0.00297917	46.5944	61.7414	8.33838	13.839
ENSG00000064225	ST3GAL6	224.689	1.40963	0.253847	5.55305	2.80728e-08	1.54314e-07	117.457	128.383	297.055	355.86
ENSG00000064270	ATP2C2	31.9432	1.57105	0.659287	2.38295	0.0171745	0.045707	18.4436	13.7203	52.1149	43.494
ENSG00000064309	CDON	347.991	0.520945	0.199629	2.60956	0.0090658	0.0257577	281.508	290.086	438.807	381.561
ENSG00000064692	SNCAIP	173.632	-1.04775	0.279567	-3.74777	0.000178417	0.000669285	244.62	223.445	116.737	109.723
ENSG00000064886	CHI3L2	443.661	-0.760939	0.176231	-4.31786	1.57551e-05	6.67304e-05	530.982	585.073	330.408	328.182
ENSG00000064989	CALCRL	91.3531	-2.2112	0.405114	-5.45821	4.80953e-08	2.59425e-07	136.871	163.664	31.2689	33.609
ENSG00000065057	NTHL1	610.157	-0.523924	0.148486	-3.52845	0.000418003	0.00148834	728.037	711.496	493.007	508.089
ENSG00000065320	NTN1	377.994	-1.24523	0.192711	-6.46164	1.03574e-10	6.82567e-10	504.772	558.612	226.179	222.412
ENSG00000065325	GLP2R	83.0456	1.84861	0.4118	4.48909	7.15271e-06	3.15138e-05	34.9458	37.2408	134.456	125.539
ENSG00000065328	MCM10	456.735	-2.24581	0.185535	-12.1045	9.9927e-34	1.72937e-32	737.744	771.277	145.922	171.999
ENSG00000065357	DGKA	11341.6	0.718158	0.0462646	15.5228	2.43142e-54	6.96837e-53	8856.81	8293.92	14302.4	13913.1
ENSG00000065413	ANKRD44	1221.4	-0.995861	0.111712	-8.91456	4.8974e-19	5.14414e-18	1713.31	1540.59	817.161	814.524
ENSG00000065534	MYLK	9661.6	-0.677397	0.0497502	-13.616	3.21866e-42	6.9655e-41	11572.9	12206.2	7207.49	7659.89
ENSG00000065621	GSTO2	148.69	0.961113	0.303342	3.16841	0.00153273	0.00500308	104.837	97.0222	181.36	211.539
ENSG00000065665	SEC61A2	1652.31	0.558943	0.10289	5.43245	5.55869e-08	2.9736e-07	1381.33	1290.69	2107.53	1829.71
ENSG00000065717	TLE2	1373.09	-3.14521	0.11514	-27.3163	2.71389e-164	3.18153e-162	2513.18	2421.63	268.913	288.642
ENSG00000065833	ME1	2325.34	-1.26779	0.084452	-15.0119	6.13341e-51	1.64656e-49	3216.95	3354.61	1427.95	1301.85
ENSG00000066032	CTNNA2	65.7142	3.41895	0.581006	5.88453	3.99185e-09	2.33632e-08	3.88286	18.6204	117.78	122.574
ENSG00000066056	TIE1	1512.24	-1.5517	0.0987301	-15.7166	1.16451e-55	3.46075e-54	2218.09	2292.27	775.469	763.122
ENSG00000066279	ASPM	2856.02	-2.48221	0.0862713	-28.7721	4.79302e-182	6.53897e-180	4868.14	4822.69	793.188	940.063
ENSG00000066322	ELOVL1	12558.9	0.527131	0.0399591	13.1917	9.78913e-40	1.99974e-38	10256.6	10322.6	14944.5	14711.8
ENSG00000066583	ISOC1	734.008	-0.970718	0.143558	-6.76186	1.3623e-11	9.57839e-11	927.034	1017.26	464.865	526.87
ENSG00000066735	KIF26A	300.217	-1.49467	0.228772	-6.53345	6.42721e-11	4.29752e-10	446.529	440.03	133.414	180.895
ENSG00000067082	KLF6	31402.8	0.648782	0.038185	16.9905	9.65972e-65	3.4196e-63	23702.9	25215	37549.8	39143.6
ENSG00000067167	TRAM1	35012.7	0.527	0.0311042	16.9431	2.16494e-64	7.61779e-63	28939	28437.3	40969.6	41704.8
ENSG00000067177	PHKA1	1963.04	-0.714405	0.0879988	-8.11834	4.72586e-16	4.27324e-15	2527.74	2351.07	1473.81	1499.55
ENSG00000067221	STOML1	1899.91	0.570534	0.0903811	6.31253	2.74505e-10	1.7521e-09	1571.59	1486.69	2186.74	2354.61
ENSG00000067606	PRKCZ	88.3737	1.81853	0.417928	4.35131	1.35326e-05	5.76935e-05	30.0922	48.0211	126.118	149.263
ENSG00000067715	SYT1	1277.3	-0.730009	0.105272	-6.93451	4.07636e-12	2.95242e-11	1572.56	1615.08	937.025	984.546
ENSG00000067798	NAV3	3234.98	-0.990353	0.0704087	-14.0658	6.16554e-45	1.4312e-43	4249.79	4357.18	2228.43	2104.52
ENSG00000067836	ROGDI	2328.71	0.642459	0.0798493	8.04589	8.56205e-16	7.6501e-15	1787.09	1850.28	2787.1	2890.37
ENSG00000067840	PDZD4	310.484	1.71666	0.219214	7.831	4.84023e-15	4.16671e-14	134.929	154.843	445.061	507.1
ENSG00000067992	PDK3	1732.22	0.563234	0.0923445	6.09926	1.06558e-09	6.49055e-09	1352.21	1444.55	2033.52	2098.59
ENSG00000068078	FGFR3	68.3494	-1.501	0.463572	-3.23789	0.00120418	0.00399378	96.1009	105.842	43.7765	27.678
ENSG00000068079	IFI35	338.847	-2.37021	0.219692	-10.7888	3.88872e-27	5.50151e-26	544.572	590.953	122.991	96.873
ENSG00000068383	INPP5A	5676.95	0.580193	0.0561116	10.34	4.64615e-25	6.13761e-24	4596.34	4505.16	6618.59	6987.71
ENSG00000068489	PRR11	2540.25	-1.20505	0.0795386	-15.1505	7.51645e-52	2.0557e-50	3483.9	3603.54	1481.1	1592.47
ENSG00000068831	RASGRP2	17.6828	-2.72174	1.10699	-2.45868	0.0139449	0.0380004	40.7701	20.5805	9.38068	0
ENSG00000068971	PPP2R5B	5787.79	0.909234	0.0577879	15.734	8.8451e-56	2.63534e-54	3901.31	4142.55	7738.02	7369.27
ENSG00000069188	SDK2	428.982	2.62052	0.20188	12.9806	1.57647e-38	3.09315e-37	105.808	134.263	690.001	785.857
ENSG00000069399	BCL3	1903.94	-1.41175	0.0903481	-15.6257	4.86917e-55	1.41991e-53	2815.08	2720.54	1002.69	1077.46
ENSG00000069424	KCNAB2	1107.95	0.659431	0.119773	5.50569	3.67731e-08	2.00205e-07	887.234	831.058	1265.35	1448.15
ENSG00000069493	CLEC2D	182.573	-1.02443	0.272023	-3.76596	0.000165911	0.000625089	251.415	238.145	125.076	115.654
ENSG00000069667	RORA	5024.29	1.2138	0.0634742	19.1228	1.63187e-81	7.72209e-80	2871.38	3183.11	7010.49	7032.19
ENSG00000069702	TGFBR3	6797.04	1.19091	0.0589304	20.2087	8.20143e-91	4.44956e-89	4369.19	3912.25	9397.35	9509.37
ENSG00000069812	HES2	135.845	2.55367	0.356981	7.15352	8.4582e-13	6.38374e-12	29.1215	49.9811	242.855	221.424
ENSG00000070214	SLC44A1	5956.37	-1.05266	0.0539258	-19.5205	7.35551e-85	3.62019e-83	7982.2	8094	3800.22	3949.06
ENSG00000070371	CLTCL1	2205.81	0.831584	0.0831725	9.99831	1.55028e-23	1.93818e-22	1633.71	1540.59	2770.43	2878.51
ENSG00000070614	NDST1	108422	1.09057	0.027281	39.9756	0	0	69203.3	69372.8	149658	145454
ENSG00000070759	TESK2	195.14	-1.00306	0.263224	-3.81066	0.000138594	0.000528396	271.8	248.926	131.329	128.505
ENSG00000070808	CAMK2A	175.214	-2.50664	0.33613	-7.45735	8.82795e-14	7.09185e-13	267.918	328.307	35.4381	69.195
ENSG00000070961	ATP2B1	5402.28	-1.34273	0.0656587	-20.4501	5.99571e-93	3.31455e-91	7608.47	7891.14	2865.28	3244.26
ENSG00000071054	MAP4K4	43945.9	-0.5746	0.0309477	-18.5668	5.96362e-77	2.60047e-75	52329.3	52838.9	34703.3	35912.2
ENSG00000071073	MGAT4A	21.106	-2.07817	0.829461	-2.50544	0.0122298	0.0338203	33.0043	35.2808	6.25379	9.885
ENSG00000071203	MS4A12	4.0347	5.49178	2.31096	2.37641	0.0174822	0.0464671	0	0	6.25379	9.885
ENSG00000071242	RPS6KA2	12049.9	-1.27065	0.0415839	-30.5562	4.67977e-205	7.27829e-203	16853.6	17221.9	7129.31	6994.63
ENSG00000071246	VASH1	2661.2	-0.900937	0.0816439	-11.035	2.59186e-28	3.81727e-27	3449.92	3483	1743.76	1968.1
ENSG00000071282	LMCD1	1757.44	2.04849	0.094719	21.627	1.00071e-103	6.43125e-102	662.999	705.616	2796.48	2864.67
ENSG00000071539	TRIP13	1132.01	-1.32105	0.115724	-11.4155	3.49818e-30	5.45514e-29	1597.8	1635.66	682.705	611.881
ENSG00000071553	ATP6AP1	19637.7	0.925968	0.0390585	23.7072	3.03926e-124	2.51429e-122	13940.4	13146	25853.1	25611
ENSG00000071564	TCF3	13117.3	-0.537451	0.0412168	-13.0396	7.28271e-39	1.44841e-37	15584.8	15481.4	10474	10928.9
ENSG00000072041	SLC6A15	3252.06	-2.14476	0.071333	-30.0669	1.31313e-198	1.95121e-196	5352.53	5256.84	1183.01	1215.85
ENSG00000072571	HMMR	717.144	-1.85581	0.161773	-11.4717	1.82928e-30	2.88736e-29	1133.8	1114.28	262.659	357.837
ENSG00000072657	TRHDE	6100.45	-0.53077	0.0586961	-9.04267	1.52891e-19	1.64748e-18	7509.46	6911.11	4890.46	5090.77
ENSG00000072682	P4HA2	45239	1.18337	0.0337085	35.1059	5.4865e-270	1.18513e-267	27015	28306	61811.4	63823.5
ENSG00000072864	NDE1	1934.14	-0.595252	0.0936852	-6.35374	2.10136e-10	1.35272e-09	2291.86	2362.83	1641.62	1440.24
ENSG00000073008	PVR	29230.5	1.18044	0.0341198	34.5968	2.82122e-262	5.62533e-260	18280.5	17514	40668.4	40459.3
ENSG00000073050	XRCC1	1364.84	-0.710417	0.100984	-7.03494	1.99343e-12	1.46841e-11	1675.46	1713.08	1032.92	1037.92
ENSG00000073111	MCM2	2449.69	-1.16096	0.0936216	-12.4005	2.59622e-35	4.6734e-34	3412.07	3359.51	1367.49	1659.69
ENSG00000073146	MOV10L1	145.925	-0.7546	0.315507	-2.39171	0.0167702	0.0447737	211.616	154.843	110.484	106.758
ENSG00000073150	PANX2	1197.45	1.03775	0.115045	9.02041	1.87391e-19	2.01273e-18	732.89	835.959	1655.17	1565.78
ENSG00000073331	ALPK1	356.752	-0.612783	0.202325	-3.02871	0.00245604	0.00774854	474.68	388.089	283.505	280.734
ENSG00000073711	PPP2R3A	4211.3	-0.588913	0.0648134	-9.08628	1.02481e-19	1.1089e-18	5105.97	5012.81	3230.08	3496.32
ENSG00000073756	PTGS2	1382.57	1.99512	0.105492	18.9126	8.97646e-80	4.09007e-78	538.747	570.373	2175.27	2245.87
ENSG00000073910	FRY	43.2953	3.54445	0.667588	5.30934	1.10023e-07	5.75243e-07	3.88286	9.80022	83.3838	76.1145
ENSG00000074047	GLI2	6305.05	-0.51679	0.0515132	-10.0322	1.10051e-23	1.38105e-22	7390.06	7455.03	5129.15	5245.97
ENSG00000074201	CLNS1A	5351.05	0.582952	0.0551342	10.5733	3.96187e-26	5.43366e-25	4341.04	4227.81	6390.33	6445.02
ENSG00000074211	PPP2R2C	304.977	3.58755	0.257979	13.9064	5.79302e-44	1.31464e-42	36.8872	56.8413	560.756	565.422
ENSG00000074219	TEAD2	3638.97	-0.928989	0.0673925	-13.7847	3.14865e-43	7.00237e-42	4759.42	4783.49	2591.15	2421.82
ENSG00000074370	ATP2A3	81.1914	2.21308	0.452596	4.88974	1.00967e-06	4.85863e-06	19.4143	38.2208	138.626	128.505
ENSG00000074410	CA12	9798.51	0.61283	0.0566275	10.8221	2.70434e-27	3.85162e-26	7657.98	7839.19	11118.2	12578.7
ENSG00000074416	MGLL	35242.9	-0.555393	0.0302823	-18.3406	3.92742e-75	1.6689e-73	41678.7	42209.5	28567.3	28516.2
ENSG00000074527	NTN4	6730.3	0.714819	0.0707001	10.1106	4.95905e-24	6.29775e-23	5538.9	4653.14	8594.79	8134.37
ENSG00000074590	NUAK1	17312.2	0.544609	0.039568	13.7639	4.20309e-43	9.32958e-42	13711.4	14454.3	20687.5	20395.7
ENSG00000074657	ZNF532	11342.3	-0.629008	0.044783	-14.0457	8.18929e-45	1.89532e-43	13956	13597.8	8670.87	9144.61
ENSG00000074800	ENO1	284181	0.544868	0.0262971	20.7197	2.30075e-95	1.31554e-93	230564	231729	331871	342561
ENSG00000074855	ANO8	1859.4	-0.501044	0.0903859	-5.54338	2.96685e-08	1.62817e-07	2263.71	2094.31	1559.28	1520.31
ENSG00000075213	SEMA3A	7444.03	-1.04429	0.052475	-19.9008	4.00455e-88	2.08532e-86	9778.02	10275.5	4743.5	4979.07
ENSG00000075218	GTSE1	1194.29	-1.95134	0.113286	-17.2249	1.7274e-66	6.31637e-65	1913.28	1882.62	472.161	509.077
ENSG00000075275	CELSR1	328.716	1.04953	0.21572	4.86525	1.1431e-06	5.47697e-06	209.675	218.545	497.176	389.469
ENSG00000075303	SLC25A40	1412.56	-0.655139	0.100965	-6.48878	8.65333e-11	5.73504e-10	1739.52	1716.02	1134.02	1060.66
ENSG00000075461	CACNG4	38.6071	-4.17143	0.754297	-5.53023	3.19814e-08	1.75057e-07	72.8037	73.5016	4.16919	3.954
ENSG00000075568	TMEM131	13219.8	0.508462	0.0420006	12.1061	9.80742e-34	1.69857e-32	10971	10857.7	15144.6	15906
ENSG00000075643	MOCOS	1557.56	-0.533496	0.0974281	-5.47579	4.35565e-08	2.35908e-07	1891.93	1792.46	1311.21	1234.64
ENSG00000075702	WDR62	478.419	-2.11146	0.190119	-11.106	1.17306e-28	1.74641e-27	861.025	692.875	190.74	169.033
ENSG00000076003	MCM6	3429.18	-1.50742	0.0674585	-22.3459	1.32439e-110	9.39109e-109	5092.38	5054.95	1799.01	1770.4
ENSG00000076344	RGS11	486.223	-1.26155	0.175321	-7.19568	6.21504e-13	4.73053e-12	695.033	677.195	312.689	259.975
ENSG00000076382	SPAG5	1187.71	-1.72627	0.112311	-15.3705	2.58322e-53	7.26946e-52	1872.51	1775.8	543.037	559.491
ENSG00000076554	TPD52	17.8378	2.6542	1.00564	2.63932	0.00830729	0.0237909	1.94143	7.84017	43.7765	17.793
ENSG00000076706	MCAM	4321.99	-0.934195	0.0619002	-15.092	1.82924e-51	4.95637e-50	5810.7	5538.1	2953.87	2985.27
ENSG00000076770	MBNL3	215.346	-2.241	0.266211	-8.41812	3.82576e-17	3.65484e-16	369.843	341.048	81.2992	69.195
ENSG00000077063	CTTNBP2	452.39	-0.655743	0.180419	-3.63456	0.000278454	0.00101931	541.659	565.473	317.901	384.526
ENSG00000077150	NFKB2	4595.07	-0.68235	0.0593315	-11.5006	1.30939e-30	2.07801e-29	5565.11	5758.61	3555.28	3501.27
ENSG00000077152	UBE2T	291.827	-1.73257	0.220133	-7.87056	3.53045e-15	3.0595e-14	454.295	442.97	137.583	132.459
ENSG00000077264	PAK3	1406.95	-1.13015	0.106945	-10.5676	4.21006e-26	5.76049e-25	1840.48	2022.76	844.261	920.293
ENSG00000077312	SNRPA	2797.79	-0.560784	0.0733677	-7.64347	2.11449e-14	1.7561e-13	3289.76	3380.1	2220.09	2301.23
ENSG00000077420	APBB1IP	21.7319	7.91956	1.64562	4.81252	1.49037e-06	7.05822e-06	0	0	56.2841	30.6435
ENSG00000077514	POLD3	1283.47	-1.25108	0.109029	-11.4748	1.76684e-30	2.79638e-29	1883.19	1731.7	778.596	740.386
ENSG00000077942	FBLN1	12018.7	-1.49544	0.0415786	-35.9667	2.77743e-283	6.61169e-281	17951.4	17536.5	6303.82	6282.91
ENSG00000077943	ITGA8	53.4549	-2.95462	0.565533	-5.22449	1.74635e-07	8.9975e-07	81.5401	107.802	14.5922	9.885
ENSG00000078018	MAP2	152.807	-0.922544	0.305119	-3.02356	0.00249821	0.00786621	174.729	225.405	106.314	104.781
ENSG00000078177	N4BP2	1634.38	-0.698695	0.0948311	-7.36778	1.73492e-13	1.372e-12	2061.8	1983.56	1209.07	1283.07
ENSG00000078269	SYNJ2	15449.3	-1.1417	0.0415973	-27.4466	7.62743e-166	9.17219e-164	21870.2	20654	9596.43	9676.43
ENSG00000078401	EDN1	10076.2	2.61966	0.0475595	55.0817	0	0	2838.37	2801.88	16962.3	17702.1
ENSG00000078808	SDF4	27515.8	0.616308	0.0364252	16.9198	3.21352e-64	1.12565e-62	21106.3	22346.5	33486.9	33123.6
ENSG00000079102	RUNX1T1	359.294	-3.66282	0.245716	-14.9068	2.97841e-50	7.86901e-49	665.911	666.415	39.6073	65.241
ENSG00000079156	OSBPL6	1489.48	-1.18851	0.103888	-11.4403	2.62904e-30	4.12461e-29	1970.55	2170.75	876.572	940.063
ENSG00000079215	SLC1A3	343.049	-1.90937	0.215737	-8.85043	8.71841e-19	9.04365e-18	510.597	573.313	127.16	161.125
ENSG00000079257	LXN	1707.88	-0.587201	0.095029	-6.17917	6.44378e-10	3.997e-09	2115.19	1986.5	1313.29	1416.52
ENSG00000079263	SP140	667.74	3.06168	0.16833	18.1886	6.35772e-74	2.66282e-72	161.139	124.463	1227.83	1157.53
ENSG00000079387	SENP1	1939.46	-0.604522	0.0860361	-7.02637	2.11969e-12	1.55896e-11	2336.51	2343.23	1568.66	1509.44
ENSG00000079462	PAFAH1B3	1197.02	-0.6595	0.107231	-6.15025	7.73594e-10	4.76053e-09	1469.66	1462.19	934.941	921.282
ENSG00000079482	OPHN1	3928.43	0.667981	0.0722081	9.25078	2.22862e-20	2.46639e-19	3228.6	2841.08	4792.48	4851.56
ENSG00000079616	KIF22	1560.76	-1.20626	0.0966022	-12.4869	8.8021e-36	1.61181e-34	2214.2	2141.35	927.645	959.833
ENSG00000079819	EPB41L2	9448.65	-0.520999	0.0438305	-11.8867	1.38782e-32	2.32256e-31	11133.1	11139.9	7720.3	7801.24
ENSG00000079931	MOXD1	2225.65	-1.34994	0.102675	-13.1477	1.75441e-39	3.55283e-38	3238.31	3156.65	1106.92	1400.7
ENSG00000080298	RFX3	914.314	-0.623654	0.135286	-4.60989	4.02873e-06	1.81686e-05	1081.38	1136.83	647.267	791.788
ENSG00000080371	RAB21	7675.02	0.621618	0.0587601	10.5789	3.73214e-26	5.1246e-25	5773.82	6320.16	8935.62	9670.49
ENSG00000080493	SLC4A4	1550.19	0.662525	0.100286	6.60637	3.93846e-11	2.68185e-10	1244.46	1156.43	1820.89	1978.98
ENSG00000080573	COL5A3	5192.89	-3.60643	0.0806394	-44.7229	0	0	8859.72	10335.3	821.33	755.214
ENSG00000080819	CPOX	4585.14	0.502654	0.0619819	8.1097	5.07455e-16	4.57966e-15	3882.86	3705.46	5522.09	5230.15
ENSG00000080823	MOK	18025	1.67238	0.0419892	39.8287	0	0	8906.32	8311.56	27822	27060.2
ENSG00000080839	RBL1	907.574	-1.20233	0.141636	-8.4889	2.08599e-17	2.0201e-16	1262.9	1268.15	479.457	619.789
ENSG00000080986	NDC80	600.064	-2.29963	0.164567	-13.9739	2.2503e-44	5.15689e-43	1027.02	968.262	185.529	219.447
ENSG00000081014	AP4E1	4087.3	0.636424	0.0616298	10.3266	5.34347e-25	7.03884e-24	3182.98	3217.41	4913.39	5035.42
ENSG00000081026	MAGI3	1669.89	-0.549138	0.0970243	-5.6598	1.51548e-08	8.4865e-08	2011.32	1956.12	1430.03	1282.08
ENSG00000081041	CXCL2	90.5746	-1.45191	0.406855	-3.56862	0.000358865	0.00129018	120.369	145.043	38.565	58.3215
ENSG00000081051	AFP	52.1926	3.27583	0.627171	5.22318	1.75873e-07	9.05928e-07	3.88286	15.6803	84.4261	104.781
ENSG00000081059	TCF7	220.374	-1.96061	0.264057	-7.42495	1.12821e-13	9.00446e-13	331.985	369.468	79.2146	100.827
ENSG00000081087	OSTM1	4765.15	0.891525	0.0597416	14.923	2.33445e-50	6.18868e-49	3296.55	3379.12	6339.25	6045.67
ENSG00000081189	MEF2C	715.754	-1.25645	0.160168	-7.84459	4.34384e-15	3.74907e-14	942.565	1076.06	367.931	476.457
ENSG00000081665	ZNF506	235.478	-2.22441	0.270442	-8.22508	1.95063e-16	1.79299e-15	359.165	416.509	99.0183	67.218
ENSG00000081913	PHLPP1	1448.46	-0.739819	0.0990058	-7.47248	7.86981e-14	6.34617e-13	1775.44	1848.32	1097.54	1072.52
ENSG00000082074	FYB	11.4637	-4.4469	1.4667	-3.03192	0.00243004	0.00766915	23.2972	20.5805	0	1.977
ENSG00000082126	MPP4	3871.03	-0.638735	0.0634684	-10.0638	7.98414e-24	1.00682e-22	4763.3	4664.9	3071.65	2984.28
ENSG00000082438	COBLL1	2843.89	1.41502	0.0754842	18.7459	2.09079e-78	9.362e-77	1544.41	1558.23	4005.55	4267.35
ENSG00000082458	DLG3	1678.45	-1.08627	0.0928882	-11.6944	1.36221e-31	2.22231e-30	2321.95	2242.29	1064.19	1085.37
ENSG00000082482	KCNK2	1975.94	-2.90002	0.115187	-25.1767	7.20587e-140	6.88958e-138	3467.4	3503.58	395.031	537.744
ENSG00000082497	SERTAD4	2093.75	-1.26038	0.0923666	-13.6454	2.15012e-42	4.67912e-41	3027.66	2880.28	1316.42	1150.61
ENSG00000082512	TRAF5	2371.73	-1.24035	0.0806918	-15.3715	2.54216e-53	7.16256e-52	3422.74	3242.89	1399.81	1421.46
ENSG00000082641	NFE2L1	50885.3	0.552012	0.0288884	19.1085	2.14679e-81	1.01177e-79	41556.3	40978.6	60018.6	60987.5
ENSG00000082781	ITGB5	29173.6	0.527595	0.0320233	16.4753	5.51912e-61	1.82632e-59	23746.6	24048.8	34751.2	34147.7
ENSG00000083444	PLOD1	125457	0.555199	0.0259709	21.3778	2.15181e-101	1.34945e-99	100670	102550	148894	149711
ENSG00000083720	OXCT1	4675.93	0.621862	0.0592559	10.4945	9.15404e-26	1.23585e-24	3762.49	3604.52	5623.2	5713.53
ENSG00000083799	CYLD	10393.4	0.683548	0.0442994	15.4302	1.0258e-53	2.89721e-52	8140.42	7811.75	12895.3	12725.9
ENSG00000083857	FAT1	175919	0.89325	0.0260765	34.255	3.67415e-257	7.14285e-255	124645	121623	229686	227722
ENSG00000084073	ZMPSTE24	12800.6	0.546905	0.0417876	13.0877	3.87063e-39	7.75756e-38	10578.9	10226.5	15426	14970.8
ENSG00000084444	KIAA1467	1236.94	0.719529	0.114243	6.29821	3.01097e-10	1.91763e-09	987.218	882.02	1615.56	1462.98
ENSG00000084453	SLCO1A2	172.187	4.44591	0.388017	11.458	2.14378e-30	3.37009e-29	21.3557	8.8202	349.17	309.4
ENSG00000084628	NKAIN1	31.296	1.97384	0.703887	2.80421	0.00504408	0.0150612	7.76573	17.6404	56.2841	43.494
ENSG00000084636	COL16A1	5763.99	-1.88338	0.0607401	-31.0073	4.30419e-211	6.925e-209	8724.79	9414.09	2514.02	2403.04
ENSG00000084734	GCKR	32.2558	1.8333	0.679274	2.69892	0.00695652	0.0202456	13.59	14.7003	36.4804	64.2525
ENSG00000085063	CD59	96887.1	0.731726	0.0261137	28.0208	9.06426e-173	1.17478e-170	73291	72369.7	120769	121119
ENSG00000085117	CD82	4240.62	-1.87683	0.0776062	-24.184	3.28132e-129	2.83518e-127	6174.72	7158.08	1760.44	1869.25
ENSG00000085365	SCAMP1	11195.2	0.582631	0.0429166	13.5759	5.5662e-42	1.19791e-40	8926.7	9003.46	13175.7	13674.9
ENSG00000085415	SEH1L	2613.53	-0.592547	0.0763743	-7.75846	8.59649e-15	7.31125e-14	3156.77	3129.21	2023.1	2145.04
ENSG00000085552	IGSF9	21.1062	-2.85454	0.911562	-3.13149	0.00173925	0.00562524	38.8286	35.2808	8.33838	1.977
ENSG00000085662	AKR1B1	15734.9	-1.01004	0.0520754	-19.3958	8.37151e-84	4.06873e-82	22312.9	19743.5	10612.7	10270.5
ENSG00000085831	TTC39A	69.3204	1.22926	0.446112	2.75551	0.00586008	0.017316	43.6822	39.2009	108.399	85.9995
ENSG00000085840	ORC1	264.899	-1.72577	0.234558	-7.35753	1.87348e-13	1.47956e-12	400.906	412.589	133.414	112.689
ENSG00000085871	MGST2	269.213	-1.10739	0.225888	-4.9024	9.46749e-07	4.56809e-06	367.901	367.508	180.317	161.125
ENSG00000085999	RAD54L	395.576	-2.06832	0.193723	-10.6767	1.30828e-26	1.82542e-25	652.321	625.254	158.429	146.298
ENSG00000086159	AQP6	12.5106	-2.84227	1.13331	-2.50794	0.0121438	0.0336225	21.3557	22.5405	4.16919	1.977
ENSG00000086696	HSD17B2	13.9311	-4.10734	1.24341	-3.30329	0.00095558	0.00322242	28.1508	24.5005	2.0846	0.9885
ENSG00000086991	NOX4	1271.75	1.04912	0.106988	9.80599	1.06104e-22	1.2779e-21	797.928	859.479	1733.34	1696.27
ENSG00000087053	MTMR2	5238.44	-0.559153	0.0581846	-9.60999	7.25567e-22	8.50164e-21	6117.45	6364.26	4340.13	4131.93
ENSG00000087085	ACHE	296.206	1.04651	0.228743	4.57506	4.76085e-06	2.13465e-05	165.022	221.485	413.792	384.526
ENSG00000087095	NLK	4112.05	0.544742	0.0652216	8.35217	6.70176e-17	6.32977e-16	3473.22	3216.43	4827.92	4930.64
ENSG00000087111	PIGS	10709.7	0.637883	0.0436703	14.6068	2.5423e-48	6.46776e-47	8546.18	8213.56	12971.4	13107.5
ENSG00000087245	MMP2	116952	-0.996018	0.0342679	-29.0656	9.77556e-186	1.35746e-183	150595	160990	76733.9	79487.3
ENSG00000087301	TXNDC16	370.987	-1.41295	0.199906	-7.06805	1.57129e-12	1.16481e-11	514.479	564.493	185.529	219.447
ENSG00000087303	NID2	16127.3	0.551207	0.0405966	13.5777	5.43419e-42	1.17166e-40	13423.1	12743.2	19402.4	18940.6
ENSG00000087510	TFAP2C	990.777	1.33617	0.13188	10.1317	3.99636e-24	5.09738e-23	604.756	519.412	1512.37	1326.57
ENSG00000087842	PIR	398.296	-2.02796	0.216135	-9.38285	6.42154e-21	7.28639e-20	590.195	688.955	185.529	128.505
ENSG00000087903	RFX2	514.329	-0.855003	0.173705	-4.92215	8.55985e-07	4.1568e-06	730.949	593.893	363.762	368.71
ENSG00000088280	ASAP3	2705.26	-0.807267	0.0759888	-10.6235	2.31696e-26	3.20405e-25	3549.91	3335.99	1970.98	1964.15
ENSG00000088298	EDEM2	5768.22	1.15228	0.0586583	19.6439	6.5144e-86	3.27531e-84	3668.34	3490.84	8213.3	7700.41
ENSG00000088325	TPX2	4133.26	-1.50699	0.0632667	-23.8196	2.09316e-125	1.74398e-123	6226.17	6003.61	2170.06	2133.18
ENSG00000088340	FER1L4	1696.22	2.22482	0.0965427	23.0449	1.6549e-117	1.27838e-115	605.727	589.973	2742.28	2846.88
ENSG00000088356	PDRG1	1693.84	0.639329	0.0951237	6.72103	1.80441e-11	1.26071e-10	1343.47	1305.39	2154.43	1972.06
ENSG00000088448	ANKRD10	4715.72	-0.598525	0.0582429	-10.2764	9.00708e-25	1.17323e-23	5758.29	5601.8	3774.16	3728.62
ENSG00000088451	TGDS	1291.74	0.513119	0.113145	4.53505	5.75898e-06	2.56102e-05	1021.19	1107.42	1621.81	1416.52
ENSG00000088726	TMEM40	475.717	2.2149	0.196016	11.2996	1.31877e-29	2.01742e-28	198.026	139.163	764.004	801.673
ENSG00000088756	ARHGAP28	565.049	-0.68381	0.15565	-4.39324	1.11674e-05	4.80404e-05	681.443	711.496	447.146	420.112
ENSG00000088808	PPP1R13B	1074.38	0.551219	0.115205	4.78466	1.7128e-06	8.05765e-06	858.113	884.96	1324.76	1229.69
ENSG00000088832	FKBP1A	65079.6	0.591554	0.0272575	21.7024	1.94656e-104	1.27202e-102	51876	51965.7	78676.8	77799.9
ENSG00000088836	SLC4A11	602.333	-0.555965	0.172708	-3.2191	0.00128595	0.00424626	815.401	618.394	514.895	460.641
ENSG00000088881	EBF4	757.061	-0.980312	0.139466	-7.02904	2.07954e-12	1.52991e-11	1047.4	962.381	484.668	533.79
ENSG00000088882	CPXM1	1551.62	-1.46093	0.102064	-14.3139	1.79191e-46	4.39573e-45	2341.37	2210.93	870.318	783.88
ENSG00000088899	LZTS3	1716.53	0.571104	0.092612	6.16662	6.97632e-10	4.30785e-09	1390.07	1372.03	2121.08	1982.93
ENSG00000089101	C20orf26	4.38942	5.61087	2.30676	2.43236	0.0150007	0.0405319	0	0	14.5922	2.9655
ENSG00000089177	KIF16B	997.951	0.725592	0.120111	6.04103	1.53136e-09	9.24805e-09	716.388	787.938	1252.84	1234.64
ENSG00000089220	PEBP1	30091.1	0.588492	0.0324316	18.1457	1.38971e-73	5.7894e-72	23857.3	24217.3	36593	35696.7
ENSG00000089280	FUS	19251.1	-0.883541	0.0378862	-23.3209	2.71923e-120	2.15772e-118	25188.1	24747.5	13838.6	13230.1
ENSG00000089472	HEPH	8913.5	-1.22634	0.0472853	-25.9348	2.69731e-148	2.86025e-146	12757.1	12220.9	5365.75	5310.22
ENSG00000089486	CDIP1	7250.4	0.67584	0.0485806	13.9117	5.37698e-44	1.22261e-42	5541.82	5623.36	8884.54	8951.86
ENSG00000089505	CMTM1	269.538	0.565035	0.227074	2.48833	0.0128345	0.0353044	236.855	197.964	322.07	321.262
ENSG00000089685	BIRC5	502.054	-2.18576	0.174339	-12.5374	4.66281e-36	8.59232e-35	811.518	834.979	170.937	190.78
ENSG00000089723	OTUB2	785.624	1.25364	0.133281	9.40594	5.15688e-21	5.8714e-20	469.826	458.65	1125.68	1088.34
ENSG00000089847	ANKRD24	176.812	1.66181	0.298567	5.56594	2.60739e-08	1.43665e-07	72.8037	97.0222	300.182	237.24
ENSG00000090006	LTBP4	13609.8	-0.94161	0.0398653	-23.6198	2.4133e-123	1.98239e-121	17748.6	18052	9203.49	9435.23
ENSG00000090097	PCBP4	7438.76	0.578732	0.0522087	11.085	1.48379e-28	2.2034e-27	5975.73	5956.57	9213.91	8608.85
ENSG00000090339	ICAM1	3453.8	-1.62061	0.0736589	-22.0016	2.78299e-107	1.89284e-105	4994.33	5430.3	1742.72	1647.83
ENSG00000090447	TFAP4	581.121	-1.34503	0.172724	-7.78717	6.85288e-15	5.84965e-14	790.163	878.1	284.547	371.676
ENSG00000090674	MCOLN1	2471.88	1.17571	0.0826026	14.2334	5.68727e-46	1.38063e-44	1585.18	1448.47	3516.71	3337.18
ENSG00000090889	KIF4A	1029.79	-2.24993	0.124906	-18.013	1.54182e-72	6.21227e-71	1706.52	1697.4	336.662	378.595
ENSG00000090920	FCGBP	147.925	2.43058	0.336933	7.21385	5.43908e-13	4.15891e-12	57.2722	35.2808	248.067	251.079
ENSG00000090924	PLEKHG2	6889.35	-0.755115	0.0571942	-13.2026	8.47124e-40	1.73356e-38	8865.55	8437.99	5345.94	4907.9
ENSG00000090975	PITPNM2	2432.59	-0.816256	0.0788303	-10.3546	3.98867e-25	5.27804e-24	3038.34	3167.43	1792.75	1731.85
ENSG00000091409	ITGA6	58987.1	1.95953	0.0332189	58.9884	0	0	24855.2	23401.9	94091.3	93600.1
ENSG00000091436	MLTK	43334.2	0.609456	0.03181	19.1593	8.10078e-82	3.84894e-80	33613	35017.2	52089.9	52616.9
ENSG00000091483	FH	5337.38	-0.613365	0.0576875	-10.6325	2.10286e-26	2.90971e-25	6624.16	6285.86	4283.84	4155.65
ENSG00000091490	SEL1L3	5889.06	2.43931	0.0564669	43.199	0	0	1870.57	1796.38	9895.57	9993.73
ENSG00000091513	TF	36.6245	1.88508	0.634881	2.96919	0.00298587	0.00929012	17.4729	13.7203	69.8339	45.471
ENSG00000091527	CDV3	46513.7	0.704821	0.0285382	24.6974	1.13915e-134	1.02607e-132	35350.6	35394.5	57460.8	57849
ENSG00000091542	ALKBH5	10764.1	0.535399	0.044356	12.0705	1.51204e-33	2.59944e-32	8572.39	9006.4	12751.5	12725.9
ENSG00000091651	ORC6	854.44	-0.792241	0.13343	-5.93748	2.89429e-09	1.70896e-08	1118.26	1048.62	582.644	668.226
ENSG00000091844	RGS17	785.635	-3.10083	0.15132	-20.4918	2.54578e-93	1.41406e-91	1365.8	1448.47	174.064	154.206
ENSG00000091879	ANGPT2	44.5715	1.65779	0.564579	2.93632	0.00332127	0.0102476	24.2679	18.6204	76.0877	59.31
ENSG00000091986	CCDC80	105759	0.891933	0.0287638	31.0089	4.08644e-211	6.62032e-209	73519.1	74620.8	134898	139996
ENSG00000092010	PSME1	5017.02	-1.58575	0.0614044	-25.8247	4.68094e-147	4.87507e-145	7261.93	7791.17	2515.06	2499.92
ENSG00000092036	HAUS4	268.019	-1.45183	0.227174	-6.39084	1.64975e-10	1.07266e-09	396.052	389.069	139.668	147.286
ENSG00000092068	SLC7A8	80.2561	-1.61367	0.419017	-3.85108	0.000117599	0.000451672	110.662	131.323	37.5227	41.517
ENSG00000092140	G2E3	2573.21	-0.557629	0.0764815	-7.29104	3.07581e-13	2.39265e-12	3007.28	3121.37	2118.99	2045.21
ENSG00000092201	SUPT16H	14460.8	-0.521504	0.0412375	-12.6464	1.17166e-36	2.1937e-35	16714.8	17378.7	11664.4	12085.4
ENSG00000092330	TINF2	2731.57	-0.520858	0.0797563	-6.53063	6.54955e-11	4.37556e-10	3106.29	3332.07	2338.92	2149
ENSG00000092470	WDR76	813.492	-1.74739	0.137676	-12.6921	6.54261e-37	1.23091e-35	1218.25	1288.73	396.073	350.917
ENSG00000092531	SNAP23	6405.02	0.535607	0.0509763	10.507	8.02079e-26	1.08474e-24	5180.71	5278.4	7591.05	7569.93
ENSG00000092621	PHGDH	4258.04	-1.41215	0.0693688	-20.3572	4.01117e-92	2.2018e-90	5911.66	6468.14	2403.54	2248.84
ENSG00000092758	COL9A3	63.2972	-2.51549	0.505426	-4.97697	6.45875e-07	3.18083e-06	120.369	95.0621	22.9305	14.8275
ENSG00000092820	EZR	53377.7	1.20926	0.030957	39.0625	0	0	32909.2	31552.8	74404.4	74644.6
ENSG00000092853	CLSPN	581.629	-2.27353	0.173377	-13.1132	2.76584e-39	5.57686e-38	973.628	954.541	171.979	226.366
ENSG00000092969	TGFB2	29817.9	1.06546	0.0317557	33.5517	8.4959e-247	1.56064e-244	19109.5	19454.4	40442.2	40265.6
ENSG00000093009	CDC45	490.369	-1.9344	0.172072	-11.2418	2.54207e-29	3.85591e-28	771.719	783.037	200.121	206.596
ENSG00000093072	CECR1	3205.74	0.646802	0.0738968	8.75277	2.08186e-18	2.12457e-17	2375.34	2622.54	3947.18	3877.89
ENSG00000094804	CDC6	1175.25	-1.11476	0.110285	-10.1081	5.08819e-24	6.45823e-23	1571.59	1644.48	731.693	753.237
ENSG00000094916	CBX5	20033	-0.565839	0.0353016	-16.0287	8.05195e-58	2.50793e-56	23634	24189.9	16224.4	16083.9
ENSG00000095015	MAP3K1	715.123	0.697439	0.141838	4.91714	8.78175e-07	4.25848e-06	579.517	511.571	880.741	888.661
ENSG00000095303	PTGS1	960.009	-1.10887	0.122082	-9.08293	1.0569e-19	1.14255e-18	1338.62	1284.81	627.463	589.146
ENSG00000095370	SH2D3C	323.282	-2.23087	0.215568	-10.3488	4.23806e-25	5.60485e-24	527.099	539.012	108.399	118.62
ENSG00000095383	TBC1D2	14115.2	0.680659	0.0385223	17.6692	7.23771e-70	2.81414e-68	10873	10818.5	17518.9	17250.3
ENSG00000095539	SEMA4G	790.841	-0.784594	0.133159	-5.89217	3.81148e-09	2.23468e-08	1010.52	990.802	604.533	557.514
ENSG00000095587	TLL2	576.879	5.10047	0.230437	22.1339	1.4903e-108	1.0472e-106	32.0336	33.3207	1153.82	1088.34
ENSG00000095637	SORBS1	90.4415	1.64415	0.418018	3.9332	8.38225e-05	0.000327828	56.3015	31.3607	139.668	134.436
ENSG00000095739	BAMBI	622.237	1.25289	0.159566	7.85183	4.10023e-15	3.54275e-14	330.043	405.729	853.642	899.535
ENSG00000096060	FKBP5	1119.98	-1.7344	0.114843	-15.1024	1.56194e-51	4.24196e-50	1756.02	1688.58	524.276	511.054
ENSG00000096093	EFHC1	4382.6	-0.810828	0.072445	-11.1923	4.44623e-29	6.69632e-28	5853.42	5312.7	3013.28	3351.01
ENSG00000096433	ITPR3	3754.57	-2.52555	0.0823051	-30.6853	8.94948e-207	1.40122e-204	6579.51	6215.3	1213.23	1010.25
ENSG00000096654	ZNF184	774.479	-0.664084	0.141174	-4.70401	2.55105e-06	1.17707e-05	895	1004.52	561.798	636.594
ENSG00000096696	DSP	27170.9	0.642801	0.0320191	20.0755	1.20826e-89	6.47989e-88	21179.1	21252.8	33316	32935.8
ENSG00000097046	CDC7	925.631	-0.651443	0.126374	-5.15487	2.53813e-07	1.29104e-06	1195.92	1066.26	729.608	710.731
ENSG00000097096	SYDE2	825.274	0.839998	0.134079	6.26493	3.72996e-10	2.35625e-09	599.902	583.113	1124.64	993.442
ENSG00000099139	PCSK5	1740.48	1.46164	0.095872	15.2457	1.75766e-52	4.86989e-51	881.41	973.162	2504.64	2602.72
ENSG00000099204	ABLIM1	5189.82	0.669234	0.0590452	11.3343	8.87765e-30	1.36614e-28	3874.13	4140.59	6297.56	6447
ENSG00000099250	NRP1	32209.7	-0.676536	0.0341904	-19.7873	3.83191e-87	1.95185e-85	39993.5	39260.7	24235.5	25349.1
ENSG00000099256	PRTFDC1	348.843	-1.39294	0.199328	-6.98818	2.78479e-12	2.03465e-11	499.919	510.591	198.037	186.826
ENSG00000099260	PALMD	170.729	0.95709	0.285905	3.34758	0.000815192	0.0027771	106.779	125.443	209.502	241.194
ENSG00000099330	OCEL1	542.223	-0.549123	0.166668	-3.2947	0.000985255	0.00331339	672.706	615.454	478.415	402.319
ENSG00000099337	KCNK6	1746.85	0.917192	0.101953	8.99621	2.33635e-19	2.49678e-18	1218.25	1200.53	2466.08	2102.54
ENSG00000099377	HSD3B7	794.77	-0.828031	0.144093	-5.74648	9.1118e-09	5.17326e-08	1111.47	922.2	550.333	595.077
ENSG00000099624	ATP5D	3519.96	0.517337	0.0821397	6.29826	3.01013e-10	1.91762e-09	2641.32	3149.79	4197.33	4091.4
ENSG00000099783	HNRNPM	16204.4	-0.50429	0.0378885	-13.3098	2.02943e-40	4.1935e-39	19152.2	18864.4	13211.1	13589.9
ENSG00000099785	2023-03-02	2070.75	0.640762	0.0895496	7.15539	8.34377e-13	6.29941e-12	1546.35	1690.54	2428.55	2617.55
ENSG00000099849	RASSF7	2053.55	0.775038	0.0902645	8.5863	8.98169e-18	8.87103e-17	1519.17	1510.21	2741.24	2443.57
ENSG00000099866	MADCAM1	152.966	1.34605	0.306552	4.39094	1.12862e-05	4.85337e-05	76.6865	96.0421	234.517	204.619
ENSG00000099937	SERPIND1	19.3259	2.21873	0.896071	2.47606	0.0132841	0.0364209	3.88286	9.80022	26.0574	37.563
ENSG00000099953	MMP11	424.958	-0.84754	0.179761	-4.71481	2.4194e-06	1.11922e-05	527.099	565.473	312.689	294.573
ENSG00000099956	SMARCB1	7427.59	-0.554277	0.0537327	-10.3155	5.99993e-25	7.88577e-24	8595.69	9077.94	6200.63	5836.1
ENSG00000099977	DDT	1711.55	0.567338	0.091841	6.1774	6.51657e-10	4.03892e-09	1360.94	1397.51	2092.93	1994.79
ENSG00000099991	CABIN1	15814.4	0.619877	0.0384772	16.1103	2.16125e-58	6.81349e-57	12681.4	12255.2	19054.2	19266.9
ENSG00000099994	SUSD2	58.711	-1.9039	0.503021	-3.78493	0.000153755	0.000582201	85.423	99.9622	19.8037	29.655
ENSG00000099998	GGT5	58.014	-3.71523	0.641773	-5.789	7.08046e-09	4.06048e-08	114.544	100.942	14.5922	1.977
ENSG00000100055	CYTH4	41.935	1.36841	0.567491	2.41132	0.0158948	0.0426757	22.3265	24.5005	63.5801	57.333
ENSG00000100058	CRYBB2P1	1820.33	0.536489	0.092653	5.7903	7.02594e-09	4.03119e-08	1552.17	1419.07	2206.54	2103.53
ENSG00000100092	SH3BP1	1343.37	-0.634849	0.10194	-6.22769	4.73366e-10	2.9654e-09	1611.39	1657.22	1041.26	1063.63
ENSG00000100100	PIK3IP1	5046.37	1.17608	0.0611725	19.2257	2.25534e-82	1.08039e-80	2966.51	3226.23	6981.31	7011.43
ENSG00000100105	PATZ1	2074.7	-1.05807	0.0835916	-12.6576	1.01499e-36	1.90342e-35	2816.05	2790.12	1359.16	1333.49
ENSG00000100151	PICK1	815.54	0.57676	0.139796	4.12574	3.69542e-05	0.000150507	707.652	601.733	928.687	1024.09
ENSG00000100162	CENPM	293.345	-1.98617	0.249185	-7.97066	1.57824e-15	1.39096e-14	437.793	498.831	143.837	92.919
ENSG00000100196	KDELR3	16647.9	0.51259	0.0365964	14.0066	1.42104e-44	3.27259e-43	13819.1	13623.3	19493	19656.3
ENSG00000100234	TIMP3	19704.4	-1.22415	0.0351176	-34.8585	3.16457e-266	6.59163e-264	27575.1	27617	11903	11722.6
ENSG00000100243	CYB5R3	43180.1	0.576308	0.0309244	18.636	1.63938e-77	7.21605e-76	34693.4	34642.8	52571.4	50812.9
ENSG00000100297	MCM5	2697.56	-1.42184	0.0759187	-18.7284	2.90355e-78	1.29269e-76	4004.2	3853.45	1449.84	1482.75
ENSG00000100298	APOBEC3H	24.0258	1.88689	0.783558	2.4081	0.0160359	0.0430199	12.6193	7.84017	29.1843	46.4595
ENSG00000100300	TSPO	9986.82	0.975648	0.0489833	19.918	2.84229e-88	1.48672e-86	6464	7002.26	13216.3	13264.7
ENSG00000100311	PDGFB	48.1412	1.40993	0.566183	2.49024	0.0127657	0.0351399	24.2679	28.4206	47.9457	91.9305
ENSG00000100342	APOL1	240.506	-2.13115	0.248556	-8.57411	9.98537e-18	9.82492e-17	397.023	386.129	94.8491	84.0225
ENSG00000100348	TXN2	7427.34	0.644182	0.0520066	12.3866	3.09055e-35	5.55895e-34	5822.35	5769.39	9353.58	8764.04
ENSG00000100368	CSF2RB	5.80492	6.0165	2.08316	2.88816	0.00387504	0.0118279	0	0	9.38068	13.839
ENSG00000100385	IL2RB	28.477	-2.38434	0.725274	-3.2875	0.0010108	0.00339197	48.5358	47.041	10.423	7.908
ENSG00000100439	ABHD4	5735.1	0.557485	0.0557792	9.9945	1.61091e-23	2.0086e-22	4704.09	4576.7	7000.07	6659.52
ENSG00000100479	POLE2	325.298	-1.86864	0.217912	-8.57521	9.89028e-18	9.73957e-17	468.856	552.732	131.329	148.275
ENSG00000100490	CDKL1	187.308	-0.665804	0.277745	-2.39717	0.0165221	0.044187	203.85	255.786	133.414	156.183
ENSG00000100504	PYGL	12017.1	0.604575	0.041308	14.6358	1.66079e-48	4.26662e-47	9425.65	9645.37	14355.6	14641.7
ENSG00000100526	CDKN3	362.174	-2.40436	0.21026	-11.4352	2.78855e-30	4.37191e-29	567.869	650.734	110.484	119.608
ENSG00000100554	ATP6V1D	9915.66	0.676541	0.0462489	14.6283	1.85422e-48	4.72756e-47	7621.09	7643.19	12529.5	11868.9
ENSG00000100575	TIMM9	1127.71	-0.694014	0.111676	-6.21456	5.14694e-10	3.21825e-09	1395.89	1391.63	888.037	835.282
ENSG00000100593	ISM2	32.8619	2.79408	0.77716	3.59525	0.000324084	0.00117291	12.6193	3.92009	81.2992	33.609
ENSG00000100600	LGMN	5583.76	0.8113	0.0576589	14.0707	5.75101e-45	1.343e-43	4193.49	3914.21	7044.89	7182.44
ENSG00000100629	CEP128	348.741	-1.5181	0.2011	-7.54897	4.3873e-14	3.57871e-13	500.889	533.132	175.106	185.838
ENSG00000100644	HIF1A	183162	0.693081	0.0263769	26.276	3.60627e-152	3.91305e-150	142026	137959	226600	226062
ENSG00000100678	SLC8A3	54.007	2.91328	0.592924	4.91341	8.95048e-07	4.33387e-06	19.4143	5.88013	94.8491	95.8845
ENSG00000100714	MTHFD1	5076.67	-0.749452	0.0603272	-12.4231	1.95781e-35	3.53512e-34	6594.07	6138.86	3751.23	3822.53
ENSG00000100731	PCNX	18055.5	0.620505	0.0386352	16.0606	4.81957e-58	1.5092e-56	13877.4	14585.7	21952.9	21806.3
ENSG00000100739	BDKRB1	36.6106	-4.29596	0.798052	-5.38306	7.32311e-08	3.88893e-07	81.5401	57.8213	3.12689	3.954
ENSG00000100749	VRK1	925.783	-0.806282	0.125304	-6.43463	1.23774e-10	8.10191e-10	1217.28	1138.79	646.224	700.846
ENSG00000100767	PAPLN	76.226	-1.47597	0.454581	-3.24688	0.00116676	0.00388071	128.134	96.0421	51.0726	29.655
ENSG00000100802	C14orf93	367.374	-0.783284	0.201274	-3.89164	9.95707e-05	0.000385733	489.241	440.03	297.055	243.171
ENSG00000100814	CCNB1IP1	2308.49	-0.653914	0.079952	-8.17882	2.86628e-16	2.61609e-15	2884	2761.7	1800.05	1788.2
ENSG00000100842	EFS	3208.09	-0.626436	0.0686272	-9.1281	6.9711e-20	7.5747e-19	3951.78	3835.81	2536.95	2507.82
ENSG00000100902	PSMA6	551.766	0.506549	0.163152	3.10477	0.00190428	0.00611661	487.299	424.349	679.578	615.835
ENSG00000100906	NFKBIA	3470.74	-1.12952	0.0822309	-13.736	6.17841e-43	1.36622e-41	4406.08	5121.59	2258.66	2096.61
ENSG00000100908	EMC9	799.021	0.557137	0.134852	4.13148	3.60442e-05	0.000147006	635.819	657.595	896.376	1006.29
ENSG00000100918	REC8	211.474	-0.657891	0.254718	-2.58282	0.00979952	0.0276403	267.918	249.906	151.133	176.941
ENSG00000100968	NFATC4	7265.42	-0.511869	0.0500102	-10.2353	1.37781e-24	1.78572e-23	8625.78	8456.61	5873.35	6105.96
ENSG00000100982	PCIF1	2861.93	-0.636088	0.08055	-7.89681	2.86136e-15	2.49636e-14	3577.09	3387.94	2372.27	2110.45
ENSG00000100985	MMP9	1002.02	-3.13314	0.334028	-9.37988	6.60471e-21	7.48694e-20	1620.12	1977.68	250.151	160.137
ENSG00000100997	ABHD12	6941.03	0.622804	0.055003	11.3231	1.00854e-29	1.54893e-28	5463.19	5467.54	8756.34	8077.03
ENSG00000101000	PROCR	4494.63	0.973116	0.0621629	15.6543	3.10479e-55	9.1109e-54	2957.77	3109.61	6084.93	5826.22
ENSG00000101003	GINS1	656.467	-1.3158	0.146703	-8.96911	2.98913e-19	3.16682e-18	961.009	912.4	367.931	384.526
ENSG00000101004	NINL	1958.23	-0.808003	0.0882898	-9.15171	5.60375e-20	6.10602e-19	2573.37	2411.83	1452.96	1394.77
ENSG00000101017	CD40	403.12	-2.55956	0.205856	-12.4337	1.71412e-35	3.10231e-34	718.33	660.535	102.145	131.47
ENSG00000101057	MYBL2	1113.46	-3.11283	0.1329	-23.4224	2.52798e-121	2.04775e-119	2022	1969.84	256.405	205.608
ENSG00000101079	NDRG3	7119.28	0.523666	0.051281	10.2117	1.75764e-24	2.26792e-23	5918.45	5763.51	8590.62	8204.55
ENSG00000101096	NFATC2	497.326	-1.84653	0.188985	-9.7708	1.50268e-22	1.80608e-21	756.188	800.678	181.36	251.079
ENSG00000101104	PABPC1L	2682.12	-0.69672	0.0831917	-8.37487	5.52855e-17	5.24078e-16	3500.4	3134.11	2117.95	1976.01
ENSG00000101134	DOK5	322.851	0.748673	0.214674	3.4875	0.000487568	0.00172184	229.089	252.846	361.677	447.79
ENSG00000101152	DNAJC5	22417.4	0.541554	0.0348535	15.538	1.91821e-54	5.50429e-53	18531.9	17985.4	26420.2	26732
ENSG00000101160	CTSZ	1484.7	0.93846	0.110857	8.4655	2.55053e-17	2.4567e-16	923.151	1113.3	1910.53	1991.83
ENSG00000101187	SLCO4A1	9.76258	-4.20508	1.53022	-2.74802	0.00599567	0.0176674	17.4729	19.6004	0	1.977
ENSG00000101188	NTSR1	117.278	-10.2949	1.47952	-6.9583	3.44409e-12	2.50225e-11	237.825	231.285	0	0
ENSG00000101198	NKAIN4	5.81837	6.01958	2.0787	2.89584	0.00378142	0.0115588	0	0	10.423	12.8505
ENSG00000101210	EEF1A2	2678.48	3.01937	0.0887695	34.0136	1.40194e-253	2.63757e-251	567.869	608.594	4527.74	5009.72
ENSG00000101224	CDC25B	3749.16	-1.18481	0.067162	-17.6411	1.19197e-69	4.61917e-68	5373.88	5041.23	2295.14	2286.4
ENSG00000101255	TRIB3	1619.29	-0.986481	0.0945533	-10.4331	1.75144e-25	2.34285e-24	2127.81	2176.63	1111.09	1061.65
ENSG00000101294	HM13	26557.7	0.639093	0.0330361	19.3453	2.23272e-83	1.08065e-81	20983	20556	32604.1	32087.7
ENSG00000101307	SIRPB1	101.361	1.60197	0.371404	4.31329	1.6084e-05	6.80493e-05	51.4479	49.0011	163.641	141.355
ENSG00000101311	FERMT1	685.801	-1.12287	0.145114	-7.73789	1.01079e-14	8.5561e-14	902.766	977.082	448.188	415.17
ENSG00000101347	SAMHD1	2954.72	-1.00828	0.0778487	-12.9518	2.2947e-38	4.47227e-37	4030.41	3863.25	2065.83	1859.37
ENSG00000101384	JAG1	6596.81	0.696704	0.0520406	13.3877	7.1359e-41	1.4917e-39	5143.82	4924.61	8094.48	8224.32
ENSG00000101412	E2F1	1025.94	-1.23723	0.139657	-8.85908	8.0681e-19	8.38773e-18	1355.12	1525.89	688.959	533.79
ENSG00000101417	PXMP4	335.218	-1.33309	0.207942	-6.41085	1.44707e-10	9.43509e-10	453.324	506.671	178.233	202.642
ENSG00000101425	BPI	35.7269	-2.60948	0.691472	-3.7738	0.000160779	0.000607322	64.0672	58.8013	5.21149	14.8275
ENSG00000101447	FAM83D	721.089	-2.31682	0.152064	-15.2358	2.04646e-52	5.64993e-51	1174.57	1227.97	218.882	262.941
ENSG00000101474	APMAP	18074.7	0.588212	0.0367627	16.0002	1.27339e-57	3.9504e-56	14441.3	14438.7	22045.6	21373.3
ENSG00000101542	CDH20	103.378	1.27536	0.370223	3.44485	0.000571385	0.00199668	68.9208	51.9412	154.26	138.39
ENSG00000101574	METTL4	806.024	-0.745166	0.134425	-5.54334	2.96759e-08	1.6282e-07	957.126	1062.34	586.813	617.812
ENSG00000101605	MYOM1	65.902	1.10116	0.466092	2.36253	0.0181505	0.0480191	46.5944	37.2408	74.0031	105.769
ENSG00000101654	RNMT	9243.38	0.520411	0.0493274	10.5501	5.07232e-26	6.91597e-25	7512.37	7676.51	10515.7	11268.9
ENSG00000101680	LAMA1	24.4157	2.39923	0.86833	2.76304	0.00572659	0.0169408	13.59	1.96004	39.6073	42.5055
ENSG00000101773	RBBP8	1619.89	-0.926043	0.103373	-8.95824	3.29895e-19	3.48872e-18	2018.12	2227.59	1050.64	1183.23
ENSG00000101782	RIOK3	11823.2	1.00469	0.0418565	24.0032	2.57661e-127	2.19379e-125	7995.79	7734.33	15743.9	15819
ENSG00000101825	MXRA5	5253.1	-1.77336	0.176004	-10.0757	7.07759e-24	8.93953e-23	8425.81	7831.35	2098.14	2657.09
ENSG00000101844	ATG4A	1391.11	0.5496	0.101063	5.43818	5.3829e-08	2.88419e-07	1160.01	1098.6	1633.28	1672.54
ENSG00000101846	STS	3017.4	0.852922	0.078734	10.8329	2.40287e-27	3.43484e-26	2252.06	2049.23	3728.3	4040
ENSG00000101849	TBL1X	5838.32	-0.511124	0.0617074	-8.28302	1.20089e-16	1.11794e-15	7025.07	6699.43	4573.6	5055.19
ENSG00000101868	POLA1	1922.93	-1.31429	0.0880846	-14.9208	2.41441e-50	6.38613e-49	2782.07	2703.88	1080.86	1124.91
ENSG00000101871	MID1	3980.68	1.36046	0.0633126	21.4879	2.01835e-102	1.28651e-100	2231.68	2231.51	5647.17	5812.38
ENSG00000101888	NXT2	703.758	-0.519627	0.142177	-3.6548	0.000257385	0.000945603	794.046	864.379	556.587	600.019
ENSG00000101911	PRPS2	1521.51	-0.874009	0.0965525	-9.05217	1.40151e-19	1.5109e-18	1945.31	1992.38	1060.02	1088.34
ENSG00000101928	MOSPD1	2916.68	0.913243	0.0755437	12.0889	1.20843e-33	2.08209e-32	1939.49	2107.05	3750.19	3869.98
ENSG00000101938	CHRDL1	601.235	-2.15734	0.166145	-12.9847	1.49498e-38	2.93573e-37	1065.85	898.68	220.967	219.447
ENSG00000102007	PLP2	5989.87	-0.678922	0.059979	-11.3193	1.05273e-29	1.61467e-28	7236.69	7511.87	4387.03	4823.88
ENSG00000102030	NAA10	1412.69	0.542814	0.0998631	5.43558	5.46175e-08	2.92375e-07	1124.09	1176.03	1659.34	1691.32
ENSG00000102057	KCND1	1198.46	-1.14842	0.113888	-10.0838	6.51788e-24	8.25044e-23	1729.82	1573.91	717.101	773.007
ENSG00000102098	SCML2	257.723	-1.23559	0.230244	-5.36644	8.03081e-08	4.24928e-07	369.843	353.788	150.091	157.171
ENSG00000102109	PCSK1N	1378.43	3.32028	0.296296	11.206	3.81158e-29	5.75536e-28	201.909	299.887	2704.76	2307.16
ENSG00000102144	PGK1	157127	1.26707	0.0299662	42.2832	0	0	91049.3	93443.1	216954	227063
ENSG00000102172	SMS	21302.3	0.607744	0.0405903	14.9727	1.10802e-50	2.95418e-49	16511.9	17250.3	24964.1	26482.9
ENSG00000102221	JADE3	1121.67	-0.64585	0.11795	-5.47563	4.35951e-08	2.36025e-07	1391.04	1346.55	812.992	936.109
ENSG00000102226	USP11	12513.8	-0.806021	0.0409154	-19.6997	2.16919e-86	1.09535e-84	15805.2	16038.1	8980.44	9231.6
ENSG00000102230	PCYT1B	120.211	-2.21698	0.35913	-6.17321	6.69168e-10	4.13866e-09	221.323	174.444	39.6073	45.471
ENSG00000102271	KLHL4	786.028	-0.522751	0.132899	-3.93343	8.37407e-05	0.000327563	960.038	893.78	637.886	652.41
ENSG00000102287	GABRE	3571.14	0.785061	0.078402	10.0133	1.33259e-23	1.66871e-22	2827.7	2417.71	4525.66	4513.49
ENSG00000102312	PORCN	2017.58	0.709463	0.0873673	8.12047	4.64384e-16	4.20234e-15	1563.82	1498.45	2591.15	2416.88
ENSG00000102349	KLF8	142.851	-1.02922	0.311509	-3.30398	0.000953231	0.00321497	174.729	208.745	97.976	89.9535
ENSG00000102384	CENPI	625.967	-1.43243	0.149598	-9.57523	1.01629e-21	1.18605e-20	900.824	926.121	340.831	336.09
ENSG00000102385	DRP2	4640.07	1.47729	0.0604217	24.4497	5.06474e-132	4.44193e-130	2510.27	2394.19	6869.78	6786.05
ENSG00000102387	TAF7L	93.9584	1.30399	0.3884	3.35735	0.000786928	0.00268788	47.5651	60.7614	145.922	121.585
ENSG00000102393	GLA	2164.76	0.664864	0.0832181	7.98941	1.35587e-15	1.20042e-14	1709.43	1639.58	2716.23	2593.82
ENSG00000102466	FGF14	46.6121	-2.73381	0.59789	-4.57243	4.8209e-06	2.16074e-05	63.0965	98.9822	12.5076	11.862
ENSG00000102471	NDFIP2	12996.1	0.919616	0.0393549	23.3672	9.20493e-121	7.35417e-119	8978.15	8999.54	16953	17053.6
ENSG00000102524	TNFSF13B	133.283	0.80408	0.316402	2.54132	0.0110433	0.030817	91.2473	102.902	170.937	168.045
ENSG00000102531	FNDC3A	7971.33	-1.1418	0.0482491	-23.6647	8.33834e-124	6.87368e-122	11134.1	10807.7	4925.9	5017.63
ENSG00000102554	KLF5	2876.73	0.622718	0.0790839	7.87415	3.43071e-15	2.9786e-14	2379.22	2151.15	3594.88	3381.66
ENSG00000102575	ACP5	75.9397	-1.16188	0.447451	-2.59666	0.00941355	0.0266451	88.3351	121.523	57.3264	36.5745
ENSG00000102699	PARP4	10301.5	-0.846408	0.0449777	-18.8184	5.33672e-79	2.4128e-77	13318.2	13161.7	7188.73	7537.31
ENSG00000102755	FLT1	1606.37	2.45008	0.100467	24.3869	2.35655e-131	2.05902e-129	490.211	503.731	2771.47	2660.05
ENSG00000102805	CLN5	3719.78	0.962601	0.0683459	14.0843	4.74629e-45	1.11059e-43	2564.63	2481.42	4739.33	5093.74
ENSG00000102854	MSLN	93.5816	-1.40722	0.450338	-3.1248	0.00177925	0.00574587	149.49	122.503	29.1843	73.149
ENSG00000102878	HSF4	169.728	-0.70854	0.294606	-2.40504	0.0161705	0.0433611	215.499	205.805	107.357	150.252
ENSG00000102879	CORO1A	112.064	-1.30009	0.35705	-3.64121	0.000271357	0.000994421	165.992	152.883	55.2418	74.1375
ENSG00000102901	CENPT	5309.88	0.618065	0.0698021	8.85454	8.40286e-19	8.72021e-18	4457.53	3921.07	6694.68	6166.26
ENSG00000102935	ZNF423	112.152	1.65159	0.364875	4.52645	5.99825e-06	2.66134e-05	52.4187	55.8612	196.994	143.332
ENSG00000103021	CCDC113	427.179	0.791856	0.195327	4.05401	5.03474e-05	0.000201744	266.947	358.688	549.291	533.79
ENSG00000103037	SETD6	371.719	-1.8416	0.220775	-8.34154	7.33277e-17	6.91176e-16	557.191	605.653	130.287	193.746
ENSG00000103044	HAS3	561.013	2.14583	0.168033	12.7703	2.40321e-37	4.56924e-36	192.202	221.485	874.488	955.879
ENSG00000103066	PLA2G15	4818.58	0.95875	0.0594773	16.1196	1.85813e-58	5.87377e-57	3270.34	3277.19	6527.91	6198.88
ENSG00000103148	NPRL3	3424.19	-0.578735	0.070071	-8.25927	1.46571e-16	1.35959e-15	4221.64	3981.83	2819.41	2673.89
ENSG00000103187	COTL1	22886.2	-0.615039	0.0334512	-18.3861	1.69674e-75	7.23641e-74	27511.1	27872.8	18088	18072.7
ENSG00000103196	CRISPLD2	106.618	-1.20842	0.397447	-3.04045	0.00236227	0.00746943	145.607	151.903	85.4684	43.494
ENSG00000103226	NOMO3	761.69	0.969139	0.14134	6.85678	7.04312e-12	5.03398e-11	484.387	545.872	956.829	1059.67
ENSG00000103241	FOXF1	461.282	-3.902	0.211707	-18.4311	7.39139e-76	3.18143e-74	850.347	879.08	58.3687	57.333
ENSG00000103257	SLC7A5	20104.6	0.889549	0.04108	21.6541	5.56469e-104	3.59609e-102	13636.6	14555.3	25642.6	26583.7
ENSG00000103266	STUB1	6396.83	0.609511	0.0587482	10.375	3.22318e-25	4.27966e-24	4943.86	5186.28	8063.21	7393.98
ENSG00000103269	RHBDL1	364.522	0.819015	0.195567	4.18791	2.81534e-05	0.000116143	279.566	247.946	448.188	482.388
ENSG00000103363	TCEB2	11126	0.559166	0.0421319	13.2718	3.37407e-40	6.94737e-39	8952.91	9039.72	13421.7	13089.7
ENSG00000103381	CPPED1	5389.26	0.968255	0.0587603	16.4781	5.27546e-61	1.74817e-59	3532.43	3759.36	6993.82	7271.41
ENSG00000103404	USP31	1301.28	-0.526458	0.102962	-5.11314	3.16853e-07	1.59789e-06	1551.2	1520.99	1067.31	1065.6
ENSG00000103449	SALL1	708.875	-2.78614	0.184124	-15.1319	9.9785e-52	2.72586e-50	1392.01	1084.88	149.049	209.562
ENSG00000103490	PYCARD	134.472	-1.31064	0.321476	-4.07694	4.56331e-05	0.000183833	195.114	188.164	84.4261	70.1835
ENSG00000103502	CDIPT	7652.52	0.517866	0.0501429	10.3278	5.2761e-25	6.95795e-24	6124.25	6463.24	8949.17	9073.44
ENSG00000103512	NOMO1	23522.6	0.591037	0.0371383	15.9145	5.02869e-57	1.53152e-55	19286.2	18254.9	28158.7	28390.7
ENSG00000103642	LACTB	4553.11	1.0547	0.064246	16.4165	1.45669e-60	4.79987e-59	2833.52	3085.11	6048.45	6245.34
ENSG00000103647	CORO2B	5671.85	-0.538986	0.0562525	-9.58156	9.55922e-22	1.11615e-20	6898.88	6539.69	4566.31	4682.52
ENSG00000103888	KIAA1199	13157.5	-1.15023	0.142347	-8.0805	6.45014e-16	5.8009e-15	18435.8	17847.2	7374.25	8972.61
ENSG00000103942	HOMER2	314.031	1.55458	0.236826	6.56422	5.23046e-11	3.52154e-10	139.783	179.344	400.242	536.755
ENSG00000103995	CEP152	714.602	-0.846941	0.141659	-5.97872	2.24901e-09	1.33811e-08	964.892	872.219	501.345	519.951
ENSG00000104081	BMF	1509.73	-1.58865	0.100035	-15.8811	8.57191e-57	2.59707e-55	2199.64	2332.45	753.581	753.237
ENSG00000104147	OIP5	117.904	-2.00246	0.351819	-5.69172	1.25769e-08	7.08027e-08	186.377	191.104	42.7342	51.402
ENSG00000104177	MYEF2	2184.13	-0.903057	0.0815798	-11.0696	1.76154e-28	2.6092e-27	2808.28	2884.2	1521.75	1522.29
ENSG00000104213	PDGFRL	2041.61	-0.994136	0.0917783	-10.8319	2.42985e-27	3.47128e-26	2880.11	2556.88	1344.56	1384.89
ENSG00000104219	ZDHHC2	3497.88	-0.522525	0.0681999	-7.66168	1.83521e-14	1.53289e-13	4130.4	4119.03	2774.6	2967.48
ENSG00000104312	RIPK2	2327.99	-0.546375	0.0787178	-6.94093	3.8953e-12	2.82216e-11	2781.1	2746.02	1912.62	1872.22
ENSG00000104313	EYA1	33.0986	-2.83811	0.701028	-4.0485	5.15459e-05	0.000206263	49.5065	66.6415	8.33838	7.908
ENSG00000104324	CPQ	871.223	1.55108	0.131054	11.8354	2.56015e-32	4.23888e-31	426.144	460.61	1251.8	1346.34
ENSG00000104332	SFRP1	142964	-1.81869	0.0323193	-56.2727	0	0	229810	215742	63669.8	62635.3
ENSG00000104343	UBE2W	3959.31	0.607129	0.0710758	8.542	1.31922e-17	1.28932e-16	2972.33	3304.63	4644.48	4915.81
ENSG00000104356	POP1	2071.07	-0.533818	0.0902106	-5.91746	3.26951e-09	1.92466e-08	2594.72	2305.01	1703.11	1681.44
ENSG00000104361	NIPAL2	482.673	1.2525	0.174536	7.17619	7.16789e-13	5.42921e-12	261.123	309.687	683.747	676.134
ENSG00000104368	PLAT	91448.4	1.25782	0.10288	12.2261	2.25424e-34	3.97199e-33	57187.8	50673	133878	124055
ENSG00000104408	EIF3E	25191.6	-0.536696	0.0336985	-15.9264	4.15399e-57	1.27176e-55	29764.1	29884.8	20257.1	20860.3
ENSG00000104415	WISP1	346.967	-0.612228	0.225545	-2.71444	0.00663875	0.0193958	492.153	346.928	252.236	296.55
ENSG00000104419	NDRG1	57304.3	1.41099	0.0391444	36.0458	1.60587e-284	3.86219e-282	30830.9	31811.5	79623.2	86951.4
ENSG00000104432	IL7	99.5063	-1.91982	0.389099	-4.93401	8.05572e-07	3.9226e-06	180.553	134.263	41.6919	41.517
ENSG00000104435	STMN2	43039.5	-0.6306	0.033235	-18.9739	2.80056e-80	1.28864e-78	51876	52723.2	32937.6	34621.2
ENSG00000104447	TRPS1	2719.94	-0.500178	0.0773723	-6.46456	1.01593e-10	6.70267e-10	3084.93	3288.95	2188.82	2317.04
ENSG00000104518	GSDMD	864.454	-1.59348	0.128958	-12.3566	4.48519e-35	8.01159e-34	1321.14	1275.99	434.638	426.043
ENSG00000104611	SH2D4A	970.132	3.24711	0.14149	22.9493	1.49663e-116	1.1336e-114	172.787	196.984	1850.08	1660.68
ENSG00000104722	NEFM	615.907	2.60777	0.179895	14.496	1.28408e-47	3.23152e-46	186.377	160.724	1190.3	926.224
ENSG00000104725	NEFL	270.924	6.10094	1.04659	5.82934	5.56486e-09	3.22381e-08	13.59	1.96004	547.206	520.939
ENSG00000104738	MCM4	6160.94	-0.774071	0.053246	-14.5376	6.99728e-48	1.77049e-46	7782.23	7767.65	4647.6	4446.27
ENSG00000104765	BNIP3L	51209.9	0.938866	0.0357387	26.2703	4.18861e-152	4.52389e-150	34670.1	35553.2	65045.6	69570.6
ENSG00000104812	GYS1	21057.9	1.40601	0.0372799	37.7151	0	0	11463.2	11614.2	29904.6	31249.4
ENSG00000104853	CLPTM1	17576.9	0.65491	0.0426134	15.3686	2.6566e-53	7.45799e-52	14177.3	13131.3	21645.4	21353.6
ENSG00000104856	RELB	1336.3	-1.64354	0.114486	-14.3558	9.79308e-47	2.41249e-45	1870.57	2178.59	653.521	642.525
ENSG00000104863	LIN7B	427.28	0.5458	0.188017	2.90294	0.00369683	0.011324	308.688	386.129	519.064	495.238
ENSG00000104881	PPP1R13L	6082.73	0.513834	0.0619326	8.29666	1.07081e-16	9.98837e-16	4867.17	5153.93	7512.88	6796.93
ENSG00000104885	DOT1L	3987.71	-0.577457	0.0669305	-8.62772	6.25896e-18	6.23198e-17	4965.21	4585.52	3151.91	3248.21
ENSG00000104889	RNASEH2A	996.591	-1.18638	0.122448	-9.68889	3.36165e-22	3.98496e-21	1322.11	1447.49	592.025	624.732
ENSG00000104894	CD37	791.833	-1.06265	0.142905	-7.43601	1.03773e-13	8.30217e-13	1166.8	975.122	504.472	520.939
ENSG00000104899	AMH	477.159	-0.795691	0.176328	-4.51255	6.40529e-06	2.83493e-05	624.17	587.033	316.858	380.572
ENSG00000104903	LYL1	73.5221	-1.26449	0.486618	-2.59852	0.00936253	0.0265201	99.9837	107.802	25.0151	61.287
ENSG00000104967	NOVA2	182.077	1.14956	0.272027	4.22592	2.37967e-05	9.88696e-05	110.662	115.643	245.982	256.021
ENSG00000104998	IL27RA	1441.54	-0.784948	0.0995002	-7.88891	3.04834e-15	2.65453e-14	1856.98	1791.48	1078.78	1038.91
ENSG00000105011	ASF1B	601.031	-2.04451	0.15739	-12.9901	1.39329e-38	2.74296e-37	981.394	953.561	241.813	227.355
ENSG00000105053	VRK3	2739.18	0.664818	0.0732845	9.07174	1.17126e-19	1.26502e-18	2098.69	2139.39	3329.1	3389.57
ENSG00000105088	OLFM2	584.893	-2.04723	0.160693	-12.74	3.54387e-37	6.70518e-36	905.678	978.062	232.432	223.401
ENSG00000105136	ZNF419	1378.93	0.662339	0.104895	6.3143	2.71381e-10	1.73359e-09	1118.26	1017.26	1733.34	1646.84
ENSG00000105202	FBL	6660.93	-0.723185	0.054051	-13.3797	7.94903e-41	1.6587e-39	8314.18	8279.22	4849.81	5200.5
ENSG00000105220	GPI	35459.7	0.573932	0.0327797	17.5088	1.22769e-68	4.67223e-67	27904.2	29091.9	42512.2	42330.5
ENSG00000105227	PRX	724.73	-0.623376	0.140569	-4.43467	9.22147e-06	4.00945e-05	872.674	884.96	604.533	536.755
ENSG00000105290	APLP1	9366.09	1.11291	0.0476617	23.3502	1.37051e-120	1.09121e-118	5743.73	6101.62	12871.3	12747.7
ENSG00000105323	HNRNPUL1	23690.7	-0.608549	0.0353274	-17.226	1.69485e-66	6.20708e-65	28477.9	28749.9	19143.9	18391
ENSG00000105329	TGFB1	27116.1	-0.5668	0.0355144	-15.9597	2.43857e-57	7.52505e-56	31686.1	33064	22140.5	21574
ENSG00000105357	MYH14	24.9229	3.5551	0.886116	4.01201	6.02048e-05	0.000239189	1.94143	5.88013	56.2841	35.586
ENSG00000105373	GLTSCR2	15433.3	-0.741189	0.0494568	-14.9866	8.98535e-51	2.40114e-49	18398	20228.6	11213	11893.6
ENSG00000105376	ICAM5	1790.74	0.902658	0.0909863	9.92082	3.37969e-23	4.16705e-22	1226.01	1270.11	2396.24	2270.58
ENSG00000105379	ETFB	1018.83	0.585263	0.117304	4.98931	6.05966e-07	2.98997e-06	813.46	816.358	1263.26	1182.25
ENSG00000105402	NAPA	7422.42	0.522558	0.0511085	10.2245	1.54056e-24	1.99002e-23	6205.79	5979.11	8952.29	8552.5
ENSG00000105409	ATP1A3	37.2847	2.57267	0.640407	4.01724	5.8883e-05	0.000234177	9.70716	11.7603	60.4533	67.218
ENSG00000105464	GRIN2D	228.701	0.85427	0.252883	3.37813	0.000729811	0.00250747	150.461	175.424	263.701	325.216
ENSG00000105472	CLEC11A	2227.42	1.4531	0.0820389	17.7124	3.36645e-70	1.31331e-68	1213.39	1170.15	3257.18	3268.97
ENSG00000105483	CARD8	2423.71	-0.544598	0.0853403	-6.38148	1.75383e-10	1.13653e-09	2921.85	2830.3	1849.04	2093.64
ENSG00000105486	LIG1	2057.92	-0.504516	0.0881972	-5.72033	1.0632e-08	6.01294e-08	2429.7	2398.11	1789.62	1614.22
ENSG00000105516	DBP	263.206	-0.565955	0.228691	-2.47476	0.0133325	0.0365277	292.185	336.147	218.882	205.608
ENSG00000105559	PLEKHA4	1094.03	-2.08326	0.127563	-16.3313	5.91498e-60	1.91388e-58	1709.43	1831.66	378.354	456.687
ENSG00000105613	MAST1	122.017	1.58533	0.348005	4.55549	5.22639e-06	2.33397e-05	50.4772	71.5416	178.233	187.815
ENSG00000105639	JAK3	514.822	-3.39725	0.19037	-17.8455	3.13141e-71	1.24028e-69	900.824	980.022	86.5107	91.9305
ENSG00000105649	RAB3A	399.204	1.05918	0.185134	5.72115	1.05808e-08	5.98542e-08	266.947	250.886	527.403	551.583
ENSG00000105655	ISYNA1	5973.68	-1.61357	0.0686504	-23.5041	3.70271e-122	3.00977e-120	9279.07	8729.05	3161.29	2725.29
ENSG00000105717	PBX4	39.9079	-2.49508	0.701312	-3.55773	0.000374075	0.00134176	55.3308	80.3618	4.16919	19.77
ENSG00000105792	C7orf63	221.586	-0.949857	0.259796	-3.65616	0.000256019	0.000941171	298.98	285.186	128.203	173.976
ENSG00000105825	TFPI2	5257.71	-1.69957	0.0617043	-27.5438	5.25087e-167	6.38008e-165	8084.12	7995.02	2591.15	2360.54
ENSG00000105875	WDR91	1001.26	-0.683326	0.124592	-5.48451	4.14619e-08	2.24893e-07	1217.28	1250.51	826.542	710.731
ENSG00000105894	PTN	765.008	-2.52997	0.144179	-17.5474	6.23164e-69	2.39109e-67	1273.58	1334.79	228.263	223.401
ENSG00000105926	MPP6	1980.01	-0.741635	0.0850439	-8.72061	2.76705e-18	2.80176e-17	2446.2	2509.84	1484.23	1479.78
ENSG00000105929	ATP6V0A4	74.6773	4.61743	0.60629	7.61588	2.6191e-14	2.16363e-13	9.70716	1.96004	160.514	126.528
ENSG00000105939	ZC3HAV1	5098.38	-1.29396	0.0658856	-19.6396	7.09978e-86	3.55431e-84	6888.2	7597.13	3043.51	2864.67
ENSG00000106003	LFNG	523.811	-0.865686	0.160978	-5.37767	7.54576e-08	4.00353e-07	667.852	685.035	363.762	378.595
ENSG00000106018	VIPR2	20.0276	4.71878	1.1615	4.06265	4.85194e-05	0.000194787	0	2.94007	39.6073	37.563
ENSG00000106025	TSPAN12	175.466	0.743426	0.288626	2.57575	0.0100024	0.0281854	114.544	147.983	200.121	239.217
ENSG00000106100	NOD1	992.604	-0.55232	0.11922	-4.63278	3.60781e-06	1.63653e-05	1139.62	1221.11	793.188	816.501
ENSG00000106123	EPHB6	295.113	-3.32619	0.269184	-12.3566	4.48847e-35	8.01159e-34	512.538	560.572	68.7916	38.5515
ENSG00000106133	NSUN5P2	83.5553	-1.38962	0.403212	-3.44636	0.000568184	0.00198639	119.398	122.503	45.8611	46.4595
ENSG00000106268	NUDT1	639.714	-0.626265	0.146258	-4.28192	1.85287e-05	7.79544e-05	758.129	794.798	490.922	515.008
ENSG00000106290	TAF6	3431.7	-0.516388	0.0679735	-7.5969	3.03315e-14	2.49508e-13	4118.75	3960.27	2767.3	2880.49
ENSG00000106333	PCOLCE	20439.1	-1.63014	0.0384565	-42.3892	0	0	31012.4	30782.5	9700.66	10260.6
ENSG00000106366	SERPINE1	712727	1.59263	0.0259893	61.2803	0	0	350549	359342	1.05839e+06	1.08262e+06
ENSG00000106367	AP1S1	14253.1	0.609915	0.0386439	15.783	4.07658e-56	1.22083e-54	11294.3	11274.2	17405.3	17038.8
ENSG00000106415	GLCCI1	1161.21	0.512022	0.110054	4.65245	3.28007e-06	1.49513e-05	973.628	940.821	1400.85	1329.53
ENSG00000106443	PHF14	2371.99	-0.695834	0.0862145	-8.07096	6.97461e-16	6.2581e-15	3024.75	2842.06	1709.37	1911.76
ENSG00000106462	EZH2	1201.04	-2.02799	0.11324	-17.9087	1.00798e-71	4.03348e-70	1938.52	1919.86	455.484	490.296
ENSG00000106484	MEST	19521.7	1.72285	0.0411562	41.8613	0	0	8820.89	9335.69	29308.4	30621.8
ENSG00000106537	TSPAN13	3455.53	1.95103	0.0812155	24.0229	1.60416e-127	1.37082e-125	1300.76	1539.61	5582.55	5399.19
ENSG00000106538	RARRES2	20.9448	-7.80978	1.64874	-4.73682	2.17102e-06	1.00892e-05	52.4187	31.3607	0	0
ENSG00000106546	AHR	4579.18	-0.590104	0.0716479	-8.23617	1.77818e-16	1.63642e-15	5154.5	5851.71	3534.43	3776.07
ENSG00000106571	GLI3	3423.33	-1.27635	0.0692059	-18.4427	5.96725e-76	2.58275e-74	4792.42	4900.11	1940.76	2060.03
ENSG00000106617	PRKAG2	7647.02	0.848043	0.0484675	17.4972	1.50617e-68	5.70414e-67	5552.49	5371.5	9841.37	9822.72
ENSG00000106624	AEBP1	46867.5	-1.22445	0.028771	-42.5584	0	0	65415.6	65869.2	28210.8	27974.5
ENSG00000106665	CLIP2	9326.86	-0.856239	0.0508079	-16.8525	1.00594e-63	3.46129e-62	11523.4	12509	6636.31	6638.77
ENSG00000106688	SLC1A1	2253.01	4.20273	0.107718	39.0162	0	0	235.884	228.345	4026.4	4521.4
ENSG00000106771	TMEM245	17232.8	0.646299	0.0374682	17.2493	1.1336e-66	4.16468e-65	13440.5	13432.2	20678.1	21380.3
ENSG00000106772	PRUNE2	1151.89	1.47477	0.111742	13.198	9.01459e-40	1.84313e-38	610.58	608.594	1662.46	1725.92
ENSG00000106785	TRIM14	2404.37	-0.898374	0.0839095	-10.7065	9.49217e-27	1.33159e-25	2968.45	3290.91	1688.52	1669.58
ENSG00000106804	C5	307.889	-0.977084	0.21613	-4.52082	6.16001e-06	2.72896e-05	371.784	444.93	204.29	210.55
ENSG00000106819	ASPN	54.7906	-2.21797	0.543099	-4.08391	4.42846e-05	0.000178771	103.867	76.4417	25.0151	13.839
ENSG00000106948	AKNA	1435.25	-0.617254	0.10266	-6.01263	1.8254e-09	1.09388e-08	1686.13	1789.52	1086.07	1179.28
ENSG00000106976	DNM1	9822.42	-0.743816	0.0467788	-15.9007	6.26702e-57	1.90617e-55	12639.7	11960.2	7290.87	7398.92
ENSG00000107077	KDM4C	4418.21	0.690407	0.0608224	11.3512	7.31542e-30	1.13021e-28	3314.02	3447.72	5382.42	5528.68
ENSG00000107104	KANK1	3655.49	-0.527499	0.0643402	-8.1986	2.43197e-16	2.22754e-15	4326.48	4306.22	3024.75	2964.51
ENSG00000107159	CA9	267.105	0.67419	0.247204	2.72726	0.0063862	0.0187213	190.26	221.485	274.124	382.549
ENSG00000107249	GLIS3	1711.29	0.94976	0.0924565	10.2725	9.37343e-25	1.22027e-23	1180.39	1154.47	2312.86	2197.44
ENSG00000107295	SH3GL2	25.7495	-1.86319	0.779018	-2.39172	0.0167696	0.0447737	54.3601	26.4606	8.33838	13.839
ENSG00000107317	PTGDS	28.4789	-2.20497	0.715233	-3.08287	0.00205015	0.0065482	49.5065	44.101	10.423	9.885
ENSG00000107438	PDLIM1	8166.31	0.973453	0.0519703	18.7309	2.76932e-78	1.23528e-76	5288.46	5734.11	10829.5	10813.2
ENSG00000107443	CCNJ	1085.4	-0.593447	0.119266	-4.97582	6.49715e-07	3.1984e-06	1264.84	1346.55	810.907	919.305
ENSG00000107518	ATRNL1	82.0732	2.14874	0.442094	4.86038	1.1716e-06	5.61122e-06	38.8286	21.5605	134.456	133.447
ENSG00000107562	CXCL12	58989.9	-1.30037	0.040179	-32.3645	8.67587e-230	1.48823e-227	82862.2	84961	32387.3	35749.1
ENSG00000107611	CUBN	438.264	0.905026	0.188589	4.79894	1.59508e-06	7.53269e-06	327.131	283.226	516.98	625.72
ENSG00000107719	PALD1	95.5946	-2.74662	0.426451	-6.44066	1.18958e-10	7.79763e-10	137.842	195.024	20.846	28.6665
ENSG00000107731	UNC5B	1147	-1.60529	0.121953	-13.1631	1.43093e-39	2.90785e-38	1594.89	1858.12	578.475	556.525
ENSG00000107796	ACTA2	3083.42	-0.631649	0.0708027	-8.92126	4.60993e-19	4.8553e-18	3840.15	3655.48	2419.17	2418.86
ENSG00000107798	LIPA	3752.53	0.931797	0.0691451	13.476	2.16658e-41	4.57827e-40	2644.23	2517.68	5109.34	4738.87
ENSG00000107821	KAZALD1	720.223	-1.73171	0.146295	-11.8371	2.50904e-32	4.16015e-31	1118.26	1095.66	358.55	308.412
ENSG00000107833	NPM3	1846.67	-1.04268	0.104342	-9.99291	1.63696e-23	2.03999e-22	2372.43	2600.98	1098.58	1314.7
ENSG00000108175	ZMIZ1	22172.1	-0.697184	0.0392399	-17.7672	1.26826e-70	4.97264e-69	27189.8	27667	16364.1	17467.8
ENSG00000108244	KRT23	10.2729	5.35953	1.84221	2.90929	0.00362256	0.0111169	0	0.980022	30.2266	9.885
ENSG00000108379	WNT3	370.256	-0.861536	0.200304	-4.30115	1.69914e-05	7.17191e-05	450.412	504.711	287.674	238.228
ENSG00000108439	PNPO	639.868	0.765727	0.147855	5.17891	2.23181e-07	1.13979e-06	483.416	464.53	771.3	840.225
ENSG00000108448	TRIM16L	1159.64	-0.626411	0.112572	-5.56454	2.6285e-08	1.44794e-07	1417.25	1397.51	957.871	865.926
ENSG00000108515	ENO3	459.99	-0.531034	0.17055	-3.11365	0.00184788	0.00594537	550.396	537.052	368.973	383.538
ENSG00000108654	DDX5	68334.2	-0.5615	0.0299442	-18.7516	1.88006e-78	8.43459e-77	83103	79830.6	55056.2	55347.1
ENSG00000108688	CCL7	16.6217	-4.97767	1.34227	-3.7084	0.000208576	0.000774081	29.1215	35.2808	2.0846	0
ENSG00000108691	CCL2	7192.99	-2.28508	0.0678131	-33.6967	6.45175e-249	1.19455e-246	12195.1	11677	2659.94	2239.94
ENSG00000108753	HNF1B	14.9216	3.83424	1.20051	3.19383	0.00140397	0.00460859	0	3.92009	27.0997	28.6665
ENSG00000108798	ABI3	132.175	-1.69042	0.355799	-4.75105	2.02361e-06	9.43796e-06	199.967	203.845	44.8188	80.0685
ENSG00000108799	EZH1	4403.09	0.637446	0.0697809	9.13496	6.54302e-20	7.11618e-19	3667.36	3224.27	5332.39	5388.31
ENSG00000108830	RND2	201.574	-1.40547	0.274006	-5.12935	2.90747e-07	1.47101e-06	296.068	289.106	128.203	92.919
ENSG00000108839	ALOX12	171.65	0.809375	0.315365	2.56647	0.0102738	0.0288873	156.285	93.1021	235.559	201.654
ENSG00000108846	ABCC3	328.891	-1.84796	0.213814	-8.64285	5.4828e-18	5.48256e-17	553.308	476.291	139.668	146.298
ENSG00000108852	MPP2	3101.37	1.31278	0.0784956	16.7243	8.72463e-63	2.96269e-61	1695.84	1864.98	4243.19	4601.47
ENSG00000108854	SMURF2	58030.1	0.884537	0.0299769	29.5073	2.31945e-191	3.38191e-189	40828.3	40727.7	73923.9	76640.4
ENSG00000108861	DUSP3	14617.3	0.768072	0.0387042	19.8447	1.2255e-87	6.31121e-86	10855.5	10775.3	18649.8	18188.4
ENSG00000108924	HLF	6.45215	6.17045	2.1449	2.8768	0.00401732	0.012227	0	0	2.0846	23.724
ENSG00000108947	EFNB3	1387.54	-1.66026	0.105077	-15.8004	3.09371e-56	9.28868e-55	2042.39	2173.69	681.663	652.41
ENSG00000108960	MMD	1238.6	-1.23596	0.116523	-10.607	2.76567e-26	3.81326e-25	1714.28	1764.04	675.409	800.685
ENSG00000108984	MAP2K6	89.1018	-2.33386	0.41714	-5.59492	2.20728e-08	1.224e-07	162.11	135.243	33.3535	25.701
ENSG00000109016	DHRS7B	1070.45	0.680963	0.118915	5.72648	1.02534e-08	5.80446e-08	771.719	873.199	1293.49	1343.37
ENSG00000109046	WSB1	44667.8	0.76341	0.0378286	20.1807	1.44537e-90	7.82343e-89	33845	32391.7	54283.9	58150.5
ENSG00000109062	SLC9A3R1	1538.46	-0.867597	0.102465	-8.46725	2.51244e-17	2.42301e-16	1889.01	2086.47	1047.51	1130.84
ENSG00000109079	TNFAIP1	15567.8	0.842011	0.0381617	22.0643	6.96284e-108	4.76352e-106	11224.4	11074.2	20234.1	19738.4
ENSG00000109083	IFT20	3575.85	0.580259	0.0684287	8.47975	2.2567e-17	2.1827e-16	2856.82	2875.38	4441.23	4129.95
ENSG00000109084	TMEM97	1251.53	-1.09047	0.108441	-10.0559	8.64959e-24	1.08897e-22	1724.96	1681.72	767.131	832.317
ENSG00000109099	PMP22	1496.6	-0.84322	0.105398	-8.00031	1.24105e-15	1.10085e-14	1873.48	1970.82	996.436	1145.67
ENSG00000109103	UNC119	4479.62	0.62715	0.0600292	10.4474	1.50548e-25	2.01615e-24	3547	3494.76	5539.81	5336.91
ENSG00000109220	CHIC2	4216.53	0.712916	0.0610864	11.6706	1.80082e-31	2.91745e-30	3146.09	3244.85	5210.45	5264.75
ENSG00000109265	KIAA1211	455.325	-1.99027	0.17914	-11.1101	1.12018e-28	1.66982e-27	740.656	714.436	181.36	184.849
ENSG00000109320	NFKB1	4171.28	-0.781601	0.0628926	-12.4275	1.85239e-35	3.34735e-34	5137.03	5411.68	3079.99	3056.44
ENSG00000109339	MAPK10	316.892	0.621143	0.226802	2.7387	0.00616835	0.0181305	261.123	238.145	445.061	323.239
ENSG00000109381	ELF2	2353.01	-0.631515	0.0789071	-8.00327	1.21159e-15	1.07554e-14	2808.28	2911.64	1839.66	1852.45
ENSG00000109452	INPP4B	4432.44	2.53845	0.0686099	36.9984	1.21551e-299	3.08223e-297	1374.53	1228.95	7493.08	7633.2
ENSG00000109472	CPE	6334.32	1.4226	0.0572989	24.8277	4.50873e-136	4.09277e-134	3538.26	3345.79	8941.87	9511.35
ENSG00000109519	GRPEL1	4593.61	0.609209	0.0585489	10.4051	2.34924e-25	3.13174e-24	3655.72	3620.2	5489.78	5608.75
ENSG00000109610	SOD3	661.796	-1.52545	0.167768	-9.09257	9.67285e-20	1.04762e-18	851.318	1113.3	354.381	328.182
ENSG00000109674	NEIL3	179.737	-2.23504	0.288656	-7.74294	9.71468e-15	8.23823e-14	304.805	288.126	66.707	59.31
ENSG00000109685	WHSC1	10903.8	-1.19856	0.0456459	-26.2578	5.82295e-152	6.26007e-150	15316	15063.9	6421.59	6813.73
ENSG00000109705	NKX3-2	466.741	-0.618729	0.172227	-3.59253	0.000327483	0.00118374	536.806	593.893	360.635	375.63
ENSG00000109743	BST1	57.0139	2.82249	0.558427	5.05436	4.31832e-07	2.15169e-06	18.4436	9.80022	79.2146	120.597
ENSG00000109790	KLHL5	5802.07	-0.951425	0.0563121	-16.8956	4.8503e-64	1.68884e-62	7452.19	7845.07	4023.27	3887.77
ENSG00000109805	NCAPG	1115.98	-2.13171	0.12305	-17.324	3.10286e-67	1.149e-65	1819.12	1815	449.23	380.572
ENSG00000109819	PPARGC1A	61.4394	1.94475	0.587973	3.30755	0.000941176	0.00317615	34.9458	15.6803	141.752	53.379
ENSG00000109846	CRYAB	88.456	2.14324	0.415511	5.15807	2.49505e-07	1.27034e-06	38.8286	26.4606	151.133	137.401
ENSG00000109881	CCDC34	647.695	-0.540427	0.150503	-3.5908	0.000329668	0.00119103	743.568	791.858	490.922	564.433
ENSG00000109919	MTCH2	13455.6	0.610164	0.0390182	15.6379	4.0161e-55	1.17555e-53	10732.2	10571.5	16242.1	16276.6
ENSG00000110074	FOXRED1	1444.38	-0.554776	0.100695	-5.50944	3.59977e-08	1.96167e-07	1781.26	1656.24	1153.82	1186.2
ENSG00000110090	CPT1A	5319.68	-0.506102	0.059909	-8.44785	2.96713e-17	2.84974e-16	6467.88	6018.31	4477.71	4314.8
ENSG00000110092	CCND1	349293	0.681062	0.02508	27.1555	2.17738e-162	2.52717e-160	271351	265337	431639	428844
ENSG00000110104	CCDC86	3352.86	0.527993	0.0738147	7.15295	8.49337e-13	6.40821e-12	2684.03	2807.76	4151.47	3768.16
ENSG00000110203	FOLR3	161.556	1.13702	0.296344	3.83683	0.000124632	0.000477271	88.3351	113.683	217.84	226.366
ENSG00000110315	RNF141	6053.1	0.835668	0.0527977	15.8277	2.00347e-56	6.04645e-55	4289.59	4405.2	7816.19	7701.4
ENSG00000110318	KIAA1377	789.383	0.594856	0.151973	3.91423	9.0695e-05	0.000352696	692.12	565.473	1035	864.937
ENSG00000110328	GALNT18	201.129	1.74101	0.266778	6.52607	6.75191e-11	4.5043e-10	98.0423	87.2219	296.012	323.239
ENSG00000110422	HIPK3	10083.1	0.555136	0.0463462	11.978	4.63302e-33	7.83783e-32	8171.49	8162.6	11652.9	12345.4
ENSG00000110446	SLC15A3	36.8563	-4.54121	0.824311	-5.5091	3.60663e-08	1.96495e-07	74.7451	66.6415	2.0846	3.954
ENSG00000110492	MDK	3604.58	-1.35697	0.0746891	-18.1683	9.20245e-74	3.84738e-72	4882.7	5487.14	2040.82	2007.64
ENSG00000110628	SLC22A18	602.676	-0.550709	0.158282	-3.4793	0.000502733	0.00177191	704.74	728.156	444.019	533.79
ENSG00000110660	SLC35F2	3390.59	-0.638492	0.0706343	-9.03941	1.57523e-19	1.69614e-18	4292.51	3965.17	2650.56	2654.12
ENSG00000110721	CHKA	925.89	-0.506027	0.122406	-4.13399	3.56514e-05	0.000145557	1082.35	1090.76	790.062	740.386
ENSG00000110844	PRPF40B	1169.76	-0.553343	0.108321	-5.10838	3.24925e-07	1.63789e-06	1379.39	1403.39	944.322	951.925
ENSG00000110852	CLEC2B	48.4265	-3.66468	0.641279	-5.71464	1.09935e-08	6.21288e-08	75.7158	103.882	5.21149	8.8965
ENSG00000110876	SELPLG	849.811	0.967876	0.136798	7.07521	1.49221e-12	1.10901e-11	552.337	597.813	1039.17	1209.92
ENSG00000110900	TSPAN11	770.541	0.703669	0.133665	5.26442	1.40632e-07	7.29228e-07	572.722	599.773	974.548	935.121
ENSG00000111052	LIN7A	821.114	-3.40314	0.154745	-21.992	3.43589e-107	2.33012e-105	1497.81	1503.35	126.118	157.171
ENSG00000111057	KRT18	16160.5	1.71676	0.0427205	40.1858	0	0	7611.38	7466.79	25576.9	23986.9
ENSG00000111058	ACSS3	602.9	-2.23119	0.164127	-13.5943	4.33143e-42	9.34764e-41	1028.96	959.441	193.867	229.332
ENSG00000111077	TENC1	5402.93	-1.16568	0.0561385	-20.7643	9.10177e-96	5.25582e-94	7585.17	7362.9	3373.92	3289.73
ENSG00000111087	GLI1	370.218	-1.14118	0.196925	-5.79498	6.83292e-09	3.92527e-08	530.982	488.051	214.713	247.125
ENSG00000111199	TRPV4	413.668	-1.40846	0.184864	-7.6189	2.55852e-14	2.11584e-13	576.605	625.254	231.39	221.424
ENSG00000111206	FOXM1	1483.97	-2.5742	0.120683	-21.3302	5.95649e-101	3.69571e-99	2623.84	2457.89	480.499	373.653
ENSG00000111247	RAD51AP1	422.568	-2.02132	0.190421	-10.615	2.53913e-26	3.50713e-25	636.79	719.336	173.021	161.125
ENSG00000111252	SH2B3	11986.1	-0.765978	0.0403787	-18.9699	3.02692e-80	1.39006e-78	15118.9	15071.8	8850.15	8903.42
ENSG00000111261	MANSC1	546.201	-0.627958	0.159315	-3.9416	8.09402e-05	0.000317034	677.56	648.774	449.23	409.239
ENSG00000111321	LTBR	855.848	-3.30839	0.154826	-21.3684	2.63138e-101	1.64578e-99	1598.77	1511.19	135.499	177.93
ENSG00000111331	OAS3	181.751	-3.42547	0.316564	-10.8208	2.74444e-27	3.90635e-26	342.663	322.427	31.2689	30.6435
ENSG00000111371	SLC38A1	16713.2	0.518265	0.0372046	13.9301	4.15648e-44	9.46014e-43	13789	13696.8	19940.2	19427
ENSG00000111404	RERGL	11.6326	3.09514	1.18779	2.60581	0.00916584	0.0260292	2.91215	1.96004	21.8882	19.77
ENSG00000111445	RFC5	1118.11	-0.50522	0.122002	-4.14108	3.4568e-05	0.000141356	1338.62	1284.81	1005.82	843.19
ENSG00000111490	TBC1D30	65.3814	1.1855	0.488889	2.42488	0.0153135	0.0412574	53.3894	26.4606	91.7222	89.9535
ENSG00000111540	RAB5B	3897.57	0.537075	0.063	8.52501	1.52797e-17	1.4896e-16	3137.35	3223.29	4653.86	4575.77
ENSG00000111602	TIMELESS	1833.1	-1.60957	0.0901702	-17.8503	2.87325e-71	1.14386e-69	2750.04	2772.48	918.264	891.627
ENSG00000111640	GAPDH	557139	0.781382	0.0279574	27.949	6.77933e-172	8.68983e-170	403157	416535	692882	715981
ENSG00000111652	COPS7A	11102.6	0.540553	0.0416611	12.975	1.69554e-38	3.32118e-37	9063.57	9029.92	13045.4	13271.6
ENSG00000111664	GNB3	612.752	-0.543886	0.1526	-3.56412	0.000365075	0.00131109	771.719	682.095	494.049	503.146
ENSG00000111665	CDCA3	633.78	-1.82895	0.156932	-11.6544	2.17814e-31	3.52385e-30	1056.14	922.2	273.082	283.699
ENSG00000111669	TPI1	117368	0.663968	0.0256599	25.8758	1.24858e-147	1.31208e-145	90888.1	90765.7	142985	144832
ENSG00000111674	ENO2	22634.4	1.39756	0.0393409	35.5244	2.0682e-276	4.73029e-274	12190.2	12720.7	31967.3	33659.4
ENSG00000111727	HCFC2	4341.36	0.502103	0.0649799	7.72705	1.10067e-14	9.2866e-14	3753.76	3433.02	5077.03	5101.65
ENSG00000111728	ST8SIA1	904.07	1.80263	0.128461	14.0325	9.86429e-45	2.28071e-43	392.169	413.569	1364.37	1446.18
ENSG00000111731	C2CD5	3481.42	-0.523504	0.0713858	-7.33344	2.24322e-13	1.75788e-12	4061.47	4150.39	2993.48	2720.35
ENSG00000111752	PHC1	2304.35	-1.04765	0.0810328	-12.9287	3.09848e-38	6.02873e-37	3165.5	3046.89	1473.81	1531.19
ENSG00000111775	COX6A1	2526.35	0.55739	0.0805269	6.92178	4.45999e-12	3.21828e-11	1953.08	2135.47	3061.23	2955.61
ENSG00000111788	RP11-22B23.1	437.379	-1.20513	0.178739	-6.74237	1.55819e-11	1.09228e-10	591.166	629.174	255.363	273.814
ENSG00000111799	COL12A1	21771.4	-2.9791	0.0395453	-75.334	0	0	38095.7	39190.1	4767.47	5032.45
ENSG00000111801	BTN3A3	897.472	-2.56823	0.135603	-18.9393	5.41174e-80	2.4755e-78	1499.76	1571.95	272.04	246.136
ENSG00000111846	GCNT2	740.804	-0.82058	0.138441	-5.92728	3.07992e-09	1.81534e-08	981.394	910.44	552.418	518.962
ENSG00000111863	ADTRP	1255.06	0.634049	0.106019	5.98052	2.22427e-09	1.32474e-08	997.896	969.242	1563.45	1489.67
ENSG00000111877	MCM9	647.976	-0.938176	0.149419	-6.27883	3.41127e-10	2.16254e-09	820.255	883	421.088	467.56
ENSG00000111885	MAN1A1	4862.02	-0.968076	0.0577112	-16.7745	3.74967e-63	1.27889e-61	6351.39	6518.12	3276.98	3301.59
ENSG00000111897	SERINC1	41275.3	0.794062	0.0293467	27.058	3.07683e-161	3.53593e-159	30022.3	30367	52439	52272.9
ENSG00000111907	TPD52L1	231.412	-0.640204	0.241985	-2.64564	0.00815373	0.0233971	277.625	286.166	192.825	169.033
ENSG00000111913	FAM65B	113.835	3.58194	0.438132	8.17547	2.94722e-16	2.68892e-15	23.2972	11.7603	252.236	168.045
ENSG00000111981	ULBP1	1123.53	1.34103	0.118932	11.2756	1.73252e-29	2.6348e-28	610.58	661.515	1522.8	1699.23
ENSG00000112029	FBXO5	894.262	-1.657	0.131921	-12.5605	3.48007e-36	6.44338e-35	1376.48	1339.69	400.242	460.641
ENSG00000112039	FANCE	594.353	-0.802491	0.152745	-5.25379	1.48999e-07	7.70905e-07	743.568	767.357	451.315	415.17
ENSG00000112078	KCTD20	21971.1	0.554522	0.0385172	14.3967	5.42576e-47	1.34514e-45	17946.6	17652.2	26905.9	25379.7
ENSG00000112079	STK38	9999.92	0.505831	0.0458362	11.0356	2.57281e-28	3.794e-27	8326.8	8201.8	12030.2	11440.9
ENSG00000112081	SRSF3	18062.9	-0.629293	0.0372888	-16.8762	6.73689e-64	2.33182e-62	21565.4	22317.1	14098.1	14271
ENSG00000112096	SOD2	12321	-0.813397	0.0565323	-14.3882	6.13794e-47	1.52009e-45	14760.7	16650.6	8613.55	9259.28
ENSG00000112118	MCM3	3942.2	-1.33721	0.0637642	-20.9711	1.2035e-97	7.12601e-96	5683.54	5613.56	2273.25	2198.42
ENSG00000112137	PHACTR1	208.788	-1.26625	0.258121	-4.90564	9.31228e-07	4.49878e-06	307.717	282.246	115.695	129.493
ENSG00000112139	MDGA1	1184.58	1.03915	0.109611	9.48029	2.53568e-21	2.90974e-20	752.305	798.718	1596.8	1590.5
ENSG00000112146	FBXO9	7693.15	0.552713	0.050638	10.915	9.77532e-28	1.41645e-26	6104.83	6370.14	8953.34	9344.29
ENSG00000112149	CD83	140.708	-0.785305	0.319679	-2.45655	0.014028	0.0381865	154.344	201.884	95.8914	110.712
ENSG00000112183	RBM24	1141.75	0.945634	0.112948	8.37229	5.65099e-17	5.35467e-16	762.012	798.718	1556.15	1450.13
ENSG00000112293	GPLD1	118.583	0.999657	0.380198	2.6293	0.00855597	0.0244311	58.2429	99.9622	130.287	185.838
ENSG00000112294	ALDH5A1	827.924	0.644017	0.136461	4.71942	2.36523e-06	1.09481e-05	630.965	661.515	932.856	1086.36
ENSG00000112297	AIM1	476.835	-2.54455	0.183596	-13.8595	1.11427e-43	2.50672e-42	773.661	854.579	140.71	138.39
ENSG00000112312	GMNN	770.932	-0.71548	0.132699	-5.39175	6.97747e-08	3.70876e-07	963.921	952.581	589.94	577.284
ENSG00000112319	EYA4	79.6125	-2.69499	0.451223	-5.97262	2.33471e-09	1.38592e-08	155.315	120.543	20.846	21.747
ENSG00000112320	SOBP	1044.44	-0.883907	0.124077	-7.12386	1.04944e-12	7.86712e-12	1250.28	1459.25	733.777	734.455
ENSG00000112378	PERP	13264.6	0.958922	0.0390972	24.5266	7.69132e-133	6.79662e-131	8999.51	9024.04	17477.2	17557.7
ENSG00000112379	KIAA1244	916.553	2.56261	0.143106	17.907	1.04003e-71	4.15458e-70	236.855	294.007	1490.49	1644.86
ENSG00000112531	QKI	18936	-0.525383	0.0395859	-13.272	3.36643e-40	6.93776e-39	21818.8	22874.7	15237.3	15813
ENSG00000112541	PDE10A	539.059	3.67979	0.189668	19.4012	7.53749e-84	3.68642e-82	73.7744	82.3218	1003.73	996.408
ENSG00000112561	TFEB	754.644	-0.508214	0.135465	-3.75161	0.000175701	0.000660264	878.498	893.78	647.267	599.031
ENSG00000112584	FAM120B	5751.51	0.849728	0.0535146	15.8784	8.94086e-57	2.70533e-55	4132.34	4077.87	7334.65	7461.2
ENSG00000112599	GUCA1B	108.717	1.03863	0.355447	2.92204	0.00347745	0.0106997	69.8915	72.5216	131.329	161.125
ENSG00000112715	VEGFA	49024.6	-0.542226	0.0401208	-13.5148	1.27841e-41	2.70635e-40	56865.5	59397.2	38176.2	41659.3
ENSG00000112742	TTK	763.91	-2.44778	0.145478	-16.8257	1.581e-63	5.43196e-62	1308.52	1274.03	222.009	251.079
ENSG00000112769	LAMA4	15994.9	-1.87823	0.0441419	-42.5498	0	0	25494.9	24804.4	6575.86	7104.35
ENSG00000112893	MAN2A1	18175.8	0.608051	0.0372096	16.3413	5.02029e-60	1.63113e-58	14132.7	14669.9	21993.5	21907.1
ENSG00000112902	SEMA5A	5004.88	-0.522019	0.0623667	-8.37015	5.75445e-17	5.45049e-16	5682.57	6118.28	4219.22	3999.47
ENSG00000112936	C7	74.9892	-2.18396	0.465996	-4.68664	2.77722e-06	1.27585e-05	128.134	117.603	35.4381	18.7815
ENSG00000112964	GHR	593.12	1.05062	0.159705	6.57852	4.75164e-11	3.21307e-10	403.818	368.488	857.811	742.363
ENSG00000112972	HMGCS1	4594.58	-0.617885	0.0587779	-10.5122	7.59009e-26	1.02828e-24	5514.64	5612.58	3666.8	3584.3
ENSG00000112984	KIF20A	1421.43	-2.32033	0.105056	-22.0865	4.26155e-108	2.94135e-106	2361.75	2375.57	467.992	480.411
ENSG00000113119	TMCO6	375.584	-0.983044	0.192816	-5.09835	3.42623e-07	1.72413e-06	523.216	474.331	261.617	243.171
ENSG00000113140	SPARC	494101	0.556965	0.0281008	19.8203	1.99061e-87	1.02064e-85	390691	409093	585648	590970
ENSG00000113248	PCDHB15	204.812	-1.05472	0.263977	-3.9955	6.45572e-05	0.000255394	264.035	289.106	118.822	147.286
ENSG00000113356	POLR3G	6455.83	1.33253	0.0543053	24.5377	5.85471e-133	5.21315e-131	3773.17	3566.3	9113.85	9369.99
ENSG00000113361	CDH6	662.852	-3.30909	0.173494	-19.0732	4.21528e-81	1.97262e-79	1237.66	1171.13	104.23	138.39
ENSG00000113368	LMNB1	2096.09	-2.48268	0.0892631	-27.8131	3.01546e-170	3.80258e-168	3481.96	3630	635.801	636.594
ENSG00000113441	LNPEP	8322.97	0.640378	0.0491801	13.0211	9.28435e-39	1.84179e-37	6362.07	6649.45	9945.6	10334.8
ENSG00000113448	PDE4D	1129.65	-1.10053	0.139739	-7.87559	3.39137e-15	2.94554e-14	1440.54	1641.54	617.04	819.466
ENSG00000113504	SLC12A7	2711.27	-0.720502	0.0771682	-9.33677	9.93141e-21	1.11604e-19	3268.4	3481.04	1997.04	2098.59
ENSG00000113580	NR3C1	11208.4	0.543343	0.0479474	11.3321	9.10476e-30	1.40016e-28	8948.06	9297.47	12819.2	13768.8
ENSG00000113657	DPYSL3	10326.3	-2.16004	0.0524198	-41.2065	0	0	16879.8	16875	3570.91	3979.7
ENSG00000113719	ERGIC1	37051.3	0.620217	0.030769	20.1572	2.32559e-90	1.25587e-88	29570.9	28844	44950.1	44840.3
ENSG00000113721	PDGFRB	27305.5	-1.13822	0.0320445	-35.52	2.41296e-276	5.46524e-274	37466.7	37634.8	17129.1	16991.3
ENSG00000113732	ATP6V0E1	11548.3	0.51563	0.0436793	11.8049	3.68191e-32	6.08324e-31	9263.54	9749.26	13533.2	13647.2
ENSG00000113739	STC2	55284.7	1.30152	0.0374782	34.7273	3.04961e-264	6.13313e-262	31174.5	32649.4	75915.7	81399
ENSG00000113742	CPEB4	4158.07	0.726098	0.0694955	10.4481	1.49442e-25	2.00249e-24	3089.79	3177.23	4899.84	5465.42
ENSG00000113749	HRH2	123.739	-1.75985	0.377738	-4.65893	3.17861e-06	1.4503e-05	194.143	188.164	37.5227	75.126
ENSG00000113805	CNTN3	817.328	2.77705	0.15778	17.6007	2.43159e-69	9.39182e-68	237.825	178.364	1346.65	1506.47
ENSG00000113810	SMC4	5507.98	-1.80758	0.0577763	-31.2859	7.26624e-215	1.20223e-212	8437.46	8699.65	2388.95	2505.85
ENSG00000113946	CLDN16	83.5598	1.04049	0.414666	2.50922	0.0120998	0.0335086	45.6236	63.7014	125.076	99.8385
ENSG00000113966	ARL6	884.383	0.821102	0.125573	6.53884	6.1997e-11	4.15373e-10	640.672	637.994	1094.41	1164.45
ENSG00000114019	AMOTL2	31455.8	0.733003	0.0344745	21.2621	2.54493e-100	1.56238e-98	24221.3	23043.3	39215.4	39343.3
ENSG00000114023	FAM162A	12795.6	1.53003	0.0414774	36.8883	7.12883e-298	1.78826e-295	6633.87	6530.87	18713.4	19304.4
ENSG00000114026	OGG1	1348.11	-0.598485	0.104145	-5.74665	9.1027e-09	5.16935e-08	1562.85	1684.66	1089.2	1055.72
ENSG00000114107	CEP70	818.814	-0.642338	0.136616	-4.70176	2.57923e-06	1.18915e-05	936.741	1059.4	670.197	608.916
ENSG00000114115	RBP1	219.243	-1.11587	0.255259	-4.37151	1.23392e-05	5.28477e-05	270.83	329.287	135.499	141.355
ENSG00000114200	BCHE	366.478	-0.612183	0.19894	-3.07723	0.00208938	0.00666161	480.504	405.729	276.209	303.469
ENSG00000114251	WNT5A	15270.9	0.686949	0.0436801	15.7268	9.90683e-56	2.94791e-54	11477.7	11927.8	18236	19441.8
ENSG00000114268	PFKFB4	8636.86	1.55339	0.0554769	28.0007	1.59414e-172	2.05468e-170	4202.23	4577.68	12454.4	13313.1
ENSG00000114270	COL7A1	1420.99	-0.748097	0.104897	-7.13172	9.91239e-13	7.43796e-12	1837.57	1724.84	1115.26	1006.29
ENSG00000114315	HES1	663.174	-1.97205	0.156759	-12.5801	2.71692e-36	5.05044e-35	1096.91	1017.26	244.94	293.584
ENSG00000114383	TUSC2	3871.04	0.70511	0.064594	10.916	9.66331e-28	1.40109e-26	2884.97	3001.81	4884.21	4713.17
ENSG00000114405	C3orf14	386.109	-1.01472	0.200531	-5.06017	4.18874e-07	2.09159e-06	473.709	559.592	231.39	279.745
ENSG00000114480	GBE1	25995.1	0.936128	0.0368237	25.4219	1.44519e-142	1.42859e-140	17584.5	18106.9	33312.9	34976.1
ENSG00000114541	FRMD4B	172.898	-0.860931	0.289761	-2.97118	0.00296662	0.0092327	192.202	253.826	122.991	122.574
ENSG00000114631	PODXL2	928.117	1.32365	0.141163	9.3767	6.80722e-21	7.70154e-20	461.09	598.793	1329.97	1322.61
ENSG00000114638	UPK1B	22.7689	2.277	0.869214	2.6196	0.00880321	0.0250972	12.6193	2.94007	45.8611	29.655
ENSG00000114698	PLSCR4	1574.88	-1.44543	0.0996868	-14.4997	1.21708e-47	3.06622e-46	2254.97	2353.03	807.781	883.719
ENSG00000114757	PEX5L	1179	-1.82348	0.11545	-15.7945	3.39587e-56	1.01828e-54	1801.65	1875.76	491.964	546.64
ENSG00000114779	ABHD14B	2785.15	0.834695	0.0808649	10.3221	5.59862e-25	7.36662e-24	1908.43	2094.31	3426.03	3711.82
ENSG00000114790	ARHGEF26	156.1	-1.4785	0.312232	-4.73524	2.18792e-06	1.01616e-05	205.792	253.826	70.8762	93.9075
ENSG00000114854	TNNC1	96.5939	2.00662	0.39801	5.04164	4.61565e-07	2.2969e-06	46.5944	30.3807	153.218	156.183
ENSG00000114993	RTKN	1382.86	-0.642915	0.106617	-6.03016	1.63793e-09	9.85083e-09	1704.58	1667.02	1148.61	1011.24
ENSG00000115008	IL1A	66.5625	-1.95404	0.469419	-4.16267	3.14545e-05	0.000129031	101.925	109.762	22.9305	31.632
ENSG00000115084	SLC35F5	13137.9	0.517403	0.039775	13.0083	1.09811e-38	2.17284e-37	10673	10941	15442.7	15494.7
ENSG00000115107	STEAP3	12489.8	0.920967	0.0416145	22.1309	1.59353e-108	1.11304e-106	8689.85	8577.15	16055.6	16636.5
ENSG00000115163	CENPA	209.727	-2.71541	0.286153	-9.48935	2.32471e-21	2.67422e-20	330.043	397.889	62.5379	48.4365
ENSG00000115221	ITGB6	81.1298	1.21741	0.414631	2.93613	0.00332333	0.0102526	44.6529	52.9212	126.118	100.827
ENSG00000115232	ITGA4	9371.38	-0.513678	0.0454405	-11.3044	1.24793e-29	1.91031e-28	10815.7	11229.1	7705.71	7735.01
ENSG00000115255	REEP6	477.038	0.871832	0.176328	4.94438	7.63863e-07	3.73432e-06	306.746	367.508	636.844	597.054
ENSG00000115267	IFIH1	86.704	-2.79924	0.431131	-6.49279	8.42639e-11	5.59258e-10	156.285	147.003	19.8037	23.724
ENSG00000115271	GCA	42.479	1.35481	0.576323	2.35078	0.0187342	0.0493731	25.2386	22.5405	48.988	73.149
ENSG00000115290	GRB14	228.497	1.08055	0.250384	4.31556	1.592e-05	6.73675e-05	163.08	130.343	302.266	318.297
ENSG00000115339	GALNT3	361.686	1.13012	0.204965	5.51374	3.51287e-08	1.91745e-07	218.411	235.205	549.291	443.836
ENSG00000115380	EFEMP1	29457.8	-0.86041	0.0405049	-21.2422	3.89597e-100	2.3669e-98	37825.9	38157.1	20014.2	21834
ENSG00000115392	FANCL	631.245	-1.08798	0.178174	-6.10628	1.01978e-09	6.21971e-09	982.364	735.016	363.762	443.836
ENSG00000115425	PECR	597.698	-0.544132	0.164067	-3.31652	0.000911474	0.00308439	676.589	741.876	433.596	538.732
ENSG00000115457	IGFBP2	13733.8	-1.80051	0.0432695	-41.6116	0	0	20768.5	21914.3	6071.38	6181.09
ENSG00000115461	IGFBP5	169064	2.13458	0.0377412	56.5585	0	0	65822.3	59616.7	275335	275483
ENSG00000115504	EHBP1	6975.09	0.562868	0.0509539	11.0466	2.27623e-28	3.35877e-27	5638.89	5624.34	8133.05	8504.07
ENSG00000115556	PLCD4	748.037	-1.01807	0.139421	-7.30214	2.83232e-13	2.20766e-12	1046.43	956.501	511.768	477.445
ENSG00000115594	IL1R1	9234.25	-0.818427	0.0491617	-16.6477	3.14646e-62	1.05922e-60	12169.9	11400.6	6761.38	6605.16
ENSG00000115641	FHL2	28015.7	0.744549	0.0323487	23.0164	3.19548e-117	2.43619e-115	20847.1	21038.1	35429.8	34747.8
ENSG00000115687	PASK	580.689	-1.67329	0.169821	-9.85325	6.63632e-23	8.06348e-22	972.657	795.778	263.701	290.619
ENSG00000115738	ID2	2233.91	1.65491	0.102032	16.2194	3.6779e-59	1.1786e-57	1155.15	998.642	3116.47	3665.36
ENSG00000115762	PLEKHB2	17643.9	0.606523	0.037872	16.0151	1.00314e-57	3.12031e-56	14189	13787.9	21606.8	20991.8
ENSG00000115844	DLX2	1050.43	-0.885214	0.118891	-7.44557	9.65295e-14	7.73861e-13	1408.51	1317.15	770.258	705.789
ENSG00000115884	SDC1	37595.6	-0.698716	0.0344941	-20.2561	3.13624e-91	1.70549e-89	45434.4	47616.3	29102	28229.6
ENSG00000115956	PLEK	4.66344	5.698	2.30491	2.47212	0.0134315	0.0367473	0	0	16.6768	1.977
ENSG00000116005	PCYOX1	27816.6	0.731805	0.0330935	22.1133	2.35568e-108	1.64047e-106	21166.5	20652	34414.6	35033.4
ENSG00000116035	VAX2	158.113	-1.42368	0.34046	-4.18163	2.8942e-05	0.000119228	178.612	282.246	68.7916	102.804
ENSG00000116039	ATP6V1B1	84.6049	-0.977323	0.403534	-2.42191	0.0154392	0.0415385	107.749	116.623	64.6224	49.425
ENSG00000116044	NFE2L2	6550.8	-0.518719	0.0503646	-10.2993	7.09823e-25	9.29262e-24	7736.61	7695.13	5415.78	5355.69
ENSG00000116117	PARD3B	1784.38	-0.801841	0.0936743	-8.55989	1.12977e-17	1.10928e-16	2269.53	2265.81	1368.54	1233.65
ENSG00000116132	PRRX1	13750.4	-1.1533	0.0402093	-28.6824	6.32548e-181	8.57949e-179	18912.5	19031	8379.03	8679.03
ENSG00000116141	MARK1	209.112	-1.01849	0.256784	-3.96632	7.29922e-05	0.00028735	270.83	289.106	148.006	128.505
ENSG00000116157	GPX7	52.106	1.63554	0.536303	3.04966	0.00229103	0.00726285	19.4143	31.3607	66.707	90.942
ENSG00000116161	CACYBP	4498.3	-0.51749	0.0631969	-8.18852	2.6445e-16	2.41936e-15	5249.63	5344.06	3554.23	3845.26
ENSG00000116209	TMEM59	20051.6	0.810316	0.0346502	23.3856	5.98591e-121	4.7988e-119	14647.1	14480.8	25466.5	25612
ENSG00000116254	CHD5	101.821	3.9716	0.464146	8.55679	1.16056e-17	1.13759e-16	8.73644	15.6803	216.798	166.068
ENSG00000116260	QSOX1	123474	0.880613	0.0942233	9.34602	9.10107e-21	1.02421e-19	81290.7	92545.4	161485	158574
ENSG00000116285	ERRFI1	44047.3	-0.584709	0.036281	-16.1161	1.96581e-58	6.20573e-57	52050.8	53657.2	34077.9	36403.5
ENSG00000116396	KCNC4	1347.7	0.666998	0.103256	6.45964	1.04951e-10	6.91248e-10	1069.73	1013.34	1689.56	1618.17
ENSG00000116560	SFPQ	27365.5	-0.652079	0.0329483	-19.791	3.56016e-87	1.82138e-85	33141.2	33752.9	21066.9	21500.9
ENSG00000116584	ARHGEF2	8774.99	-0.733655	0.047513	-15.4412	8.65231e-54	2.44963e-52	10741	11178.1	6496.64	6684.24
ENSG00000116661	FBXO2	1657.74	1.66521	0.11033	15.093	1.80084e-51	4.88509e-50	724.154	865.359	2664.11	2377.34
ENSG00000116667	C1orf21	2316.82	-1.47263	0.0816114	-18.0444	8.72295e-73	3.56388e-71	3355.76	3456.54	1254.93	1200.04
ENSG00000116675	DNAJC6	298.495	1.81477	0.223872	8.10628	5.2192e-16	4.70656e-15	142.695	121.523	489.88	439.882
ENSG00000116678	LEPR	2120.02	0.501331	0.101145	4.95656	7.1752e-07	3.51734e-06	1582.27	1928.68	2393.12	2576.03
ENSG00000116690	PRG4	53.1821	-1.39006	0.5145	-2.70176	0.0068973	0.0200933	88.3351	65.6615	27.0997	31.632
ENSG00000116701	NCF2	179.887	1.49669	0.277431	5.3948	6.85988e-08	3.64875e-07	93.1887	95.0621	277.251	254.044
ENSG00000116711	PLA2G4A	94.8108	-2.69535	0.412528	-6.53374	6.41461e-11	4.2909e-10	181.524	147.003	25.0151	25.701
ENSG00000116717	GADD45A	12772.2	0.721608	0.0556743	12.9613	2.02902e-38	3.96441e-37	8967.47	10318.6	15964.9	15837.7
ENSG00000116741	RGS2	398.859	-1.73647	0.208972	-8.30957	9.60527e-17	8.99203e-16	673.677	553.712	159.472	208.573
ENSG00000116774	OLFML3	1007.19	-1.44095	0.122375	-11.7749	5.2607e-32	8.67327e-31	1413.36	1530.79	559.714	524.893
ENSG00000116819	TFAP2E	80.4267	-1.04219	0.435337	-2.39399	0.0166663	0.0445267	116.486	99.9622	66.707	38.5515
ENSG00000116852	KIF21B	1122.96	-0.930204	0.118016	-7.88202	3.22138e-15	2.79894e-14	1504.61	1441.61	720.228	825.397
ENSG00000116883	RP11-268J15.5	979.634	1.23864	0.122164	10.1391	3.70356e-24	4.73427e-23	596.99	569.393	1324.76	1427.39
ENSG00000116962	NID1	32696.2	-0.733213	0.0310807	-23.5906	4.81148e-123	3.93849e-121	41002.1	40659.1	24359.5	24763.9
ENSG00000116977	LGALS8	3332.28	1.00218	0.0692753	14.4666	1.97019e-47	4.9316e-46	2221	2217.79	4323.45	4566.87
ENSG00000116990	MYCL	67.258	2.69247	0.505559	5.32572	1.00553e-07	5.27618e-07	24.2679	11.7603	109.441	123.562
ENSG00000116991	SIPA1L2	902.687	-1.33105	0.133645	-9.95956	2.29072e-23	2.83653e-22	1392.98	1190.73	516.98	510.066
ENSG00000117009	KMO	46.0849	2.04021	0.57488	3.54893	0.000386804	0.00138358	23.2972	12.7403	77.13	71.172
ENSG00000117069	ST6GALNAC5	186.632	0.958454	0.280925	3.41178	0.000645408	0.00223759	129.105	124.463	281.42	211.539
ENSG00000117122	MFAP2	7940.71	-0.675816	0.0476221	-14.1912	1.03843e-45	2.48722e-44	9624.65	9909.98	6118.29	6109.92
ENSG00000117143	UAP1	18642.8	0.788282	0.039619	19.8966	4.35825e-88	2.25941e-86	13856	13490	22997.3	24228.1
ENSG00000117152	RGS4	113570	0.980228	0.0319093	30.7193	3.14928e-207	4.99793e-205	78749.3	74063.2	151354	150113
ENSG00000117155	SSX2IP	1729.24	-1.64036	0.0986815	-16.6228	4.7691e-62	1.59854e-60	2623.84	2613.72	783.808	895.581
ENSG00000117174	ZNHIT6	5843.52	0.543254	0.0533873	10.1757	2.54532e-24	3.27341e-23	4683.7	4828.57	6953.17	6908.63
ENSG00000117226	GBP3	2155.84	-0.729513	0.0900917	-8.09745	5.61224e-16	5.05904e-15	2619.96	2759.74	1520.71	1722.96
ENSG00000117228	GBP1	4761	-1.93677	0.0657336	-29.4639	8.35749e-191	1.20353e-188	7377.44	7721.59	2065.83	1879.14
ENSG00000117289	TXNIP	30770.1	5.30648	0.05065	104.768	0	0	1476.46	1557.25	57056.4	62990.2
ENSG00000117298	ECE1	46311.3	0.589888	0.0289931	20.3458	5.0547e-92	2.7681e-90	36755.2	37190.8	55976.6	55322.4
ENSG00000117305	HMGCL	3556.05	0.567161	0.065686	8.63443	5.90184e-18	5.88644e-17	2875.26	2856.76	4174.4	4317.77
ENSG00000117308	GALE	2069.44	-0.715457	0.0835835	-8.55979	1.13072e-17	1.10975e-16	2590.84	2553.94	1540.52	1592.47
ENSG00000117335	CD46	33635.9	0.601153	0.0303266	19.8227	1.89799e-87	9.75291e-86	26656.8	26798.7	40493.3	40594.7
ENSG00000117394	SLC2A1	80474.3	1.44472	0.0279437	51.701	0	0	43530.8	42952.4	116307	119107
ENSG00000117399	CDC20	1671.74	-2.52975	0.100628	-25.1395	1.84105e-139	1.75305e-137	2885.94	2813.64	514.895	472.503
ENSG00000117408	IPO13	5958.87	0.590193	0.0562333	10.4954	9.06531e-26	1.22458e-24	4707	4806.03	7394.06	6928.4
ENSG00000117410	ATP6V0B	6485.4	0.704497	0.051315	13.7289	6.81748e-43	1.50042e-41	4872.99	4992.23	8109.07	7967.31
ENSG00000117425	PTCH2	160.974	-1.09945	0.308927	-3.55894	0.000372349	0.00133577	224.235	214.625	122.991	82.0455
ENSG00000117461	PIK3R3	6526.9	0.812523	0.0545789	14.8871	3.99587e-50	1.05333e-48	4904.06	4567.88	8296.69	8338.99
ENSG00000117472	TSPAN1	53.4455	1.58191	0.581272	2.72147	0.00649927	0.0190216	40.7701	12.7403	79.2146	81.057
ENSG00000117475	BLZF1	5114.8	0.56021	0.0606788	9.23237	2.64704e-20	2.92252e-19	3987.7	4280.74	5967.15	6223.6
ENSG00000117477	CCDC181	92.5853	-1.24108	0.399	-3.11048	0.00186784	0.006007	138.812	121.523	43.7765	66.2295
ENSG00000117525	F3	27865.8	0.651996	0.0342899	19.0143	1.29975e-80	5.99246e-79	22072.1	21276.3	33707.9	34406.7
ENSG00000117543	DPH5	1380.55	-0.57241	0.1059	-5.40522	6.47295e-08	3.44845e-07	1700.69	1601.36	1052.72	1167.42
ENSG00000117569	PTBP2	1589.47	-0.590107	0.0951269	-6.20337	5.52668e-10	3.44646e-09	1953.08	1866.94	1290.36	1247.49
ENSG00000117593	DARS2	1874.97	-0.656411	0.0894367	-7.33938	2.1458e-13	1.68663e-12	2218.09	2370.67	1436.29	1474.84
ENSG00000117595	IRF6	284.174	-1.85028	0.245423	-7.53913	4.73131e-14	3.85528e-13	515.45	374.368	129.245	117.631
ENSG00000117600	LPPR4	20.3541	3.68733	1.05585	3.49228	0.000478922	0.00169361	0	5.88013	27.0997	48.4365
ENSG00000117620	SLC35A3	4397.1	0.504509	0.0680905	7.40939	1.26883e-13	1.01095e-12	3426.63	3845.61	5116.64	5199.51
ENSG00000117643	MAN1C1	864.54	1.05304	0.140012	7.52112	5.43076e-14	4.41289e-13	533.894	590.953	1062.1	1271.21
ENSG00000117650	NEK2	470.398	-2.57207	0.204719	-12.5639	3.33507e-36	6.17981e-35	820.255	790.878	107.357	163.102
ENSG00000117724	CENPF	5276.99	-2.23012	0.0583417	-38.2251	0	0	8635.49	8764.33	1825.06	1883.09
ENSG00000117758	STX12	11830.2	0.525754	0.0405068	12.9794	1.60162e-38	3.13985e-37	9652.8	9743.38	13986.6	13937.8
ENSG00000117791	2023-03-02	558.81	-1.08705	0.177541	-6.12283	9.19294e-10	5.63188e-09	856.171	663.475	381.481	334.113
ENSG00000117862	TXNDC12	5865.25	0.708472	0.0550425	12.8714	6.52431e-38	1.25479e-36	4574.98	4331.7	7251.26	7303.04
ENSG00000118193	KIF14	689.847	-2.51418	0.159364	-15.7763	4.52746e-56	1.35412e-54	1167.77	1180.93	181.36	229.332
ENSG00000118194	TNNT2	81.8882	2.22953	0.440038	5.06668	4.04805e-07	2.02394e-06	23.2972	34.3008	116.737	153.217
ENSG00000118257	NRP2	23457.9	-1.09773	0.0398638	-27.537	6.32571e-167	7.64624e-165	31676.4	32276	14400.4	15478.9
ENSG00000118292	C1orf54	912.073	-0.831073	0.129343	-6.42532	1.3159e-10	8.60148e-10	1186.21	1149.57	608.702	703.812
ENSG00000118418	HMGN3	851.667	-0.877638	0.138343	-6.34391	2.24005e-10	1.43962e-09	1087.2	1119.18	540.952	659.329
ENSG00000118473	SGIP1	7504.93	-0.74202	0.0619284	-11.9819	4.42075e-33	7.48415e-32	9997.4	8789.82	5500.2	5732.31
ENSG00000118513	MYB	13.2228	-3.56612	1.25553	-2.84032	0.00450681	0.0136001	29.1215	19.6004	4.16919	0
ENSG00000118514	ALDH8A1	127.295	2.00736	0.335485	5.98346	2.18449e-09	1.30204e-08	52.4187	49.0011	201.163	206.596
ENSG00000118515	SGK1	26911.1	1.76143	0.0363168	48.5016	0	0	12501.8	12016	42314.2	40812.2
ENSG00000118523	CTGF	119990	1.27451	0.0262503	48.5524	0	0	70282.7	70091.2	168069	171518
ENSG00000118655	DCLRE1B	1060.87	-0.656738	0.113641	-5.77905	7.51237e-09	4.29549e-08	1287.17	1309.31	826.542	820.455
ENSG00000118705	RPN2	41554.2	0.530451	0.0295755	17.9355	6.23061e-72	2.50179e-70	33733.3	34266.5	48923.4	49293.5
ENSG00000118707	TGIF2	2015.71	-0.508887	0.0930892	-5.46666	4.58595e-08	2.47939e-07	2329.72	2405.95	1548.85	1778.31
ENSG00000118785	SPP1	918.971	1.94462	0.130101	14.9471	1.6278e-50	4.32026e-49	355.282	402.789	1450.88	1466.93
ENSG00000118816	CCNI	26677	-0.775628	0.0334392	-23.1952	5.09106e-119	4.01248e-117	33220.8	34140	19549.3	19797.7
ENSG00000118849	RARRES1	62.5135	-1.72249	0.534383	-3.22332	0.00126716	0.00419133	129.105	62.7214	36.4804	21.747
ENSG00000118855	MFSD1	11873.1	0.596144	0.0413249	14.4258	3.5617e-47	8.87724e-46	9449.92	9459.17	14093.9	14489.4
ENSG00000118894	FAM86A	604.126	-0.545884	0.157272	-3.47095	0.000518617	0.00182431	662.999	771.277	472.161	510.066
ENSG00000118898	PPL	514.995	-1.07213	0.177762	-6.03126	1.62688e-09	9.78688e-09	745.51	650.734	296.012	367.722
ENSG00000118939	UCHL3	98.6019	0.870819	0.371151	2.34627	0.0189624	0.0499349	76.6865	62.7214	133.414	121.585
ENSG00000118946	PCDH17	335.749	3.13271	0.236351	13.2545	4.24995e-40	8.74313e-39	81.5401	55.8612	605.575	600.019
ENSG00000118965	WDR35	1910.09	-0.693039	0.0898215	-7.71574	1.20282e-14	1.01375e-13	2306.42	2413.79	1515.5	1404.66
ENSG00000118971	CCND2	8277.9	2.86954	0.0599454	47.8693	0	0	1852.13	2133.51	14590.1	14535.9
ENSG00000118985	ELL2	17739.4	0.719642	0.0390858	18.4118	1.05574e-75	4.51917e-74	13587.1	13222.5	21594.3	22553.6
ENSG00000119139	TJP2	2559.17	-1.24411	0.0815799	-15.2503	1.63963e-52	4.54827e-51	3747.93	3449.68	1559.28	1479.78
ENSG00000119280	C1orf198	5590.2	0.756391	0.0558885	13.5339	9.8626e-42	2.10123e-40	4062.45	4252.31	7113.68	6932.35
ENSG00000119333	WDR34	3761.1	-0.828386	0.0636951	-13.0055	1.13872e-38	2.24748e-37	4844.84	4779.57	2701.64	2718.37
ENSG00000119397	CNTRL	694.337	-1.85986	0.154002	-12.0769	1.39972e-33	2.40812e-32	1014.4	1163.29	280.378	319.285
ENSG00000119403	PHF19	2642.71	-1.02284	0.0789475	-12.956	2.17289e-38	4.23841e-37	3454.78	3630	1678.1	1807.97
ENSG00000119508	NR4A3	231.13	-0.643845	0.241069	-2.67079	0.00756721	0.0218593	277.625	286.166	170.937	189.792
ENSG00000119537	KDSR	8084.44	0.706831	0.0502512	14.066	6.14853e-45	1.42868e-43	5999.02	6286.84	9809.06	10242.8
ENSG00000119559	C19orf25	3185.27	0.711813	0.0703412	10.1194	4.52995e-24	5.75908e-23	2423.88	2405.95	4066	3845.26
ENSG00000119640	ACYP1	302.74	-0.54637	0.217955	-2.5068	0.0121828	0.0337105	378.579	340.068	268.913	223.401
ENSG00000119669	IRF2BPL	11187	-0.865542	0.0430417	-20.1094	6.11085e-90	3.28479e-88	14201.6	14689.5	7995.46	7861.54
ENSG00000119684	MLH3	1799.24	0.939508	0.0894029	10.5087	7.87801e-26	1.06604e-24	1239.6	1226.99	2325.37	2405.02
ENSG00000119686	FLVCR2	115.159	2.23008	0.399118	5.58751	2.30344e-08	1.2752e-07	37.8579	43.121	135.499	244.159
ENSG00000119699	TGFB3	364.1	-1.3449	0.200107	-6.7209	1.80603e-11	1.26146e-10	488.27	556.652	215.756	195.723
ENSG00000119772	DNMT3A	2137.11	-0.612473	0.0837796	-7.31053	2.66098e-13	2.07827e-12	2579.19	2589.22	1634.32	1745.69
ENSG00000119801	YPEL5	12354.9	0.645927	0.0398458	16.2107	4.24008e-59	1.35688e-57	9643.09	9625.77	15064.3	15086.5
ENSG00000119862	LGALSL	697.693	-0.52724	0.139793	-3.77158	0.000162218	0.000612163	810.548	836.939	585.771	557.514
ENSG00000119865	CNRIP1	2371.88	-0.652073	0.0790326	-8.25068	1.57492e-16	1.45741e-15	2930.59	2867.54	1806.3	1883.09
ENSG00000119866	BCL11A	774.535	0.634143	0.153069	4.14286	3.42996e-05	0.000140332	525.157	688.955	918.264	965.764
ENSG00000119900	OGFRL1	19058.4	1.08201	0.0378492	28.5874	9.63944e-180	1.29988e-177	12100.9	12357.1	25370.6	26404.8
ENSG00000119917	IFIT3	1063.5	-0.912656	0.120769	-7.55703	4.12364e-14	3.36836e-13	1382.3	1395.55	791.104	685.03
ENSG00000119938	PPP1R3C	659.801	7.22246	0.367715	19.6415	6.8382e-86	3.43072e-84	9.70716	7.84017	1286.2	1335.46
ENSG00000119943	PYROXD2	1541.33	-0.812686	0.0993449	-8.18045	2.82796e-16	2.58214e-15	2003.56	1924.76	1168.42	1068.57
ENSG00000119950	MXI1	5026.1	1.0563	0.0609427	17.3326	2.66813e-67	9.89584e-66	3303.35	3225.25	6544.59	7031.2
ENSG00000119969	HELLS	1264.3	-1.33814	0.145177	-9.21728	3.04723e-20	3.35641e-19	1796.79	1827.74	580.56	852.087
ENSG00000119986	AVPI1	1277.75	0.731759	0.110186	6.64114	3.11263e-11	2.13447e-10	923.151	997.662	1671.85	1518.34
ENSG00000120051	CCDC147	330.35	0.548954	0.207987	2.63937	0.00830601	0.0237902	252.386	284.206	362.72	422.089
ENSG00000120075	HOXB5	4.10194	5.51381	2.31209	2.38477	0.0170897	0.0455016	0	0	11.4653	4.9425
ENSG00000120129	DUSP1	7003.13	1.92978	0.0554822	34.7819	4.56665e-265	9.34521e-263	2787.9	3036.11	11158.8	11029.7
ENSG00000120156	TEK	1015.08	1.7376	0.128407	13.5321	1.01152e-41	2.15111e-40	425.174	511.571	1568.66	1554.91
ENSG00000120162	MOB3B	18.1664	2.37679	0.960349	2.47492	0.0133266	0.0365159	1.94143	9.80022	31.2689	29.655
ENSG00000120265	PCMT1	11745.1	0.555407	0.0442618	12.5482	4.06542e-36	7.5212e-35	9421.77	9601.27	14356.6	13600.8
ENSG00000120278	PLEKHG1	218.293	0.88805	0.257514	3.44855	0.000563609	0.00197157	140.754	165.624	256.405	310.389
ENSG00000120279	MYCT1	105.364	2.4469	0.385343	6.34991	2.15444e-10	1.38575e-09	34.9458	30.3807	158.429	197.7
ENSG00000120318	ARAP3	4913.73	-1.01124	0.0594406	-17.0125	6.63206e-65	2.36574e-63	6689.2	6447.56	3332.23	3185.94
ENSG00000120324	PCDHB10	494.16	-0.509856	0.171992	-2.96441	0.00303262	0.00942176	629.024	532.152	401.285	414.181
ENSG00000120327	PCDHB14	404.741	-1.23151	0.185775	-6.62902	3.37913e-11	2.30975e-10	566.898	568.413	254.321	229.332
ENSG00000120328	PCDHB12	99.8822	-1.5799	0.379346	-4.1648	3.11623e-05	0.000127878	146.578	152.883	42.7342	57.333
ENSG00000120519	SLC10A7	637.091	-0.51604	0.150639	-3.42568	0.000613259	0.00213279	777.543	722.276	493.007	555.537
ENSG00000120539	MASTL	1178.1	-0.641315	0.110825	-5.78676	7.17558e-09	4.11199e-08	1410.45	1461.21	883.868	956.868
ENSG00000120594	PLXDC2	175.425	3.93999	0.343714	11.463	2.0236e-30	3.18546e-29	21.3557	21.5605	353.339	305.446
ENSG00000120658	ENOX1	220.03	-1.59444	0.285598	-5.58281	2.36658e-08	1.3086e-07	316.453	344.968	81.2992	137.401
ENSG00000120686	UFM1	16140	0.523053	0.0468564	11.1629	6.1946e-29	9.31746e-28	13107.6	13385.1	18119.3	19947.9
ENSG00000120708	TGFBI	901627	1.00326	0.0286	35.079	1.40933e-269	3.01635e-267	588330	612030	1.18344e+06	1.22271e+06
ENSG00000120725	SIL1	5064.34	0.624941	0.0580212	10.7709	4.7231e-27	6.66577e-26	3883.83	4084.73	6200.63	6088.17
ENSG00000120738	EGR1	5760.68	-1.45004	0.251246	-5.77136	7.86321e-09	4.4862e-08	8106.45	8762.37	2560.92	3612.97
ENSG00000120800	UTP20	3922.48	-0.557586	0.0625052	-8.92063	4.6364e-19	4.88098e-18	4720.59	4621.78	3167.54	3180
ENSG00000120802	TMPO	3894.76	-1.27461	0.0638289	-19.9692	1.02025e-88	5.3728e-87	5443.77	5579.26	2259.7	2296.29
ENSG00000120820	GLT8D2	4670.95	-0.835211	0.0595421	-14.0272	1.06212e-44	2.45328e-43	5975.73	5996.75	3435.41	3275.89
ENSG00000120833	SOCS2	1480.03	-1.96728	0.106782	-18.4233	8.54713e-76	3.67212e-74	2475.33	2239.35	583.687	621.766
ENSG00000120837	NFYB	1918.4	-0.658127	0.0959516	-6.85894	6.93712e-12	4.96125e-11	2224.88	2472.59	1412.31	1563.81
ENSG00000120885	CLU	1906.75	-1.31503	0.0929624	-14.1459	1.98026e-45	4.70443e-44	2851.96	2588.24	1115.26	1071.53
ENSG00000120925	RNF170	4377.88	0.529136	0.0621156	8.51858	1.61525e-17	1.57337e-16	3495.55	3672.14	5269.86	5073.97
ENSG00000121005	CRISPLD1	378.296	-1.52003	0.196156	-7.74909	9.25547e-15	7.8631e-14	539.718	582.133	208.46	182.872
ENSG00000121039	RDH10	1866.58	0.705098	0.0895823	7.87095	3.51971e-15	3.05353e-14	1368.71	1470.03	2286.8	2340.77
ENSG00000121068	TBX2	1814.74	-0.945451	0.0905253	-10.4441	1.56001e-25	2.08798e-24	2316.13	2461.81	1242.42	1238.59
ENSG00000121152	NCAPH	737.541	-2.25601	0.144067	-15.6594	2.8642e-55	8.43672e-54	1220.19	1219.15	263.701	247.125
ENSG00000121207	LRAT	63.2884	2.4532	0.582064	4.21465	2.50165e-05	0.000103679	7.76573	31.3607	86.5107	127.516
ENSG00000121211	MND1	134.644	-2.97481	0.352997	-8.42728	3.53795e-17	3.3896e-16	244.62	233.245	27.0997	33.609
ENSG00000121236	TRIM6	531.38	-1.75445	0.163902	-10.7042	9.72178e-27	1.36298e-25	815.401	824.198	240.771	245.148
ENSG00000121297	TSHZ3	8975.84	0.560302	0.0446661	12.5442	4.27531e-36	7.90322e-35	7292.02	7216.88	10674.2	10720.3
ENSG00000121310	ECHDC2	1859.94	-1.30058	0.0982213	-13.2414	5.06293e-40	1.03973e-38	2770.42	2521.6	1009.99	1137.76
ENSG00000121350	PYROXD1	1302	0.71085	0.103038	6.89892	5.23996e-12	3.76944e-11	979.452	995.702	1617.65	1615.21
ENSG00000121351	IAPP	10.0691	4.29407	1.5241	2.81745	0.00484066	0.0145036	0	1.96004	14.5922	23.724
ENSG00000121542	SEC22A	1434.29	0.595806	0.120316	4.95199	7.34585e-07	3.59721e-06	1000.81	1283.83	1717.71	1734.82
ENSG00000121570	DPPA4	435.706	-2.71111	0.200356	-13.5315	1.01959e-41	2.16631e-40	769.778	741.876	131.329	99.8385
ENSG00000121577	POPDC2	43.7996	1.49803	0.56646	2.64455	0.00817999	0.0234609	25.2386	20.5805	55.2418	74.1375
ENSG00000121578	B4GALT4	3575.39	0.8364	0.0649429	12.879	5.90899e-38	1.14021e-36	2578.22	2555.9	4578.81	4588.62
ENSG00000121621	KIF18A	727.425	-0.895028	0.140752	-6.35889	2.03216e-10	1.30998e-09	923.151	969.242	481.541	535.767
ENSG00000121690	DEPDC7	267.271	-0.695721	0.232445	-2.99306	0.00276197	0.00862839	365.96	294.987	208.46	199.677
ENSG00000121743	GJA3	406.966	1.67419	0.196004	8.54164	1.32332e-17	1.29278e-16	170.846	217.565	629.548	609.904
ENSG00000121764	HCRTR1	48.0275	1.5968	0.558748	2.85782	0.00426567	0.0129255	29.1215	18.6204	58.3687	85.9995
ENSG00000121775	TMEM39B	1488.64	-0.513915	0.0978284	-5.25323	1.49454e-07	7.73084e-07	1789.03	1713.08	1205.94	1246.5
ENSG00000121864	ZNF639	2710.56	-0.604718	0.0852947	-7.08975	1.34358e-12	1.00141e-11	3030.57	3510.44	2150.26	2150.98
ENSG00000121904	CSMD2	5017.36	1.31547	0.0629491	20.8974	5.65483e-97	3.30631e-95	3015.04	2737.2	7215.83	7101.38
ENSG00000121957	GPSM2	1105.86	-1.7256	0.117807	-14.6477	1.39442e-48	3.59055e-47	1698.75	1697.4	540.952	486.342
ENSG00000121966	CXCR4	21.18	5.40929	1.28727	4.20215	2.64393e-05	0.000109362	1.94143	0	33.3535	49.425
ENSG00000122121	XPNPEP2	82.2669	-5.4959	0.676155	-8.12817	4.35832e-16	3.94549e-15	165.022	156.803	6.25379	0.9885
ENSG00000122203	KIAA1191	23393.3	0.812524	0.0378261	21.4805	2.36901e-102	1.5059e-100	17459.3	16489.8	29528.3	30095.9
ENSG00000122378	FAM213A	649.611	-1.45558	0.147952	-9.8382	7.70813e-23	9.34145e-22	926.063	978.062	352.297	342.021
ENSG00000122420	PTGFR	302.874	-1.4248	0.227603	-6.26002	3.84929e-10	2.43031e-09	417.408	465.51	141.752	186.826
ENSG00000122483	CCDC18	567.865	-0.836494	0.156564	-5.34281	9.15148e-08	4.82474e-07	752.305	703.656	421.088	394.411
ENSG00000122547	EEPD1	232.773	-1.56447	0.262675	-5.95591	2.58624e-09	1.53172e-08	324.219	371.428	137.583	97.8615
ENSG00000122566	HNRNPA2B1	52116	-0.559235	0.0326235	-17.1421	7.20321e-66	2.60533e-64	63709.1	60475.2	42313.1	41966.8
ENSG00000122591	FAM126A	7721.23	-0.567775	0.0477458	-11.8916	1.30854e-32	2.19303e-31	9213.06	9229.85	6143.3	6298.72
ENSG00000122641	INHBA	64924.4	0.9445	0.0861917	10.9581	6.07421e-28	8.87322e-27	42061.1	46739.2	83014.8	87882.6
ENSG00000122694	GLIPR2	6575.4	-0.915129	0.0542114	-16.8807	6.23485e-64	2.16448e-62	8350.1	8836.86	4628.84	4485.81
ENSG00000122707	RECK	8541.06	0.656528	0.0461877	14.2144	7.46328e-46	1.80239e-44	6691.14	6570.07	10345.8	10557.2
ENSG00000122729	ACO1	16968.6	-0.518567	0.039455	-13.1433	1.8603e-39	3.75748e-38	19516.2	20455	14088.7	13814.3
ENSG00000122877	EGR2	48.7727	-3.09568	0.610366	-5.07184	3.93987e-07	1.97281e-06	89.3059	85.2619	14.5922	5.931
ENSG00000122884	P4HA1	59446.1	1.01972	0.0345941	29.4765	5.75488e-191	8.33886e-189	38222.9	40319.1	77909.7	81332.8
ENSG00000122952	ZWINT	1338.98	-1.6345	0.108206	-15.1054	1.49088e-51	4.05369e-50	2100.63	1950.24	674.366	630.663
ENSG00000122966	CIT	1777.74	-2.20598	0.0978075	-22.5543	1.21822e-112	8.99363e-111	2969.42	2874.4	668.113	599.031
ENSG00000123080	CDKN2C	799.35	-1.91936	0.141429	-13.5712	5.93803e-42	1.27207e-40	1254.16	1275.01	306.435	361.791
ENSG00000123094	RASSF8	14375	-0.988461	0.0385145	-25.6647	2.89989e-145	2.95421e-143	19222.1	19008.5	9700.66	9568.68
ENSG00000123096	SSPN	756.795	-1.0887	0.134846	-8.07365	6.82277e-16	6.12894e-15	1022.16	1036.86	486.753	481.399
ENSG00000123104	ITPR2	3505.38	-0.683355	0.0731933	-9.33631	9.97494e-21	1.12039e-19	4085.74	4555.14	2686	2694.65
ENSG00000123119	NECAB1	168.648	-1.66782	0.288545	-5.7801	7.46548e-09	4.26973e-08	253.357	259.706	84.4261	77.103
ENSG00000123131	PRDX4	25254.2	1.61883	0.0329818	49.0825	0	0	12358.2	12454.1	37939.6	38264.8
ENSG00000123136	DDX39A	3103.31	-0.854634	0.070124	-12.1875	3.62523e-34	6.36365e-33	3960.52	4032.79	2171.11	2248.84
ENSG00000123143	PKN1	9586.64	-0.653815	0.0446886	-14.6305	1.79558e-48	4.58807e-47	11541.8	11903.3	7426.37	7475.04
ENSG00000123146	CD97	63.3556	1.21984	0.471328	2.5881	0.00965073	0.0272503	35.9165	40.1809	103.187	74.1375
ENSG00000123159	GIPC1	17936.3	0.741593	0.0394893	18.7796	1.10961e-78	5.00696e-77	13684.2	13165.6	22897.2	21998.1
ENSG00000123178	SPRYD7	2228.38	0.676616	0.0832414	8.12836	4.3514e-16	3.94076e-15	1678.37	1752.28	2655.77	2827.11
ENSG00000123191	ATP7B	2325.73	0.720476	0.0811028	8.8835	6.47879e-19	6.75654e-18	1739.52	1773.84	2986.18	2803.39
ENSG00000123219	CENPK	884.68	-1.54825	0.129898	-11.919	9.42639e-33	1.58779e-31	1365.8	1271.09	465.907	435.928
ENSG00000123240	OPTN	27885.1	0.606275	0.0354812	17.0872	1.84816e-65	6.65366e-64	21547.9	22673.8	33495.3	33823.5
ENSG00000123329	ARHGAP9	19.3655	-2.90558	0.923521	-3.1462	0.00165408	0.00537362	26.2093	42.1409	4.16919	4.9425
ENSG00000123342	MMP19	1500.1	-0.51696	0.0972349	-5.31661	1.05719e-07	5.53485e-07	1724.96	1807.16	1225.74	1242.54
ENSG00000123358	NR4A1	192.785	-1.24612	0.268923	-4.63375	3.59105e-06	1.62987e-05	262.093	280.286	122.991	105.769
ENSG00000123416	TUBA1B	22471.9	-0.636524	0.0357726	-17.7936	7.92081e-71	3.12664e-69	26803.4	27897.3	17622.1	17564.7
ENSG00000123427	METTL21B	1062.34	0.538738	0.122619	4.39361	1.11484e-05	4.79765e-05	933.829	798.718	1227.83	1289
ENSG00000123453	SARDH	52.6715	-1.38598	0.555477	-2.49512	0.0125914	0.0347174	61.1551	91.142	39.6073	18.7815
ENSG00000123485	HJURP	974.722	-2.21544	0.127947	-17.3153	3.60801e-67	1.33393e-65	1613.33	1594.5	365.846	325.216
ENSG00000123560	PLP1	296.165	-2.67392	0.271253	-9.85768	6.35027e-23	7.72395e-22	576.605	447.87	58.3687	101.815
ENSG00000123607	TTC21B	2247.5	-0.504946	0.0830872	-6.0773	1.22223e-09	7.42344e-09	2738.39	2535.32	1849.04	1867.28
ENSG00000123609	NMI	633.596	-2.15595	0.155647	-13.8515	1.24508e-43	2.79832e-42	998.867	1071.16	225.136	239.217
ENSG00000123610	TNFAIP6	85.8985	-7.39215	1.09039	-6.77937	1.20702e-11	8.51484e-11	156.285	185.224	2.0846	0
ENSG00000123685	BATF3	107.176	-2.3378	0.382009	-6.11976	9.37137e-10	5.73818e-09	173.758	184.244	29.1843	41.517
ENSG00000123700	KCNJ2	849.13	3.23198	0.149376	21.6365	8.14646e-104	5.24996e-102	171.817	154.843	1619.73	1450.13
ENSG00000123739	PLA2G12A	4996.12	0.558586	0.0707669	7.89333	2.94234e-15	2.56605e-14	3745.99	4335.62	6077.64	5825.23
ENSG00000123815	ADCK4	1334.52	-0.572135	0.11219	-5.09968	3.40232e-07	1.71283e-06	1470.63	1720.92	1063.14	1083.4
ENSG00000123892	RAB38	132.959	-2.75188	0.357193	-7.70418	1.31683e-14	1.10784e-13	238.796	224.425	27.0997	41.517
ENSG00000123933	MXD4	17729	0.625147	0.038119	16.3999	1.91599e-60	6.29552e-59	14219	13674.2	21725.6	21297.2
ENSG00000123975	CKS2	1271.74	-1.17048	0.106936	-10.9457	6.96886e-28	1.01547e-26	1723.02	1799.32	762.962	801.673
ENSG00000123977	DAW1	64.8769	2.58549	0.486336	5.31626	1.0592e-07	5.54408e-07	19.4143	17.6404	115.695	106.758
ENSG00000123983	ACSL3	9203.25	-0.58265	0.0483268	-12.0564	1.79377e-33	3.07472e-32	11365.1	10708.7	7289.83	7449.34
ENSG00000123999	INHA	230.398	0.965901	0.24153	3.99909	6.35852e-05	0.000251804	161.139	150.923	299.139	310.389
ENSG00000124006	OBSL1	6820.16	-0.562129	0.0555214	-10.1245	4.29974e-24	5.47238e-23	8452.99	7811.75	5439.75	5576.13
ENSG00000124074	ENKD1	595.618	-0.800999	0.152261	-5.26068	1.4352e-07	7.43873e-07	749.393	764.417	416.919	451.744
ENSG00000124107	SLPI	19.7882	2.52963	0.902299	2.80353	0.00505458	0.0150887	7.76573	3.92009	23.9728	43.494
ENSG00000124126	PREX1	2831.36	-1.02337	0.0748764	-13.6674	1.58885e-42	3.47064e-41	3896.45	3694.68	1833.4	1900.89
ENSG00000124134	KCNS1	398.223	0.52069	0.18632	2.7946	0.00519639	0.0154744	343.633	310.667	450.273	488.319
ENSG00000124140	SLC12A5	130.29	-1.42385	0.337153	-4.22317	2.40888e-05	0.000100012	173.758	205.805	81.2992	60.2985
ENSG00000124191	TOX2	1481.83	-1.49372	0.105036	-14.2211	6.7824e-46	1.63965e-44	2173.43	2201.13	724.397	828.363
ENSG00000124225	PMEPA1	1970.95	1.36915	0.0893989	15.315	6.06747e-53	1.69519e-51	1098.85	1101.54	2729.78	2953.64
ENSG00000124313	IQSEC2	1368.85	-0.502094	0.11005	-4.56241	5.05704e-06	2.2618e-05	1600.71	1608.22	1222.61	1043.86
ENSG00000124343	XG	67.3728	1.85049	0.457044	4.04882	5.14776e-05	0.000206025	31.0629	27.4406	104.23	106.758
ENSG00000124356	STAMBP	5690.13	0.529288	0.0570057	9.28483	1.61958e-20	1.80436e-19	4580.81	4735.47	6523.74	6920.49
ENSG00000124479	NDP	27.7123	-2.16374	0.731951	-2.95613	0.00311524	0.00965915	51.4479	39.2009	8.33838	11.862
ENSG00000124486	USP9X	31259.1	-0.534165	0.0340421	-15.6913	1.73501e-55	5.13004e-54	36154.3	37807.3	25625.9	25448.9
ENSG00000124496	TRERF1	3545.99	-0.690492	0.070348	-9.81537	9.66783e-23	1.16679e-21	4360.46	4396.38	2839.22	2587.89
ENSG00000124574	ABCC10	5043.02	0.60478	0.0660391	9.15791	5.29134e-20	5.7737e-19	4188.64	3813.26	6315.28	5854.89
ENSG00000124588	NQO2	1032.57	-0.614612	0.118336	-5.19378	2.06061e-07	1.05514e-06	1261.93	1236.79	776.512	855.052
ENSG00000124593	PRICKLE4	1061.51	-0.588806	0.113965	-5.16656	2.38443e-07	1.21561e-06	1298.82	1251.49	851.557	844.179
ENSG00000124615	MOCS1	1212.57	-0.520586	0.107534	-4.84114	1.29093e-06	6.15747e-06	1394.92	1463.17	983.929	1008.27
ENSG00000124635	HIST1H2BJ	321.106	2.76505	0.247748	11.1607	6.34574e-29	9.53864e-28	101.925	62.7214	589.94	529.836
ENSG00000124749	COL21A1	33.1661	1.58297	0.659956	2.39861	0.0164576	0.0440347	11.6486	21.5605	50.0303	49.425
ENSG00000124762	CDKN1A	218850	0.91013	0.0250782	36.2917	2.18743e-288	5.31568e-286	151343	152697	288017	283342
ENSG00000124766	SOX4	4968.01	-0.915386	0.0739679	-12.3754	3.54909e-35	6.36409e-34	6116.48	6870.93	3231.12	3653.5
ENSG00000124795	DEK	10421.4	-1.08564	0.0471604	-23.0201	2.9309e-117	2.2418e-115	13794.8	14540.6	6538.33	6811.75
ENSG00000124813	RUNX2	2577.42	-0.96587	0.0786035	-12.2879	1.05224e-34	1.86958e-33	3288.79	3530.04	1732.3	1758.54
ENSG00000124839	RAB17	24.8628	-1.78427	0.749126	-2.3818	0.0172282	0.0458339	37.8579	39.2009	12.5076	9.885
ENSG00000124875	CXCL6	768.82	-5.84903	0.42596	-13.7314	6.58426e-43	1.45046e-41	1467.72	1555.29	16.6768	35.586
ENSG00000124882	EREG	963.751	-1.25409	0.121362	-10.3335	4.97042e-25	6.56225e-24	1357.06	1359.29	553.46	585.192
ENSG00000125037	EMC3	5508.04	0.541187	0.0549373	9.85099	6.78748e-23	8.24284e-22	4500.24	4473.8	6416.38	6641.73
ENSG00000125089	SH3TC1	503.338	-2.43954	0.191056	-12.7687	2.45178e-37	4.65779e-36	745.51	954.541	152.175	161.125
ENSG00000125148	MT2A	54886.3	1.21945	0.0826219	14.7594	2.67641e-49	6.96852e-48	31133.8	34824.1	75788.6	77798.9
ENSG00000125247	TMTC4	1964.44	-0.511806	0.0939913	-5.44524	5.17348e-08	2.77964e-07	2228.76	2390.27	1520.71	1718.01
ENSG00000125249	RAP2A	6806.51	0.564781	0.0503976	11.2065	3.78919e-29	5.72527e-28	5512.7	5469.5	8001.72	8242.11
ENSG00000125304	TM9SF2	25449.8	0.54037	0.0339228	15.9294	3.96161e-57	1.21446e-55	21035.4	20441.3	30400.7	29921.9
ENSG00000125319	C17orf53	199.747	-0.764975	0.281779	-2.71481	0.00663144	0.0193793	292.185	210.705	163.641	132.459
ENSG00000125347	IRF1	2848.76	-1.12088	0.0763169	-14.6871	7.79536e-49	2.01393e-47	3838.21	3967.13	1866.75	1722.96
ENSG00000125354	2023-09-06	4554.03	-0.941845	0.061932	-15.2077	3.1428e-52	8.64603e-51	5992.23	5986.95	3226.95	3009.98
ENSG00000125355	TMEM255A	217.795	2.02711	0.262851	7.71202	1.23844e-14	1.04301e-13	85.423	86.2419	318.943	380.572
ENSG00000125384	PTGER2	41.0712	-3.40384	0.665347	-5.11588	3.12276e-07	1.57649e-06	83.4816	66.6415	6.25379	7.908
ENSG00000125388	GRK4	1050.45	0.526476	0.116382	4.52369	6.07706e-06	2.69374e-05	842.581	879.08	1283.07	1197.07
ENSG00000125430	HS3ST3B1	3172.29	-1.2056	0.0731267	-16.4865	4.58805e-61	1.52471e-59	4460.44	4391.48	1836.53	2000.72
ENSG00000125434	SLC25A35	119.669	-1.48998	0.339968	-4.38272	1.17208e-05	5.02928e-05	180.553	172.484	59.411	66.2295
ENSG00000125457	MIF4GD	390.625	-0.665479	0.202507	-3.2862	0.00101548	0.00340718	415.466	542.932	289.759	314.343
ENSG00000125505	MBOAT7	23669.1	0.647669	0.0393143	16.4741	5.62965e-61	1.86026e-59	18958.1	17928.5	29517.9	28272.1
ENSG00000125538	IL1B	1099.61	-3.99397	0.145769	-27.3993	2.79394e-165	3.34255e-163	1935.61	2203.09	129.245	130.482
ENSG00000125618	PAX8	366.68	1.73187	0.202979	8.53228	1.43492e-17	1.40005e-16	179.582	159.744	603.49	523.905
ENSG00000125629	INSIG2	5842.56	1.0786	0.0606799	17.7753	1.09859e-70	4.31464e-69	3644.07	3866.19	7612.94	8247.06
ENSG00000125652	ALKBH7	1560.76	-0.586196	0.100679	-5.82244	5.7994e-09	3.35302e-08	1772.53	1974.74	1221.57	1274.18
ENSG00000125657	TNFSF9	649.079	0.771243	0.165766	4.65262	3.27751e-06	1.49425e-05	417.408	541.952	766.089	870.868
ENSG00000125675	GRIA3	2065.84	0.608907	0.0838581	7.26116	3.83779e-13	2.96856e-12	1629.83	1642.52	2548.42	2442.58
ENSG00000125726	CD70	574.54	0.716619	0.162237	4.4171	1.00032e-05	4.32797e-05	395.081	474.331	734.82	693.927
ENSG00000125730	C3	217.176	-1.77811	0.276517	-6.43039	1.27279e-10	8.32198e-10	280.537	392.009	104.23	91.9305
ENSG00000125740	FOSB	286.158	-1.90601	0.238398	-7.9951	1.29467e-15	1.14667e-14	399.935	503.731	110.484	130.482
ENSG00000125845	BMP2	550.312	-1.86533	0.167425	-11.1413	7.8991e-29	1.18355e-27	853.259	874.179	216.798	257.01
ENSG00000125864	BFSP1	364.813	-0.975003	0.20824	-4.68212	2.83927e-06	1.30311e-05	535.835	431.21	266.828	225.378
ENSG00000125885	MCM8	1061.58	-0.730838	0.127919	-5.71328	1.10818e-08	6.26126e-08	1445.4	1204.45	767.131	829.351
ENSG00000125895	TMEM74B	210.947	1.78049	0.259824	6.85269	7.24738e-12	5.17521e-11	89.3059	100.942	328.324	325.216
ENSG00000125898	FAM110A	346.199	-0.67785	0.203722	-3.32732	0.000876851	0.00297672	446.529	405.729	243.898	288.642
ENSG00000125965	GDF5	3860.59	-3.07182	0.0767569	-40.0201	0	0	6636.78	7164.94	779.639	860.983
ENSG00000125966	MMP24	3260.03	2.52947	0.0736908	34.3254	3.27977e-258	6.48421e-256	979.452	945.721	5443.92	5671.02
ENSG00000126001	CEP250	20277.8	0.510596	0.0343636	14.8586	6.11461e-50	1.60821e-48	16662.3	16790.7	23759.2	23899
ENSG00000126005	MMP24-AS1	6350.92	0.608673	0.0569466	10.6885	1.15231e-26	1.61165e-25	5012.78	5048.09	7992.34	7350.49
ENSG00000126010	GRPR	141.176	0.93455	0.316454	2.9532	0.00314501	0.00974367	108.72	85.2619	173.021	197.7
ENSG00000126016	AMOT	2420.02	-1.66002	0.0808264	-20.5382	9.82221e-94	5.50823e-92	3771.23	3581.98	1167.37	1159.51
ENSG00000126214	KLC1	4403.22	0.52718	0.0753552	6.99594	2.63491e-12	1.92937e-11	3516.9	3697.62	5598.18	4800.16
ENSG00000126456	IRF3	2784.31	-0.708034	0.0733821	-9.6486	4.98315e-22	5.8713e-21	3485.84	3422.24	2152.34	2076.84
ENSG00000126524	SBDS	8357.6	0.520739	0.0459767	11.3262	9.73825e-30	1.4966e-28	6890.14	6840.55	9918.5	9781.21
ENSG00000126561	STAT5A	150.963	-1.96836	0.309551	-6.35875	2.03397e-10	1.31078e-09	233.943	246.965	64.6224	58.3215
ENSG00000126562	WNK4	3573.94	1.06984	0.0688229	15.5449	1.72348e-54	4.9516e-53	2393.79	2218.77	4881.08	4802.13
ENSG00000126603	GLIS2	1692.72	-0.684682	0.0962662	-7.11239	1.14054e-12	8.53353e-12	2164.7	2009.04	1347.69	1249.46
ENSG00000126709	IFI6	1008.16	-0.587851	0.1508	-3.89822	9.69032e-05	0.000375774	1188.16	1232.87	945.364	666.249
ENSG00000126733	DACH2	33.0819	4.43025	0.89712	4.9383	7.88075e-07	3.84222e-06	0	5.88013	75.0454	51.402
ENSG00000126778	SIX1	20783.4	-0.838261	0.0397608	-21.0826	1.14869e-98	6.90663e-97	26332.6	26982.9	14438.9	15379.1
ENSG00000126785	RHOJ	5125.55	-0.605501	0.0734728	-8.24116	1.70551e-16	1.57326e-15	6682.41	5689.03	3971.15	4159.61
ENSG00000126787	DLGAP5	1407.38	-2.22939	0.11392	-19.5697	2.80062e-85	1.38423e-83	2328.75	2311.87	448.188	540.709
ENSG00000126950	TMEM35	983.481	-1.36904	0.127197	-10.7631	5.14067e-27	7.25071e-26	1413.36	1422.99	504.472	593.1
ENSG00000127022	CANX	109778	0.51382	0.029294	17.5401	7.08091e-69	2.71249e-67	89695.1	91172.4	126453	131792
ENSG00000127252	HRASLS	202.616	1.44627	0.262846	5.50233	3.74802e-08	2.0396e-07	100.954	116.623	302.266	290.619
ENSG00000127325	BEST3	73.7693	2.33625	0.453995	5.14598	2.66128e-07	1.35114e-06	25.2386	23.5205	137.583	108.735
ENSG00000127328	RAB3IP	899.574	0.622878	0.129786	4.79926	1.59255e-06	7.52227e-06	663.97	752.657	1130.89	1050.78
ENSG00000127329	PTPRB	7748.72	-0.508	0.0479738	-10.5891	3.34737e-26	4.60441e-25	9050.95	9147.52	6305.9	6490.49
ENSG00000127423	AUNIP	182.728	-0.74183	0.275916	-2.68861	0.00717511	0.0208298	241.708	215.605	149.049	124.551
ENSG00000127463	EMC1	21742.1	0.562559	0.0337423	16.6722	2.08782e-62	7.05896e-61	17624.3	17487.5	26005.3	25851.3
ENSG00000127526	SLC35E1	12181	0.918054	0.0427562	21.4718	2.85535e-102	1.81012e-100	8587.92	8274.32	15692.8	16168.9
ENSG00000127564	PKMYT1	442.967	-1.97664	0.191373	-10.3287	5.22433e-25	6.89358e-24	669.794	742.857	199.079	160.137
ENSG00000127585	FBXL16	1094.37	1.93567	0.117017	16.5418	1.83413e-61	6.11264e-60	450.412	456.69	1776.07	1694.29
ENSG00000127586	CHTF18	1279.97	-0.852407	0.108065	-7.8879	3.07307e-15	2.67506e-14	1723.02	1571.95	902.63	922.27
ENSG00000127663	KDM4B	16179.5	0.793652	0.0416739	19.0443	7.32173e-81	3.38906e-79	12142.7	11532.9	20930.4	20112
ENSG00000127666	TICAM1	2217.99	0.678576	0.0807164	8.40691	4.20939e-17	4.0082e-16	1721.08	1690.54	2697.47	2762.86
ENSG00000127824	TUBA4A	648.134	0.567886	0.151444	3.74982	0.000176959	0.000664567	557.191	487.071	809.865	738.409
ENSG00000127863	TNFRSF19	1757.61	-2.09209	0.100927	-20.7288	1.9059e-95	1.09245e-93	2677.23	3017.49	675.409	660.318
ENSG00000127920	GNG11	4003.44	-1.61026	0.0664828	-24.2206	1.34922e-129	1.17011e-127	5922.34	6139.84	2040.82	1910.77
ENSG00000127946	HIP1	4475.14	-1.31493	0.0633005	-20.7728	7.62595e-96	4.43656e-94	6300.92	6468.14	2474.41	2657.09
ENSG00000127990	SGCE	3871.57	-0.880804	0.065041	-13.5423	8.79959e-42	1.88163e-40	5114.7	4921.67	2668.28	2781.64
ENSG00000127995	CASD1	1780.02	-0.503939	0.0889933	-5.66266	1.49044e-08	8.35023e-08	2088.01	2087.45	1491.53	1453.09
ENSG00000128016	ZFP36	647.051	-0.52649	0.163293	-3.2242	0.00126323	0.00417894	706.681	821.258	471.118	589.146
ENSG00000128039	SRD5A3	2068.37	1.15497	0.0916906	12.5964	2.21021e-36	4.11836e-35	1198.83	1365.17	2909.05	2800.42
ENSG00000128253	RFPL2	4.0347	5.49178	2.31096	2.37641	0.0174822	0.0464671	0	0	6.25379	9.885
ENSG00000128262	POM121L9P	13.6478	-4.70773	1.41245	-3.33302	0.000859086	0.00291982	32.0336	20.5805	0	1.977
ENSG00000128266	GNAZ	1618.63	1.03574	0.119348	8.67834	4.01576e-18	4.03983e-17	917.326	1205.43	2209.67	2142.08
ENSG00000128268	MGAT3	1404.86	1.0043	0.102928	9.75725	1.71751e-22	2.05476e-21	957.126	912.4	1810.47	1939.44
ENSG00000128274	A4GALT	254.032	-0.778265	0.230319	-3.37907	0.000727315	0.00250031	307.717	334.187	183.444	190.78
ENSG00000128283	CDC42EP1	8760.11	-0.775042	0.0499701	-15.5101	2.96343e-54	8.46193e-53	10785.6	11330	6629.01	6295.76
ENSG00000128284	APOL3	63.188	-2.0643	0.483837	-4.26652	1.98546e-05	8.31428e-05	90.2766	113.683	26.0574	22.7355
ENSG00000128340	RAC2	203.827	0.921353	0.27454	3.35599	0.000790808	0.00270035	147.549	134.263	224.094	309.4
ENSG00000128342	LIF	4920.6	-1.30996	0.0616486	-21.2488	3.38252e-100	2.06034e-98	6844.52	7181.6	2740.2	2916.07
ENSG00000128346	C22orf23	1278.87	0.699596	0.105021	6.66151	2.71032e-11	1.87124e-10	999.837	949.641	1567.62	1598.4
ENSG00000128394	APOBEC3F	291.042	-0.673314	0.237296	-2.83744	0.00454768	0.0137089	379.55	336.147	185.529	262.941
ENSG00000128487	SPECC1	2782.81	-0.569703	0.0738795	-7.71124	1.24597e-14	1.04898e-13	3250.93	3399.7	2216.97	2263.66
ENSG00000128510	CPA4	121466	2.81354	0.028429	98.9675	0	0	30840.6	29664.3	212395	212962
ENSG00000128512	DOCK4	6836.77	-1.3699	0.055352	-24.749	3.18188e-135	2.87713e-133	9925.57	9793.36	3656.38	3971.79
ENSG00000128513	POT1	1737.87	-0.564939	0.1032	-5.47421	4.39479e-08	2.37824e-07	1967.64	2180.55	1300.79	1502.52
ENSG00000128534	NAA38	1405.07	-0.703177	0.103152	-6.81688	9.30367e-12	6.60716e-11	1734.67	1747.38	1017.28	1120.96
ENSG00000128564	VGF	96.2403	-2.58463	0.41829	-6.17906	6.44862e-10	3.99893e-09	144.637	185.224	33.3535	21.747
ENSG00000128567	PODXL	27996.6	0.810713	0.0356832	22.7198	2.85693e-114	2.1362e-112	20724.8	19937.6	35021.2	36302.7
ENSG00000128573	FOXP2	291.309	1.86733	0.220963	8.45085	2.89192e-17	2.77865e-16	126.193	124.463	463.822	450.756
ENSG00000128590	DNAJB9	4015.53	0.84265	0.0652265	12.9188	3.52418e-38	6.8513e-37	2856.82	2893.02	5329.27	4983.03
ENSG00000128591	FLNC	85139	0.725022	0.0285062	25.4338	1.06643e-142	1.05867e-140	64411.8	63957.2	107874	104313
ENSG00000128595	CALU	187770	0.536149	0.0246718	21.7313	1.03848e-104	6.82442e-103	153945	152606	222862	221667
ENSG00000128606	LRRC17	5829.16	0.542932	0.0532781	10.1905	2.18587e-24	2.81693e-23	4766.21	4723.7	7001.11	6825.59
ENSG00000128655	PDE11A	133.606	3.31466	0.377653	8.77699	1.67909e-18	1.71955e-17	19.4143	29.4007	273.082	212.527
ENSG00000128656	CHN1	1517.9	-2.44736	0.105085	-23.2893	5.68798e-120	4.49813e-118	2570.46	2560.8	446.103	494.25
ENSG00000128683	GAD1	9.76521	5.28446	1.86259	2.83716	0.00455165	0.0137191	0	0.980022	29.1843	8.8965
ENSG00000128694	OSGEPL1	519.77	-0.506369	0.161218	-3.14088	0.00168438	0.00546371	621.258	598.793	440.892	418.135
ENSG00000128833	MYO5C	97.6409	-1.31956	0.378262	-3.48849	0.000485759	0.00171597	153.373	125.443	58.3687	53.379
ENSG00000128849	CGNL1	260.208	-1.71226	0.25595	-6.68984	2.23411e-11	1.55395e-10	330.043	467.47	117.78	125.539
ENSG00000128872	TMOD2	6955.91	0.907918	0.0509004	17.8372	3.6367e-71	1.43798e-69	4775.92	4897.17	9225.38	8925.17
ENSG00000128951	DUT	2685.77	-0.88271	0.0781425	-11.2962	1.37085e-29	2.09572e-28	3390.71	3575.12	1822.98	1954.26
ENSG00000129009	ISLR	22.8934	-2.20468	0.833512	-2.64504	0.00816806	0.0234353	25.2386	49.9811	10.423	5.931
ENSG00000129055	ANAPC13	9895.58	0.519565	0.044504	11.6746	1.71948e-31	2.7915e-30	8264.67	8000.9	11548.7	11768.1
ENSG00000129116	PALLD	41108.6	0.64449	0.0302602	21.2983	1.17831e-100	7.27219e-99	31666.7	32485.8	50188.7	50093.2
ENSG00000129151	BBOX1	42.2686	-3.96144	0.72483	-5.46533	4.62046e-08	2.49689e-07	97.0716	61.7414	7.29608	2.9655
ENSG00000129173	E2F8	178.541	-2.81263	0.313112	-8.98283	2.63899e-19	2.8099e-18	297.039	328.307	35.4381	53.379
ENSG00000129195	FAM64A	348.298	-2.78236	0.217754	-12.7776	2.1884e-37	4.1676e-36	609.61	606.633	95.8914	81.057
ENSG00000129235	TXNDC17	2836.62	0.665057	0.0728016	9.1352	6.52832e-20	7.10351e-19	2190.91	2197.21	3549.02	3409.34
ENSG00000129317	PUS7L	1969.91	0.629008	0.0871437	7.21805	5.27373e-13	4.03777e-12	1499.76	1594.5	2433.76	2351.64
ENSG00000129422	MTUS1	588.068	-2.5689	0.200728	-12.7979	1.68476e-37	3.21897e-36	1066.82	946.701	128.203	210.55
ENSG00000129467	ADCY4	124.193	-2.46045	0.362446	-6.78847	1.1333e-11	8.00686e-11	221.323	198.944	45.8611	30.6435
ENSG00000129473	BCL2L2	6148.73	0.50901	0.052781	9.64382	5.22093e-22	6.14527e-21	5002.1	5148.05	7312.76	7132.03
ENSG00000129518	EAPP	3421.33	0.727408	0.0681852	10.6681	1.43505e-26	1.9999e-25	2604.43	2549.04	4157.72	4374.11
ENSG00000129521	EGLN3	72.9512	2.96136	0.503197	5.88509	3.97849e-09	2.32909e-08	9.70716	23.5205	126.118	132.459
ENSG00000129534	MIS18BP1	1222.2	-1.46819	0.127065	-11.5546	6.99784e-31	1.12047e-29	1673.51	1917.9	583.687	713.697
ENSG00000129646	QRICH2	629.638	-0.685097	0.147739	-4.63722	3.53132e-06	1.60495e-05	785.309	767.357	500.303	465.583
ENSG00000129675	ARHGEF6	1426.1	-0.710192	0.0998128	-7.11524	1.11719e-12	8.3642e-12	1763.79	1776.78	1053.76	1110.09
ENSG00000129680	MAP7D3	6303.54	0.789052	0.0520716	15.1532	7.21535e-52	1.97799e-50	4548.77	4694.3	7945.43	8025.63
ENSG00000129757	CDKN1C	157.754	-1.45988	0.329957	-4.42447	9.66799e-06	4.1915e-05	176.67	286.166	79.2146	88.965
ENSG00000129810	SGOL1	169.546	-1.94401	0.291738	-6.66355	2.67296e-11	1.84654e-10	275.683	262.646	66.707	73.149
ENSG00000130005	GAMT	6951.57	0.997556	0.0614307	16.2387	2.68402e-59	8.61288e-58	4339.1	4940.29	9316.06	9210.84
ENSG00000130052	STARD8	1384.16	-1.20133	0.103802	-11.5733	5.62681e-31	9.02184e-30	1887.07	1971.8	809.865	867.903
ENSG00000130066	SAT1	22013.5	0.785856	0.0339329	23.1591	1.17591e-118	9.2366e-117	16267.3	16056.7	27736.6	27993.3
ENSG00000130159	ECSIT	1699.42	-0.652013	0.0978875	-6.66085	2.72256e-11	1.87857e-10	1954.05	2200.15	1307.04	1336.45
ENSG00000130164	LDLR	4149.38	-1.03637	0.0678788	-15.2679	1.25047e-52	3.48534e-51	5765.08	5393.06	2617.21	2822.17
ENSG00000130193	THEM6	104.255	-1.57007	0.379443	-4.13783	3.50611e-05	0.000143297	161.139	150.923	41.6919	63.264
ENSG00000130201	EXOC3L2	19.1848	-2.3898	0.914494	-2.61325	0.00896844	0.0255152	30.0922	34.3008	9.38068	2.9655
ENSG00000130203	APOE	911.876	-1.56783	0.134007	-11.6996	1.28107e-31	2.09141e-30	1289.11	1438.67	429.427	490.296
ENSG00000130224	LRCH2	2834.74	0.896173	0.0835919	10.7208	8.129e-27	1.14242e-25	2016.18	1947.3	3433.33	3942.14
ENSG00000130270	ATP8B3	293.417	-0.812783	0.215562	-3.77053	0.000162899	0.000614532	388.286	359.668	204.29	221.424
ENSG00000130303	BST2	124.402	-3.9181	0.917332	-4.27119	1.94435e-05	8.15236e-05	186.377	280.286	25.0151	5.931
ENSG00000130309	COLGALT1	19500.1	0.604157	0.0357664	16.8917	5.17609e-64	1.7996e-62	15322.7	15628.4	23759.2	23290
ENSG00000130311	DDA1	10178.2	0.835444	0.0428816	19.4826	1.54342e-84	7.58028e-83	7284.25	7337.42	13115.2	12976
ENSG00000130363	RSPH3	3249.8	0.562007	0.0708246	7.93519	2.10178e-15	1.84194e-14	2719.95	2529.44	3849.2	3900.62
ENSG00000130396	MLLT4	9212.11	-0.796252	0.0443997	-17.9337	6.43013e-72	2.57746e-70	11750.5	11632.9	6716.57	6748.49
ENSG00000130413	STK33	541.583	-0.630869	0.163594	-3.85631	0.000115112	0.000442558	688.238	628.194	398.158	451.744
ENSG00000130429	ARPC1B	3808.68	-0.589648	0.0689586	-8.55075	1.22289e-17	1.19667e-16	4367.25	4785.45	3060.19	3021.84
ENSG00000130433	CACNG6	16.1895	-2.43342	0.965598	-2.52012	0.0117315	0.0326008	23.2972	31.3607	4.16919	5.931
ENSG00000130475	FCHO1	78.4224	-1.37246	0.417768	-3.28522	0.00101902	0.00341857	115.515	110.742	46.9034	40.5285
ENSG00000130477	UNC13A	970.622	-0.988992	0.12932	-7.64766	2.04673e-14	1.70164e-13	1215.34	1366.15	692.086	608.916
ENSG00000130511	SSBP4	7596	-0.603284	0.0501045	-12.0405	2.17572e-33	3.72121e-32	8931.56	9391.55	5998.42	6062.47
ENSG00000130513	GDF15	10069	1.653	0.0501486	32.9621	2.83994e-238	5.01916e-236	4839.02	4878.55	14671.4	15887.2
ENSG00000130517	PGPEP1	8582.14	0.63217	0.0460239	13.7357	6.20675e-43	1.37119e-41	6698.91	6764.11	10309.4	10556.2
ENSG00000130540	SULT4A1	623.285	2.98807	0.173313	17.2409	1.31051e-66	4.80707e-65	120.369	158.764	1087.12	1126.89
ENSG00000130558	OLFM1	213.257	2.58434	0.27027	9.56209	1.15402e-21	1.34476e-20	64.0672	57.8213	376.269	354.871
ENSG00000130584	ZBTB46	760.209	-0.90046	0.140946	-6.38869	1.67309e-10	1.08723e-09	951.302	1029.02	495.091	565.422
ENSG00000130589	HELZ2	3373.82	-0.808123	0.0795992	-10.1524	3.23282e-24	4.13932e-23	4078.95	4510.06	2592.19	2314.08
ENSG00000130592	LSP1	29.3155	-1.85133	0.713625	-2.59426	0.00947939	0.0268119	33.9751	57.8213	14.5922	10.8735
ENSG00000130707	ASS1	1754.19	-1.35647	0.0915496	-14.8168	1.14104e-49	2.99093e-48	2566.57	2479.46	989.14	981.58
ENSG00000130751	NPAS1	707.416	2.20155	0.150554	14.623	2.00455e-48	5.10527e-47	248.503	256.766	1234.08	1090.32
ENSG00000130770	ATPIF1	8860.86	0.948142	0.0607687	15.6025	7.00315e-55	2.027e-53	5604.91	6494.6	11672.7	11671.2
ENSG00000130775	THEMIS2	238.624	-2.90683	0.29887	-9.72606	2.33464e-22	2.78166e-21	403.818	438.07	75.0454	37.563
ENSG00000130783	CCDC62	77.4324	1.24845	0.430062	2.90295	0.0036966	0.011324	36.8872	54.8812	105.272	112.689
ENSG00000130816	DNMT1	10174.2	-1.09321	0.0499932	-21.8672	5.32831e-106	3.56172e-104	14213.2	13494.9	6721.78	6267.09
ENSG00000130827	PLXNA3	21085.7	0.571986	0.0403279	14.1834	1.16135e-45	2.77593e-44	17472.9	16445.7	25698.9	24725.3
ENSG00000130997	POLN	358.254	0.721914	0.226072	3.19329	0.00140663	0.0046166	325.19	215.605	471.118	421.101
ENSG00000131015	ULBP2	1235.93	0.930079	0.114613	8.11494	4.86034e-16	4.39144e-15	784.338	917.3	1623.9	1618.17
ENSG00000131089	ARHGEF9	3862.97	0.701568	0.0644006	10.8938	1.23379e-27	1.78223e-26	3005.34	2878.32	4721.61	4846.62
ENSG00000131094	C1QL1	69.8666	-2.16194	0.482105	-4.48437	7.31292e-06	3.21954e-05	104.837	123.483	33.3535	17.793
ENSG00000131100	ATP6V1E1	11655.9	0.545941	0.0444308	12.2875	1.0579e-34	1.87821e-33	9452.83	9499.35	14233.6	13437.7
ENSG00000131149	GSE1	7343.91	-0.624195	0.0501067	-12.4573	1.27619e-35	2.32232e-34	8852.93	8964.26	5648.21	5910.24
ENSG00000131153	GINS2	649.578	-1.40498	0.147371	-9.53364	1.51859e-21	1.75904e-20	966.833	919.26	354.381	357.837
ENSG00000131188	PRR7	689.12	0.597719	0.149152	4.00746	6.13763e-05	0.000243346	498.948	597.813	843.219	816.501
ENSG00000131196	NFATC1	619.736	-0.541674	0.15702	-3.44972	0.000561179	0.00196366	667.852	801.658	501.345	508.089
ENSG00000131242	RAB11FIP4	551.554	-0.836819	0.158519	-5.27897	1.29912e-07	6.74392e-07	686.296	728.156	382.523	409.239
ENSG00000131351	HAUS8	343.444	-0.754897	0.227607	-3.31668	0.00091095	0.00308306	467.885	394.949	208.46	302.481
ENSG00000131370	SH3BP5	971.341	0.548003	0.11868	4.61749	3.88404e-06	1.755e-05	796.958	781.077	1171.54	1135.79
ENSG00000131378	RFTN1	8973.79	-0.684025	0.0455954	-15.0021	7.1174e-51	1.90853e-49	10919.6	11204.6	6936.49	6834.49
ENSG00000131386	GALNT15	5054.68	1.22094	0.0581346	21.0019	6.29577e-98	3.73725e-96	3108.23	2961.63	7037.59	7111.27
ENSG00000131389	SLC6A6	18605.3	0.599705	0.0484784	12.3706	3.77213e-35	6.75884e-34	15579	14006.5	22952.4	21883.4
ENSG00000131398	KCNC3	667.145	2.24035	0.154919	14.4614	2.12392e-47	5.31071e-46	238.796	227.365	1035	1167.42
ENSG00000131459	GFPT2	8055.34	-0.612067	0.0468853	-13.0546	5.98396e-39	1.19486e-37	9690.66	9787.48	6310.07	6433.16
ENSG00000131470	PSMC3IP	322.712	-0.548099	0.202989	-2.70015	0.00693086	0.020181	384.403	382.208	255.363	268.872
ENSG00000131477	RAMP2	83.0311	-1.55209	0.418842	-3.70566	0.00021084	0.000782111	137.842	109.762	47.9457	36.5745
ENSG00000131480	AOC2	75.118	1.05767	0.422337	2.50432	0.0122686	0.0339076	52.4187	45.081	102.145	100.827
ENSG00000131495	NDUFA2	1508.74	0.538256	0.0982506	5.4784	4.2919e-08	2.3258e-07	1193.01	1268.15	1750.02	1823.78
ENSG00000131620	ANO1	107.307	4.63661	0.501329	9.24862	2.27406e-20	2.51549e-19	4.85358	11.7603	180.317	232.297
ENSG00000131634	TMEM204	347.007	-1.75981	0.220368	-7.98578	1.39638e-15	1.23488e-14	460.119	611.534	154.26	162.114
ENSG00000131668	BARX1	16.6524	-3.30519	1.03007	-3.20872	0.00133328	0.00439325	31.0629	29.4007	4.16919	1.977
ENSG00000131669	NINJ1	2041.39	-0.522235	0.0860218	-6.07096	1.27144e-09	7.71228e-09	2338.45	2475.54	1638.49	1713.07
ENSG00000131711	MAP1B	132894	0.667774	0.0264234	25.272	6.48509e-141	6.25168e-139	101735	103617	161719	164505
ENSG00000131737	KRT34	1819.37	3.24659	0.106536	30.4743	5.71713e-204	8.83278e-202	314.512	379.268	3318.68	3265.02
ENSG00000131738	KRT33B	55.7376	2.62033	0.53557	4.8926	9.95102e-07	4.79247e-06	19.4143	11.7603	95.8914	95.8845
ENSG00000131746	TNS4	102.351	1.12593	0.382262	2.94544	0.00322495	0.00997016	70.8623	57.8213	114.653	166.068
ENSG00000131747	TOP2A	7237.17	-2.2915	0.05967	-38.4028	0	0	11764.1	12275.8	2315.99	2592.84
ENSG00000131773	KHDRBS3	682.603	-1.50217	0.14772	-10.1691	2.72488e-24	3.50048e-23	984.306	1033.92	334.578	377.607
ENSG00000131791	PRKAB2	6384.75	0.521277	0.0545707	9.55232	1.26819e-21	1.47412e-20	5072.96	5414.62	7459.72	7591.68
ENSG00000131831	RAI2	27.7408	3.08289	0.784332	3.93059	8.47361e-05	0.000331068	3.88286	7.84017	45.8611	53.379
ENSG00000131849	ZNF132	226.294	0.817148	0.246856	3.31021	0.000932244	0.00314737	167.934	159.744	310.605	266.895
ENSG00000131944	C19orf40	126.047	-0.979394	0.327271	-2.99261	0.002766	0.00863882	173.758	160.724	89.6376	80.0685
ENSG00000131981	LGALS3	8889.47	-0.502941	0.0517482	-9.719	2.50234e-22	2.97994e-21	10431.3	10416.7	7029.25	7680.64
ENSG00000132002	DNAJB1	14404.5	0.660067	0.038751	17.0336	4.62854e-65	1.65612e-63	11305	11026.2	17586.7	17700.1
ENSG00000132003	ZSWIM4	1835.99	-0.726707	0.0913386	-7.95619	1.77418e-15	1.5607e-14	2312.25	2265.81	1322.68	1443.21
ENSG00000132016	C19orf57	46.2548	-1.83206	0.558985	-3.27747	0.00104742	0.00350629	61.1551	83.3019	19.8037	20.7585
ENSG00000132031	MATN3	948.857	-0.673139	0.126221	-5.33302	9.65913e-08	5.07747e-07	1185.24	1147.61	681.663	780.915
ENSG00000132122	SPATA6	179.499	-2.70635	0.304933	-8.87525	6.97744e-19	7.27331e-18	276.654	345.948	47.9457	47.448
ENSG00000132170	PPARG	827.238	-1.55732	0.144451	-10.7809	4.23547e-27	5.98482e-26	1341.53	1128.01	444.019	395.4
ENSG00000132256	TRIM5	4802.77	-0.559435	0.0736556	-7.59528	3.0713e-14	2.52557e-13	6082.51	5361.7	4083.72	3683.15
ENSG00000132321	IQCA1	30.2643	4.9101	0.988919	4.96512	6.86602e-07	3.37073e-06	3.88286	0	67.7493	49.425
ENSG00000132329	RAMP1	229.729	-0.675385	0.277995	-2.42949	0.0151203	0.040817	335.868	229.325	150.091	203.631
ENSG00000132334	PTPRE	488.841	-0.722588	0.173842	-4.15658	3.23047e-05	0.000132369	563.986	653.675	350.212	387.492
ENSG00000132386	SERPINF1	3888.63	-1.26932	0.068469	-18.5386	1.00778e-76	4.36997e-75	5290.4	5703.73	2230.52	2329.89
ENSG00000132432	SEC61G	6638.23	0.820518	0.0502293	16.3354	5.52288e-60	1.78949e-58	4773.98	4825.63	8494.72	8458.59
ENSG00000132436	FIGNL1	1064.39	-0.713477	0.115369	-6.1843	6.23792e-10	3.87445e-09	1364.83	1279.91	796.315	816.501
ENSG00000132475	H3F3B	34136.6	-0.570348	0.0306555	-18.6051	2.92101e-77	1.27611e-75	40555.5	41040.4	27322.8	27627.6
ENSG00000132478	UNK	1984.97	-0.636505	0.0845119	-7.53154	5.01447e-14	4.08031e-13	2429.7	2402.03	1557.19	1550.96
ENSG00000132481	TRIM47	120.674	-1.37221	0.354112	-3.87506	0.000106596	0.000411379	187.348	160.724	80.2569	54.3675
ENSG00000132669	RIN2	11229.7	-0.759654	0.0416298	-18.2478	2.15278e-74	9.04907e-73	14227.8	14011.4	8379.03	8300.43
ENSG00000132688	NES	11034.4	-1.05237	0.0433682	-24.266	4.47715e-130	3.89729e-128	14613.2	15165.8	7196.02	7162.67
ENSG00000132718	SYT11	689.131	-2.67676	0.402181	-6.65561	2.82127e-11	1.94324e-10	1176.51	1207.39	133.414	239.217
ENSG00000132773	TOE1	570.937	-0.956344	0.154884	-6.17459	6.63343e-10	4.10699e-09	744.539	762.457	398.158	378.595
ENSG00000132780	NASP	6736.88	-1.11631	0.0507659	-21.9893	3.64693e-107	2.46607e-105	9320.81	9120.08	4281.76	4224.85
ENSG00000132781	MUTYH	577.954	-0.557697	0.162066	-3.44117	0.000579204	0.00202189	751.334	625.254	461.738	473.491
ENSG00000132793	LPIN3	617.531	-0.641307	0.159618	-4.01776	5.8753e-05	0.0002337	708.623	796.758	439.85	524.893
ENSG00000132821	VSTM2L	1981.28	0.870244	0.0882906	9.85658	6.41995e-23	7.80464e-22	1356.09	1446.51	2492.13	2630.4
ENSG00000132824	SERINC3	31979.6	0.951821	0.0322021	29.5577	5.22343e-192	7.66399e-190	21767.3	21826.1	42782.1	41542.7
ENSG00000132846	ZBED3	456.65	-0.510478	0.174839	-2.91971	0.00350362	0.0107717	505.743	567.433	386.692	366.733
ENSG00000132854	KANK4	4.34907	5.59843	2.26524	2.47145	0.0134566	0.0367856	0	0	11.4653	5.931
ENSG00000132932	ATP8A2	558.158	0.93786	0.156652	5.98691	2.13868e-09	1.27572e-08	370.813	394.949	726.481	740.386
ENSG00000132965	ALOX5AP	171.212	0.738131	0.305246	2.41815	0.0155996	0.0419459	102.896	153.863	192.825	235.263
ENSG00000132967	HMGB1P5	472.332	-0.874454	0.18635	-4.69255	2.69822e-06	1.2418e-05	598.932	623.294	380.439	286.665
ENSG00000132970	WASF3	5825.33	0.502024	0.0558772	8.98442	2.60096e-19	2.77321e-18	4962.3	4681.56	6747.83	6909.61
ENSG00000133019	CHRM3	19.1987	4.22401	1.06759	3.9566	7.60246e-05	0.000298683	1.94143	1.96004	33.3535	39.54
ENSG00000133056	PIK3C2B	976.828	-0.820389	0.12316	-6.66116	2.71677e-11	1.87514e-10	1299.79	1194.65	733.777	679.099
ENSG00000133083	DCLK1	191.993	3.31347	0.313392	10.5729	3.97888e-26	5.45377e-25	42.7115	27.4406	362.72	335.101
ENSG00000133103	COG6	8150.52	0.558274	0.0463485	12.0451	2.05734e-33	3.52391e-32	6594.07	6591.63	9772.58	9643.81
ENSG00000133106	EPSTI1	123.322	-1.99372	0.369457	-5.39635	6.80097e-08	3.61989e-07	188.319	205.805	63.5801	35.586
ENSG00000133110	POSTN	524.78	-2.16739	0.172884	-12.5366	4.70488e-36	8.663e-35	813.46	903.58	182.402	199.677
ENSG00000133119	RFC3	894.104	-1.15514	0.133875	-8.62853	6.2146e-18	6.19045e-17	1215.34	1252.47	603.49	505.123
ENSG00000133121	STARD13	5236.87	-0.699164	0.0585219	-11.947	6.72829e-33	1.13496e-31	6434.88	6528.91	3860.67	4123.03
ENSG00000133169	BEX1	711.79	-0.827927	0.142312	-5.8177	5.96627e-09	3.44608e-08	870.732	950.621	493.007	532.801
ENSG00000133302	ANKRD32	562.802	-0.950009	0.158552	-5.99176	2.0758e-09	1.23948e-08	768.807	714.436	400.242	367.722
ENSG00000133315	MACROD1	880.25	-0.535806	0.131345	-4.07939	4.51549e-05	0.000181969	982.364	1101.54	685.832	751.26
ENSG00000133321	RARRES3	18.7561	-7.65053	1.66815	-4.58623	4.51328e-06	2.02911e-05	45.6236	29.4007	0	0
ENSG00000133466	C1QTNF6	1963.67	-0.50087	0.0891923	-5.61561	1.95866e-08	1.08898e-07	2295.74	2306.97	1547.81	1704.17
ENSG00000133519	ZDHHC8P1	53.2857	6.75703	1.13826	5.93627	2.91581e-09	1.72079e-08	0	1.96004	127.16	84.0225
ENSG00000133636	NTS	5.86617	-5.9733	2.1046	-2.83821	0.0045367	0.0136811	5.82429	17.6404	0	0
ENSG00000133639	BTG1	5398.27	0.692336	0.0575356	12.0332	2.37815e-33	4.05852e-32	4174.08	4080.81	6479.96	6858.21
ENSG00000133640	LRRIQ1	77.3145	-1.51962	0.431631	-3.52065	0.000430488	0.00153186	100.954	128.383	35.4381	44.4825
ENSG00000133687	TMTC1	151.215	3.63727	0.96159	3.78256	0.000155225	0.000587103	7.76573	37.2408	275.167	284.688
ENSG00000133739	LRRCC1	270.786	-2.02777	0.236211	-8.58457	9.11781e-18	9.00167e-17	462.061	407.689	112.568	100.827
ENSG00000133740	E2F5	493.128	-0.641237	0.166915	-3.8417	0.000122186	0.000468674	577.576	624.274	395.031	375.63
ENSG00000133794	ARNTL	1446.66	0.64708	0.100726	6.42414	1.32614e-10	8.66599e-10	1132.83	1122.12	1834.44	1697.25
ENSG00000133805	AMPD3	2918.2	1.38732	0.0858883	16.1526	1.08864e-58	3.46007e-57	1754.08	1473.95	4194.21	4250.55
ENSG00000133812	SBF2	16161.6	-0.610669	0.0372993	-16.3722	3.02318e-60	9.89169e-59	19445.4	19619.1	12654.5	12927.6
ENSG00000133818	RRAS2	15958.6	0.7954	0.0405802	19.6007	1.5245e-85	7.56701e-84	11988.3	11346.7	20120.5	20378.9
ENSG00000133872	TMEM66	24793.9	0.784861	0.0341846	22.9595	1.18536e-116	9.00758e-115	18509.6	17912.8	31282.5	31470.9
ENSG00000133983	COX16	831.185	0.572261	0.130473	4.38604	1.15433e-05	4.95664e-05	700.857	636.034	995.394	992.454
ENSG00000133985	TTC9	112.162	2.60266	0.376099	6.92013	4.51229e-12	3.25301e-11	27.18	36.2608	185.529	199.677
ENSG00000134057	CCNB1	3020.1	-1.39337	0.0739657	-18.838	3.68668e-79	1.67003e-77	4451.7	4298.38	1610.35	1719.99
ENSG00000134070	IRAK2	1850.45	-1.8461	0.0917852	-20.1132	5.65152e-90	3.04491e-88	2832.55	2958.69	791.104	819.466
ENSG00000134072	CAMK1	296.988	-0.933918	0.230817	-4.04615	5.2067e-05	0.00020817	356.253	423.369	231.39	176.941
ENSG00000134183	GNAT2	175.162	0.746969	0.313384	2.38356	0.0171463	0.045642	99.9837	161.704	192.825	246.136
ENSG00000134215	VAV3	316.953	1.55616	0.218935	7.10787	1.17846e-12	8.80878e-12	180.553	141.123	481.541	464.595
ENSG00000134222	PSRC1	749.23	-1.02601	0.138973	-7.38281	1.54987e-13	1.22857e-12	1011.49	998.642	464.865	521.928
ENSG00000134242	PTPN22	626.802	-1.06001	0.155828	-6.80245	1.02852e-11	7.28645e-11	901.795	792.838	383.565	429.009
ENSG00000134245	WNT2B	339.254	0.678448	0.207676	3.26687	0.00108745	0.00362985	268.888	252.846	459.653	375.63
ENSG00000134250	NOTCH2	62991.1	-0.563837	0.0310542	-18.1565	1.14e-73	4.75762e-72	74605.3	75688.1	49692.6	51978.3
ENSG00000134285	FKBP11	1815.75	-1.51802	0.0903966	-16.7929	2.75052e-63	9.40862e-62	2660.73	2722.5	950.575	929.19
ENSG00000134330	IAH1	2420.93	-0.761433	0.0799749	-9.5209	1.71688e-21	1.98577e-20	3036.4	3054.73	1731.26	1861.35
ENSG00000134376	CRB1	40.9172	1.67393	0.602225	2.77957	0.00544314	0.0161577	13.59	25.4806	58.3687	66.2295
ENSG00000134470	IL15RA	147.124	-3.31259	0.349307	-9.48333	2.46288e-21	2.82897e-20	250.445	284.206	28.142	25.701
ENSG00000134508	CABLES1	2024.97	0.843542	0.0921639	9.15263	5.55638e-20	6.05723e-19	1381.33	1517.07	2719.35	2482.12
ENSG00000134531	EMP1	19463.3	-1.08878	0.0401965	-27.0865	1.41884e-161	1.63861e-159	26007.4	26949.6	12100	12796.1
ENSG00000134548	C12orf39	21.7552	3.34826	0.999646	3.34944	0.000809742	0.00275935	7.76573	0	41.6919	37.563
ENSG00000134595	SOX3	4.0347	5.49178	2.31096	2.37641	0.0174822	0.0464671	0	0	6.25379	9.885
ENSG00000134602	MST4	2055.95	-1.25521	0.0908865	-13.8108	2.19481e-43	4.90448e-42	2746.16	3049.83	1188.22	1239.58
ENSG00000134627	PIWIL4	168.005	-1.74778	0.289651	-6.03407	1.59881e-09	9.63042e-09	265.976	251.866	76.0877	78.0915
ENSG00000134690	CDCA8	948.654	-1.90599	0.132768	-14.3557	9.80807e-47	2.41363e-45	1557.03	1438.67	367.931	430.986
ENSG00000134755	DSC2	6.55974	6.19291	2.02017	3.06554	0.00217276	0.00691047	0	0	10.423	15.816
ENSG00000134762	DSC3	241.416	1.61115	0.256013	6.29323	3.10927e-10	1.97539e-09	104.837	133.283	402.327	325.216
ENSG00000134769	DTNA	1294.01	1.28946	0.108298	11.9067	1.09252e-32	1.83626e-31	767.836	735.016	1760.44	1912.75
ENSG00000134824	FADS2	11957.5	-1.25887	0.041838	-30.0893	6.69537e-199	1.00126e-196	17106.9	16627	7012.58	7083.59
ENSG00000134853	PDGFRA	7747.35	-1.98583	0.0510368	-38.9097	0	0	12631.9	12111.1	3084.16	3162.21
ENSG00000134909	ARHGAP32	3227.95	-0.548241	0.0773704	-7.08593	1.38113e-12	1.02908e-11	3882.86	3785.82	2453.57	2789.55
ENSG00000134955	SLC37A2	409.354	-2.28781	0.195842	-11.6819	1.5767e-31	2.56326e-30	645.526	713.456	146.964	131.47
ENSG00000135002	RFK	3696.04	0.530083	0.0671772	7.89081	3.00228e-15	2.61735e-14	2927.68	3121.37	4438.1	4297.01
ENSG00000135047	CTSL	10005	-0.626628	0.053104	-11.8	3.90188e-32	6.44211e-31	11796.1	12491.4	8223.73	7508.65
ENSG00000135070	ISCA1	2966.3	0.506555	0.071648	7.07004	1.54886e-12	1.14931e-11	2406.4	2495.14	3536.52	3427.13
ENSG00000135074	ADAM19	75306	0.503399	0.0278123	18.0998	3.19674e-73	1.31994e-71	62541.3	62056.9	89377	87249
ENSG00000135090	TAOK3	3245.41	-0.51489	0.0721252	-7.13883	9.41257e-13	7.07657e-12	3770.26	3866.19	2783.98	2561.2
ENSG00000135111	TBX3	3487.21	-1.46181	0.086388	-16.9214	3.12684e-64	1.09693e-62	4972.98	5261.74	1672.89	2041.25
ENSG00000135245	HILPDA	2212.88	1.41979	0.0924296	15.3607	3.00089e-53	8.4144e-52	1288.14	1120.16	3106.05	3337.18
ENSG00000135248	FAM71F1	47.8959	3.59579	0.624144	5.76115	8.35405e-09	4.75346e-08	6.79501	7.84017	95.8914	81.057
ENSG00000135269	TES	8131.57	2.56072	0.0569647	44.9527	0	0	2223.91	2490.24	14071	13741.1
ENSG00000135298	BAI3	290.523	3.62998	0.276544	13.1262	2.32938e-39	4.70087e-38	39.7993	47.041	627.463	447.79
ENSG00000135299	ANKRD6	71.6585	1.2012	0.44841	2.67879	0.00738885	0.021397	33.9751	52.9212	96.9337	102.804
ENSG00000135312	HTR1B	38.7526	-3.08185	0.691772	-4.45501	8.38887e-06	3.66418e-05	64.0672	74.4817	12.5076	3.954
ENSG00000135315	KIAA1009	548.91	-1.25255	0.16591	-7.54959	4.36644e-14	3.56419e-13	785.309	761.477	294.97	353.883
ENSG00000135373	EHF	32.0847	1.88407	0.696321	2.70576	0.00681488	0.0198681	8.73644	18.6204	60.4533	40.5285
ENSG00000135378	PRRG4	54.3478	-1.86832	0.512104	-3.64831	0.000263968	0.000968712	91.2473	79.3818	25.0151	21.747
ENSG00000135439	AGAP2	91.4162	-1.05414	0.382927	-2.75286	0.00590776	0.0174392	121.339	125.443	62.5379	56.3445
ENSG00000135451	TROAP	429.975	-3.36426	0.206158	-16.3189	7.24471e-60	2.34088e-58	756.188	811.458	77.13	75.126
ENSG00000135472	FAIM2	1759.17	-1.87243	0.10389	-18.0232	1.28042e-72	5.19496e-71	2955.83	2571.58	724.397	784.869
ENSG00000135476	ESPL1	676.715	-2.26852	0.168368	-13.4736	2.23816e-41	4.72526e-40	1145.44	1096.64	194.91	269.86
ENSG00000135480	KRT7	596.829	5.04376	0.226154	22.3023	3.51069e-110	2.48184e-108	29.1215	41.1609	1187.18	1129.86
ENSG00000135486	HNRNPA1	69769.7	-0.960376	0.0273993	-35.0512	3.7448e-269	7.8705e-267	91786	92556.2	47011.8	47724.8
ENSG00000135540	NHSL1	348.267	-0.878619	0.211816	-4.14803	3.35342e-05	0.000137297	418.379	484.131	215.756	274.803
ENSG00000135587	SMPD2	320.485	-0.70166	0.209382	-3.3511	0.000804913	0.0027465	393.14	400.829	223.052	264.918
ENSG00000135617	PRADC1	1414.68	0.743167	0.103535	7.17791	7.07871e-13	5.36689e-12	1096.91	1019.22	1834.44	1708.13
ENSG00000135631	RAB11FIP5	16313.2	0.640144	0.0435227	14.7083	5.70442e-49	1.47537e-47	12621.2	12882.4	20617.7	19131.4
ENSG00000135636	DYSF	9614.89	2.67055	0.0472323	56.5407	0	0	2657.82	2562.76	16674.7	16564.3
ENSG00000135720	DYNC1LI2	26140.7	0.618142	0.0354359	17.4439	3.82934e-68	1.43625e-66	21007.3	20241.4	32131.9	31182.2
ENSG00000135723	FHOD1	6264.86	-0.659866	0.0518754	-12.7202	4.56615e-37	8.62541e-36	7771.55	7574.59	4870.66	4842.66
ENSG00000135744	AGT	52.0142	1.45552	0.52647	2.76468	0.00569794	0.0168647	25.2386	30.3807	61.4956	90.942
ENSG00000135766	EGLN1	14032.4	0.875139	0.0421366	20.7691	8.24408e-96	4.77236e-94	9821.7	9983.48	17678.4	18646.1
ENSG00000135821	GLUL	9306.8	-0.67468	0.0447914	-15.0627	2.84902e-51	7.69269e-50	11324.4	11564.3	7112.64	7225.93
ENSG00000135835	KIAA1614	693.144	-0.651687	0.140868	-4.62621	3.72416e-06	1.68635e-05	859.084	834.979	556.587	521.928
ENSG00000135842	FAM129A	1582.42	-2.89408	0.104929	-27.5812	1.87054e-167	2.30888e-165	2749.07	2830.3	364.804	385.515
ENSG00000135899	SP110	2568.97	1.29921	0.0768567	16.9043	4.17978e-64	1.45755e-62	1458.99	1510.21	3613.65	3693.04
ENSG00000135903	PAX3	950.675	-2.81902	0.132339	-21.3015	1.0992e-100	6.80193e-99	1685.16	1645.46	240.771	231.309
ENSG00000135905	DOCK10	7728.18	-2.40012	0.0503183	-47.6988	0	0	13039.6	12949	2496.3	2427.76
ENSG00000135919	SERPINE2	51253.9	2.29994	0.0408582	56.2909	0	0	16451.7	18153.9	86631.6	83778.3
ENSG00000135972	MRPS9	1459.33	-0.52189	0.101947	-5.11921	3.06825e-07	1.54967e-06	1637.6	1803.24	1213.23	1183.23
ENSG00000136002	ARHGEF4	206.436	0.64715	0.272395	2.37578	0.0175119	0.0465367	178.612	143.083	285.59	218.458
ENSG00000136010	ALDH1L2	5692.57	1.71041	0.0561444	30.4645	7.7071e-204	1.18289e-201	2624.82	2704.86	8570.81	8869.81
ENSG00000136014	USP44	88.2768	1.03062	0.397611	2.59203	0.00954128	0.0269804	64.0672	51.9412	131.329	105.769
ENSG00000136040	PLXNC1	208.471	1.1562	0.285682	4.04715	5.18457e-05	0.000207356	157.256	100.942	313.732	261.952
ENSG00000136059	VILL	133.412	-1.10971	0.32417	-3.42322	0.000618839	0.00215123	185.407	179.344	74.0031	94.896
ENSG00000136068	FLNB	112401	0.873775	0.0260683	33.5187	2.57728e-246	4.6973e-244	79506.5	79226.9	144210	146660
ENSG00000136104	RNASEH2B	559.589	-0.660076	0.162368	-4.06532	4.79661e-05	0.000192665	740.656	630.154	433.596	433.951
ENSG00000136122	BORA	425.216	-0.757948	0.1782	-4.25335	2.10596e-05	8.79678e-05	549.425	519.412	313.732	318.297
ENSG00000136147	PHF11	925.861	-0.638373	0.127798	-4.99517	5.87849e-07	2.90426e-06	1113.41	1141.73	673.324	774.984
ENSG00000136158	SPRY2	2075.18	-1.00659	0.0848771	-11.8594	1.92294e-32	3.20202e-31	2817.02	2725.44	1347.69	1410.59
ENSG00000136159	NUDT15	1313.03	-0.678658	0.103114	-6.58166	4.65227e-11	3.14953e-10	1590.03	1642.52	1016.24	1003.33
ENSG00000136161	RCBTB2	926.456	-0.633279	0.135337	-4.67927	2.87896e-06	1.32029e-05	1024.11	1228.95	759.835	692.938
ENSG00000136205	TNS3	39529	-1.28764	0.0299454	-42.9994	0	0	56411.2	55757.4	23095.2	22852.1
ENSG00000136267	DGKB	11.0529	4.44095	1.49404	2.97245	0.00295438	0.00919705	1.94143	0	14.5922	27.678
ENSG00000136378	ADAMTS7	4573.4	-0.819388	0.0635364	-12.8964	4.71868e-38	9.12786e-37	5933.02	5742.93	3440.62	3177.04
ENSG00000136383	ALPK3	661.95	0.540748	0.145488	3.7168	0.000201765	0.000750955	558.162	520.392	814.034	755.214
ENSG00000136425	CIB2	340.538	-0.642402	0.220815	-2.90923	0.0036232	0.0111174	415.466	414.549	312.689	219.447
ENSG00000136478	TEX2	8890.27	-0.502437	0.0474713	-10.584	3.53469e-26	4.85921e-25	10618.7	10226.5	7489.95	7225.93
ENSG00000136490	LIMD2	1502.02	-1.32444	0.104723	-12.647	1.16155e-36	2.17653e-35	2086.07	2207.99	803.611	910.408
ENSG00000136492	BRIP1	1608.8	-1.49632	0.0978207	-15.2965	8.06784e-53	2.25137e-51	2425.82	2325.59	811.95	871.857
ENSG00000136573	BLK	233.065	-1.02663	0.243289	-4.21979	2.44525e-05	0.000101468	308.688	316.547	164.683	142.344
ENSG00000136630	HLX	843.541	-2.72345	0.14239	-19.1267	1.51343e-81	7.17618e-80	1529.85	1400.45	230.348	213.516
ENSG00000136653	RASSF5	95.6798	-1.38885	0.383547	-3.62108	0.000293379	0.00107004	148.52	128.383	58.3687	47.448
ENSG00000136710	CCDC115	2281.65	0.504152	0.0805607	6.25804	3.89837e-10	2.45931e-09	1838.54	1935.54	2657.86	2694.65
ENSG00000136717	BIN1	5847.18	-0.809437	0.0571864	-14.1543	1.75554e-45	4.17908e-44	7532.75	7358	4401.62	4096.34
ENSG00000136732	GYPC	5702.74	-0.865396	0.0540396	-16.0141	1.01859e-57	3.16414e-56	7441.51	7285.48	4079.55	4004.41
ENSG00000136816	TOR1B	4573.79	0.782238	0.0593771	13.1741	1.23723e-39	2.52302e-38	3414.01	3312.47	5846.25	5722.43
ENSG00000136826	KLF4	127.302	-0.89242	0.344716	-2.58886	0.00962952	0.0272003	144.637	186.204	104.23	74.1375
ENSG00000136854	STXBP1	9610.31	0.587728	0.0546304	10.7582	5.41897e-27	7.63862e-26	8117.13	7241.38	11611.2	11471.5
ENSG00000136856	SLC2A8	1101.16	0.733042	0.116471	6.29379	3.09808e-10	1.96935e-09	802.782	851.639	1440.46	1309.76
ENSG00000136859	ANGPTL2	7296.4	-0.975909	0.0625947	-15.5909	8.39353e-55	2.42043e-53	9389.73	9959.96	4602.79	5233.12
ENSG00000136866	ZFP37	594.752	-0.51649	0.159489	-3.2384	0.001202	0.00398719	658.145	741.876	524.276	454.71
ENSG00000136869	TLR4	2942.68	1.45249	0.0740604	19.6122	1.21582e-85	6.06064e-84	1627.89	1521.97	4311.98	4308.87
ENSG00000136928	GABBR2	72.5096	1.51687	0.506625	2.99406	0.00275289	0.00860773	31.0629	44.101	64.6224	150.252
ENSG00000136938	ANP32B	8093.54	-0.712896	0.0647065	-11.0174	3.15105e-28	4.62915e-27	9274.22	10833.2	6042.2	6224.58
ENSG00000136943	CTSV	52.7272	-1.57945	0.51297	-3.07904	0.0020767	0.00662483	79.5987	78.4017	29.1843	23.724
ENSG00000136944	LMX1B	50.9856	-5.62181	0.872725	-6.44168	1.18159e-10	7.74745e-10	106.779	93.1021	2.0846	1.977
ENSG00000136960	ENPP2	2289.08	-1.16359	0.0807404	-14.4115	4.37788e-47	1.08882e-45	3223.75	3106.67	1413.36	1412.57
ENSG00000136982	DSCC1	227.957	-1.50488	0.251685	-5.97923	2.242e-09	1.33462e-08	309.658	364.568	121.949	115.654
ENSG00000137135	ARHGEF39	88.2273	-1.37244	0.393398	-3.48868	0.000485417	0.00171502	123.281	131.323	46.9034	51.402
ENSG00000137166	FOXP4	3782.5	-0.81106	0.0634928	-12.7741	2.28885e-37	4.35535e-36	4848.73	4788.39	2753.75	2739.13
ENSG00000137193	PIM1	2357.74	-0.669554	0.0880006	-7.60852	2.77248e-14	2.28629e-13	2739.36	3050.81	1899.07	1741.74
ENSG00000137198	GMPR	1057.09	-4.59063	0.157314	-29.1814	3.34267e-187	4.69766e-185	1990.94	2068.83	87.553	81.057
ENSG00000137203	TFAP2A	2602.52	-2.91766	0.0879715	-33.166	3.33157e-241	5.933e-239	4774.95	4418.92	581.602	634.617
ENSG00000137216	TMEM63B	8596.59	0.825266	0.0474246	17.4016	8.019e-68	2.9932e-66	6328.1	6077.12	11105.7	10875.5
ENSG00000137266	SLC22A23	1697.47	1.97585	0.0949959	20.7993	4.39441e-96	2.56293e-94	677.56	698.756	2672.45	2741.11
ENSG00000137269	LRRC1	773.288	1.21293	0.137075	8.84871	8.85373e-19	9.17586e-18	492.153	440.03	1074.61	1086.36
ENSG00000137273	FOXF2	9.30049	-4.13296	1.62748	-2.53949	0.0111014	0.030968	5.82429	29.4007	0	1.977
ENSG00000137309	HMGA1	55032.4	-0.933454	0.0331558	-28.1536	2.1655e-174	2.83814e-172	71012.7	73465.4	38715.1	36936.3
ENSG00000137310	TCF19	120.788	-2.06085	0.394769	-5.22039	1.78551e-07	9.19519e-07	134.929	254.806	47.9457	45.471
ENSG00000137312	FLOT1	5877.3	-0.927868	0.0540149	-17.178	3.88191e-66	1.40842e-64	7653.12	7755.89	4125.41	3974.76
ENSG00000137404	NRM	723.045	-0.984891	0.139362	-7.06716	1.58133e-12	1.17188e-11	980.423	940.821	502.387	468.549
ENSG00000137414	FAM8A1	8386.87	0.524443	0.0471593	11.1207	9.9526e-29	1.4855e-27	6850.34	6908.17	9713.17	10075.8
ENSG00000137462	TLR2	248.07	-3.63207	0.284597	-12.7622	2.66723e-37	5.05884e-36	413.525	504.711	36.4804	37.563
ENSG00000137463	MGARP	286.299	-1.15925	0.217423	-5.33177	9.72616e-08	5.10925e-07	395.081	395.929	178.233	175.953
ENSG00000137486	ARRB1	2514.44	-0.754249	0.0796345	-9.47138	2.76175e-21	3.16293e-20	3211.13	3102.75	1942.84	1801.05
ENSG00000137507	LRRC32	3051.01	1.47693	0.0795766	18.5599	6.78822e-77	2.95452e-75	1722.05	1503.35	4482.92	4495.7
ENSG00000137509	PRCP	8478.44	-0.506087	0.0460312	-10.9944	4.065e-28	5.96055e-27	9878.97	10021.7	7068.86	6944.21
ENSG00000137522	RNF121	3733.07	0.648442	0.0636711	10.1842	2.33156e-24	3.00181e-23	2905.35	2910.66	4525.66	4590.59
ENSG00000137547	MRPL15	4100.82	-0.559264	0.0669895	-8.34854	6.91131e-17	6.52505e-16	4841.93	4930.49	3160.25	3470.62
ENSG00000137563	GGH	3853.55	0.82969	0.063304	13.1064	3.02503e-39	6.08369e-38	2737.42	2812.66	4938.41	4925.7
ENSG00000137573	SULF1	3492.17	-1.40315	0.0770593	-18.2087	4.40446e-74	1.84805e-72	5373.88	4761.93	1962.65	1870.24
ENSG00000137628	DDX60	1258.23	-1.88487	0.111067	-16.9706	1.35535e-64	4.79074e-63	1907.46	2053.15	532.614	539.721
ENSG00000137642	SORL1	527.915	1.62143	0.164278	9.86999	5.61729e-23	6.85386e-22	249.474	268.526	789.019	804.639
ENSG00000137656	BUD13	929.917	-0.713156	0.122633	-5.81536	6.05052e-09	3.49281e-08	1162.92	1147.61	680.62	728.524
ENSG00000137691	C11orf70	67.3163	-2.98004	0.513573	-5.80256	6.5311e-09	3.75651e-08	107.749	131.323	10.423	19.77
ENSG00000137726	FXYD6	71.3024	-5.09031	0.657855	-7.73774	1.01199e-14	8.56322e-14	134.929	142.103	5.21149	2.9655
ENSG00000137731	FXYD2	15.3957	-2.95006	1.04978	-2.81018	0.00495141	0.0148092	33.9751	20.5805	2.0846	4.9425
ENSG00000137745	MMP13	100.486	-10.072	1.48596	-6.77809	1.21776e-11	8.58541e-11	190.26	211.685	0	0
ENSG00000137752	CASP1	92.8454	-7.50508	1.09206	-6.87241	6.31279e-12	4.5189e-11	222.294	147.003	2.0846	0
ENSG00000137767	SQRDL	644.267	-1.1143	0.15063	-7.39764	1.38627e-13	1.10264e-12	832.874	930.041	395.031	419.124
ENSG00000137801	THBS1	805601	0.656049	0.0274444	23.9046	2.74012e-126	2.30774e-124	638288	612760	993545	977809
ENSG00000137804	NUSAP1	1647.79	-2.25613	0.102474	-22.0166	1.99507e-107	1.36091e-105	2599.58	2850.88	554.502	586.18
ENSG00000137807	KIF23	2175.29	-1.32512	0.086793	-15.2676	1.25812e-52	3.50246e-51	3135.41	3084.13	1177.8	1303.83
ENSG00000137812	CASC5	1336.62	-2.43006	0.115291	-21.0777	1.27533e-98	7.64836e-97	2234.59	2275.61	383.565	452.733
ENSG00000137819	PAQR5	487.616	-1.23267	0.173998	-7.08439	1.39655e-12	1.0399e-11	719.3	648.774	309.562	272.826
ENSG00000137821	LRRC49	780.466	-0.573556	0.147458	-3.88961	0.000100404	0.000388766	930.916	935.921	701.466	553.56
ENSG00000137831	UACA	63670.5	0.784682	0.0272259	28.8211	1.1663e-182	1.60051e-180	46947.7	46592.2	80436.2	80706.1
ENSG00000137842	TMEM62	351.557	-0.845631	0.208102	-4.06355	4.83322e-05	0.000194103	440.705	462.57	283.505	219.447
ENSG00000137860	SLC28A2	8.31207	5.04994	1.88861	2.67389	0.00749777	0.0216748	0.970716	0	12.5076	19.77
ENSG00000137868	STRA6	283.785	-1.06626	0.223722	-4.76602	1.87896e-06	8.79522e-06	410.613	357.708	174.064	192.757
ENSG00000137955	RABGGTB	5780.22	-0.662888	0.0529344	-12.5228	5.60087e-36	1.02803e-34	7108.55	7062.04	4470.41	4479.88
ENSG00000137959	IFI44L	763.336	-6.44058	0.517609	-12.4429	1.5279e-35	2.77173e-34	1433.75	1584.7	25.0151	9.885
ENSG00000137960	GIPC2	180.686	1.3276	0.290625	4.5681	4.92161e-06	2.20461e-05	85.423	120.543	244.94	271.837
ENSG00000137965	IFI44	378.228	-3.80015	0.523474	-7.25948	3.88571e-13	3.00164e-12	693.091	718.356	69.8339	31.632
ENSG00000137975	CLCA2	2382.99	0.806171	0.0862134	9.35087	8.69279e-21	9.79682e-20	1805.53	1662.12	3176.92	2887.41
ENSG00000138028	CGREF1	304.165	1.82104	0.237752	7.65939	1.86812e-14	1.55926e-13	109.691	158.764	445.061	503.146
ENSG00000138030	KHK	66.7314	-2.20625	0.474703	-4.64765	3.35735e-06	1.52856e-05	110.662	108.782	19.8037	27.678
ENSG00000138031	ADCY3	3794.51	-0.995644	0.0649107	-15.3387	4.21695e-53	1.181e-51	5162.27	4946.17	2539.04	2530.56
ENSG00000138080	EMILIN1	33649.8	-1.60953	0.0407559	-39.492	0	0	49293.9	52085.2	15998.2	17221.6
ENSG00000138092	CENPO	1226.45	-0.628303	0.106613	-5.89328	3.78598e-09	2.22085e-08	1473.55	1505.31	945.364	981.58
ENSG00000138111	TMEM180	285.678	-0.635418	0.220541	-2.88118	0.00396192	0.0120773	374.696	320.467	225.136	222.412
ENSG00000138160	KIF11	2016.28	-2.08108	0.0927097	-22.4473	1.35921e-111	9.7267e-110	3180.07	3343.83	730.651	810.57
ENSG00000138162	TACC2	4036.32	-0.750982	0.0632155	-11.8797	1.50888e-32	2.52154e-31	4977.83	5150.01	2958.04	3059.41
ENSG00000138166	DUSP5	4010.94	0.751859	0.0619325	12.14	6.48393e-34	1.13137e-32	3011.16	2966.53	5001.99	5064.09
ENSG00000138180	CEP55	1214.05	-1.84093	0.134793	-13.6574	1.82341e-42	3.97554e-41	1821.06	1974.74	607.659	452.733
ENSG00000138182	KIF20B	1654.54	-1.54489	0.0958303	-16.1211	1.81216e-58	5.73622e-57	2487.94	2441.23	816.119	872.845
ENSG00000138190	EXOC6	434.313	-1.35555	0.181495	-7.46881	8.09227e-14	6.51881e-13	659.116	589.973	245.982	242.182
ENSG00000138193	PLCE1	1675.11	1.17089	0.0933481	12.5433	4.32638e-36	7.9913e-35	1042.55	1018.24	2272.21	2367.46
ENSG00000138271	GPR87	59.5344	2.10566	0.513008	4.10454	4.0512e-05	0.00016428	16.5022	28.4206	85.4684	107.746
ENSG00000138311	ZNF365	1211.34	-1.07099	0.127216	-8.41865	3.8086e-17	3.63993e-16	1496.84	1785.6	844.261	718.639
ENSG00000138316	ADAMTS14	9676.82	-1.16143	0.0451849	-25.704	1.05365e-145	1.08284e-143	13239.6	13508.6	6074.51	5884.54
ENSG00000138336	TET1	601.209	-0.960263	0.153451	-6.25778	3.90493e-10	2.46211e-09	830.933	757.557	399.2	417.147
ENSG00000138346	DNA2	603.116	-0.547836	0.160301	-3.41755	0.000631881	0.00219362	763.953	668.375	527.403	452.733
ENSG00000138356	AOX1	2923.73	0.923873	0.0718636	12.8559	7.96607e-38	1.52955e-36	2055.98	1980.62	3818.98	3839.33
ENSG00000138376	BARD1	715.942	-0.945138	0.149133	-6.33753	2.33475e-10	1.49924e-09	964.892	920.24	440.892	537.744
ENSG00000138386	NAB1	4389.18	-0.51672	0.0626759	-8.24431	1.66111e-16	1.53291e-15	5106.94	5227.44	3492.74	3729.61
ENSG00000138395	CDK15	912.028	0.742363	0.130816	5.67486	1.38802e-08	7.78765e-08	664.94	699.736	1225.74	1057.69
ENSG00000138411	HECW2	1828.21	-0.657263	0.0898682	-7.31363	2.60021e-13	2.03217e-12	2291.86	2183.49	1388.34	1449.14
ENSG00000138459	SLC35A5	4930.42	0.524091	0.0604717	8.66671	4.44787e-18	4.46107e-17	4158.55	3930.87	5680.52	5951.76
ENSG00000138468	SENP7	1537.08	-0.677419	0.103003	-6.57667	4.81108e-11	3.25138e-10	1893.87	1889.48	1100.67	1264.29
ENSG00000138495	COX17	934.724	0.792939	0.122045	6.49711	8.18765e-11	5.44187e-10	704.74	663.475	1192.39	1178.29
ENSG00000138496	PARP9	1356.06	-1.12884	0.109579	-10.3016	6.9307e-25	9.0784e-24	1964.73	1757.18	883.868	818.478
ENSG00000138594	TMOD3	19034.3	0.668703	0.0362806	18.4314	7.35522e-76	3.17172e-74	14536.5	14864	23626.8	23110.1
ENSG00000138604	GLCE	5492.44	-0.734936	0.0552415	-13.3041	2.19194e-40	4.52528e-39	6976.53	6747.45	4093.1	4152.69
ENSG00000138606	SHF	317.358	-1.91691	0.212825	-9.00699	2.11783e-19	2.26637e-18	497.977	505.691	131.329	134.436
ENSG00000138621	PPCDC	904.083	0.589865	0.125247	4.70961	2.48191e-06	1.14654e-05	728.037	715.416	1132.98	1039.9
ENSG00000138622	HCN4	7.60204	6.40517	1.94571	3.29194	0.000994976	0.00334271	0	0	14.5922	15.816
ENSG00000138623	SEMA7A	39175.7	0.829415	0.0310431	26.7182	2.89298e-157	3.2604e-155	27786.7	28643.1	49976.1	50296.9
ENSG00000138639	ARHGAP24	4106.7	-0.844343	0.0648299	-13.024	8.93885e-39	1.77476e-37	5455.42	5095.13	2922.6	2953.64
ENSG00000138650	PCDH10	5438.61	2.16647	0.0613046	35.3395	1.45469e-273	3.17164e-271	2073.45	1889.48	8896.01	8895.51
ENSG00000138658	C4orf21	652.349	-0.849052	0.147048	-5.77396	7.74285e-09	4.4197e-08	821.226	856.539	487.795	443.836
ENSG00000138668	HNRNPD	18857.2	-0.578819	0.0367162	-15.7647	5.44555e-56	1.62662e-54	22807.9	22372.9	14897.6	15350.4
ENSG00000138696	BMPR1B	199.036	-2.26654	0.275901	-8.21502	2.12123e-16	1.94674e-15	349.458	309.687	68.7916	68.2065
ENSG00000138738	PRDM5	784.32	-0.641183	0.133026	-4.82	1.43556e-06	6.80556e-06	950.331	961.401	589.94	635.605
ENSG00000138750	NUP54	3129.84	-0.634352	0.0698035	-9.08769	1.01168e-19	1.0952e-18	3774.14	3839.73	2500.47	2405.02
ENSG00000138764	CCNG2	8896.7	0.623249	0.0562316	11.0836	1.50655e-28	2.23576e-27	6590.19	7418.76	10741.9	10835.9
ENSG00000138767	CNOT6L	3132.4	-0.562682	0.0858943	-6.55087	5.72037e-11	3.8403e-10	3640.18	3831.89	2305.56	2751.98
ENSG00000138771	SHROOM3	3401.08	0.623031	0.075252	8.27926	1.23945e-16	1.15245e-15	2710.24	2645.08	4366.18	3882.83
ENSG00000138778	CENPE	1764.4	-1.53365	0.0984569	-15.5769	1.04545e-54	3.01102e-53	2539.39	2706.82	851.557	959.833
ENSG00000138794	CASP6	1013.12	-0.632169	0.121512	-5.20254	1.96578e-07	1.00901e-06	1211.45	1251.49	843.219	746.317
ENSG00000138795	LEF1	57.7301	-3.72447	0.582847	-6.39014	1.65739e-10	1.07733e-09	97.0716	117.603	8.33838	7.908
ENSG00000138944	KIAA1644	111.221	-2.86425	0.383444	-7.46981	8.03081e-14	6.47153e-13	186.377	204.825	25.0151	28.6665
ENSG00000139117	CPNE8	113.995	-1.59288	0.396452	-4.01785	5.87321e-05	0.000233656	178.612	163.664	77.13	36.5745
ENSG00000139133	ALG10	165.285	-0.890313	0.296072	-3.00709	0.00263765	0.008274	187.348	242.065	122.991	108.735
ENSG00000139182	CLSTN3	946.672	0.871365	0.122661	7.10384	1.21338e-12	9.06114e-12	643.585	694.835	1201.77	1246.5
ENSG00000139192	TAPBPL	227.706	-3.09672	0.274372	-11.2866	1.52831e-29	2.33032e-28	392.169	423.369	45.8611	49.425
ENSG00000139209	SLC38A4	471.216	1.01781	0.181606	5.60449	2.08873e-08	1.15936e-07	336.838	286.166	680.62	581.238
ENSG00000139211	AMIGO2	34999	1.57304	0.0438913	35.8395	2.67577e-281	6.30535e-279	18549.4	16666.3	53307.3	51473.2
ENSG00000139233	LLPH	891.212	-0.704638	0.137183	-5.13648	2.79939e-07	1.41818e-06	1057.11	1152.51	612.871	742.363
ENSG00000139278	GLIPR1	43433.9	1.37858	0.0301745	45.687	0	0	24283.4	23974.3	63425.9	62052.1
ENSG00000139324	TMTC3	13619.2	0.629707	0.0386582	16.2891	1.18004e-59	3.80237e-58	10669.1	10717.5	16493.3	16596.9
ENSG00000139350	NEDD1	2472.56	-0.643357	0.076506	-8.40923	4.12709e-17	3.93143e-16	2997.57	3032.19	1941.8	1918.68
ENSG00000139354	GAS2L3	848.106	-1.8735	0.133829	-13.9992	1.57654e-44	3.62713e-43	1278.43	1386.73	358.55	368.71
ENSG00000139364	TMEM132B	2391.58	-0.939085	0.0807951	-11.623	3.14755e-31	5.06408e-30	3038.34	3248.77	1654.13	1625.09
ENSG00000139410	SDSL	239.192	0.710482	0.253096	2.80717	0.00499794	0.0149349	162.11	200.904	261.617	332.136
ENSG00000139433	GLTP	11864.8	0.685968	0.0419655	16.346	4.64603e-60	1.51379e-58	9042.22	9149.48	14879.8	14387.6
ENSG00000139508	SLC46A3	508.153	0.893622	0.167355	5.33967	9.31139e-08	4.90351e-07	331.014	380.248	664.986	656.364
ENSG00000139531	SUOX	1197.93	-0.702583	0.128585	-5.46397	4.65605e-08	2.51437e-07	1431.81	1535.69	1023.54	800.685
ENSG00000139618	BRCA2	367.22	-1.98463	0.200336	-9.90652	3.89977e-23	4.79083e-22	562.044	610.554	148.006	148.275
ENSG00000139624	CERS5	12391.3	0.906829	0.0410113	22.1117	2.44098e-108	1.69481e-106	8719.94	8520.31	16318.2	16006.8
ENSG00000139629	GALNT6	6784.38	-0.695666	0.0503211	-13.8245	1.81279e-43	4.06249e-42	8321.95	8456.61	5122.89	5236.08
ENSG00000139668	WDFY2	4170.01	-0.816223	0.0630856	-12.9383	2.73503e-38	5.326e-37	5437.95	5200	3071.65	2970.44
ENSG00000139679	LPAR6	317.328	-3.29345	0.241192	-13.6549	1.88721e-42	4.11079e-41	563.015	588.993	51.0726	66.2295
ENSG00000139684	ESD	9510.56	0.618583	0.0439638	14.0703	5.78377e-45	1.3493e-43	7491.01	7513.83	11422.5	11614.9
ENSG00000139725	RHOF	111.141	-0.945715	0.350286	-2.69984	0.00693733	0.0201973	137.842	154.843	69.8339	82.0455
ENSG00000139793	MBNL2	7243.57	0.622124	0.0511546	12.1616	4.97458e-34	8.71916e-33	5566.08	5844.85	8899.14	8664.2
ENSG00000139832	RAB20	425.472	1.2306	0.207449	5.93207	2.99147e-09	1.76366e-08	205.792	302.827	577.433	615.835
ENSG00000139880	CDH24	1809.64	-0.957269	0.0969294	-9.87594	5.29363e-23	6.4691e-22	2496.68	2281.49	1168.42	1291.97
ENSG00000139910	NOVA1	270.947	-0.559819	0.224544	-2.49313	0.0126621	0.0348918	327.131	318.507	234.517	203.631
ENSG00000139926	FRMD6	124250	-0.590765	0.0299009	-19.7574	6.92332e-87	3.51118e-85	146124	152558	97909.3	100411
ENSG00000139971	C14orf37	5162.26	0.841073	0.0564683	14.8946	3.57337e-50	9.43022e-49	3752.79	3644.7	6563.35	6688.19
ENSG00000139973	SYT16	257.327	1.26625	0.232803	5.43915	5.35367e-08	2.86919e-07	161.139	141.123	354.381	372.664
ENSG00000139974	SLC38A6	1660.55	-0.652605	0.0963014	-6.77669	1.22956e-11	8.66599e-11	2065.68	1994.34	1229.91	1352.27
ENSG00000139998	RAB15	2086.95	-0.60422	0.0840523	-7.18862	6.54505e-13	4.97198e-12	2453	2582.36	1665.59	1646.84
ENSG00000140025	EFCAB11	351.761	0.563872	0.195517	2.88401	0.00392647	0.0119724	271.8	295.967	422.13	417.147
ENSG00000140181	HERC2P2	11147.4	-0.745113	0.0578003	-12.8912	5.04837e-38	9.74945e-37	14664.6	13261.7	8754.26	7908.99
ENSG00000140285	FGF7	18.3471	-3.01954	0.966942	-3.12277	0.00179157	0.00578165	30.0922	35.2808	2.0846	5.931
ENSG00000140379	BCL2A1	549.861	-0.613744	0.180537	-3.39955	0.000674963	0.00233277	651.35	679.155	364.804	504.135
ENSG00000140400	MAN2C1	6199.71	-0.544528	0.0663207	-8.21053	2.20207e-16	2.01935e-15	7845.33	6867.01	4899.84	5186.66
ENSG00000140416	TPM1	175499	0.52721	0.0255054	20.6705	6.38664e-95	3.634e-93	142819	144751	205625	208801
ENSG00000140450	ARRDC4	7476.41	4.50997	0.0641491	70.3045	0	0	591.166	666.415	14216.9	14431.1
ENSG00000140451	PIF1	168.83	-3.18199	0.329904	-9.64519	5.15179e-22	6.06694e-21	342.663	265.586	35.4381	31.632
ENSG00000140525	FANCI	1826.09	-1.45759	0.0896521	-16.2583	1.95006e-59	6.26626e-58	2682.09	2672.52	984.971	964.776
ENSG00000140538	NTRK3	1818.46	-0.811535	0.102167	-7.94325	1.96955e-15	1.72735e-14	2169.55	2463.77	1402.93	1237.6
ENSG00000140545	MFGE8	27374.7	1.09762	0.0347072	31.625	1.67483e-219	2.79087e-217	17072	17800.1	37590.5	37036.1
ENSG00000140563	MCTP2	10.9949	3.36234	1.2923	2.60182	0.00927296	0.0262982	1.94143	1.96004	10.423	29.655
ENSG00000140682	TGFB1I1	12495.4	-0.868816	0.0424791	-20.4528	5.6771e-93	3.14587e-91	16174.1	16121.4	9060.69	8625.65
ENSG00000140839	CLEC18B	30.3191	1.59186	0.67826	2.34697	0.0189265	0.0498574	17.4729	12.7403	40.6496	50.4135
ENSG00000140848	CPNE2	2583.84	-1.12848	0.0771155	-14.6336	1.71426e-48	4.3851e-47	3588.74	3502.6	1661.42	1582.59
ENSG00000140853	NLRC5	2252.27	-1.05452	0.0999528	-10.5502	5.07016e-26	6.91597e-25	3343.15	2738.18	1433.16	1494.61
ENSG00000140939	NOL3	1669.46	0.830547	0.0931963	8.9118	5.02118e-19	5.26232e-18	1167.77	1235.81	2125.24	2149
ENSG00000140941	MAP1LC3B	25642.8	1.25377	0.0354532	35.3641	6.09092e-274	1.34052e-271	14813.1	15492.2	35898.8	36366.9
ENSG00000140950	TLDC1	7594.24	0.673421	0.049259	13.671	1.5124e-42	3.30672e-41	5763.14	5943.83	9196.19	9473.78
ENSG00000141052	MYOCD	3599.61	1.50707	0.07616	19.7882	3.76472e-87	1.92182e-85	1998.7	1748.36	5444.96	5206.43
ENSG00000141068	KSR1	3655.8	-0.794923	0.0688823	-11.5403	8.26302e-31	1.31852e-29	4604.11	4671.76	2787.1	2560.21
ENSG00000141198	TOM1L1	745.675	-1.67615	0.149199	-11.2343	2.76558e-29	4.1895e-28	1230.87	1040.78	370.016	341.032
ENSG00000141314	RHBDL3	15.673	-2.76244	1.03	-2.68197	0.00731893	0.0212314	21.3557	33.3207	2.0846	5.931
ENSG00000141337	ARSG	773.428	0.996248	0.134914	7.38429	1.53264e-13	1.21574e-12	509.626	523.332	1067.31	993.442
ENSG00000141338	ABCA8	10.2251	-6.77534	1.8419	-3.67844	0.000234665	0.000866631	27.18	13.7203	0	0
ENSG00000141401	IMPA2	463.53	-2.02574	0.178585	-11.3433	8.00683e-30	1.23539e-28	734.832	753.637	189.698	175.953
ENSG00000141404	GNAL	107.157	-0.967682	0.365364	-2.64854	0.00808399	0.0232084	164.051	119.563	70.8762	74.1375
ENSG00000141429	GALNT1	13833.8	0.878001	0.042806	20.5111	1.71213e-93	9.55558e-92	9494.57	10005	17625.3	18210.1
ENSG00000141431	ASXL3	56.1611	2.73617	0.600246	4.55841	5.15419e-06	2.30305e-05	5.82429	23.5205	87.553	107.746
ENSG00000141448	GATA6	353.03	3.78351	0.24511	15.436	9.37801e-54	2.65187e-52	40.7701	54.8812	608.702	707.766
ENSG00000141469	SLC14A1	983.836	-4.33068	0.164448	-26.3346	7.70813e-153	8.44239e-151	1945.31	1804.22	76.0877	109.723
ENSG00000141480	ARRB2	864.836	-0.845447	0.127859	-6.61233	3.78306e-11	2.57905e-10	1133.8	1088.8	596.194	640.548
ENSG00000141504	SAT2	1864.4	-0.59444	0.0880809	-6.7488	1.49075e-11	1.04626e-10	2252.06	2234.45	1448.79	1522.29
ENSG00000141526	SLC16A3	50172.6	0.57788	0.0320646	18.0224	1.29998e-72	5.26515e-71	39571.2	40942.4	59058.7	61118
ENSG00000141542	RAB40B	2686.92	0.561933	0.0734409	7.6515	1.9865e-14	1.65452e-13	2171.49	2168.79	3216.53	3190.88
ENSG00000141569	TRIM65	2391.71	-0.544445	0.0821897	-6.62425	3.49019e-11	2.38357e-10	2787.9	2887.14	2031.44	1860.36
ENSG00000141574	SECTM1	201.019	-2.60532	0.28151	-9.2548	2.14622e-20	2.37633e-19	331.985	358.688	52.1149	61.287
ENSG00000141576	RNF157	149.288	-1.90262	0.310945	-6.11882	9.42703e-10	5.76772e-09	236.855	234.225	67.7493	58.3215
ENSG00000141579	ZNF750	4.55584	5.66663	2.22403	2.54791	0.0108371	0.0303032	0	0	8.33838	9.885
ENSG00000141655	TNFRSF11A	162.536	-1.84996	0.329664	-5.61164	2.00419e-08	1.11376e-07	250.445	258.726	50.0303	90.942
ENSG00000141699	FAM134C	5573.96	0.50493	0.0539409	9.36079	7.91401e-21	8.93208e-20	4621.58	4595.32	6474.75	6604.17
ENSG00000141837	CACNA1A	4155.78	-0.713222	0.0608277	-11.7253	9.45772e-32	1.5527e-30	5152.56	5172.55	3165.46	3132.56
ENSG00000141854	hsa-mir-1199	165.889	1.72511	0.293718	5.87335	4.27078e-09	2.49582e-08	74.7451	79.3818	236.602	272.826
ENSG00000141867	BRD4	7995.53	-0.503829	0.0494247	-10.1939	2.11197e-24	2.72362e-23	9183.94	9571.87	6495.6	6730.7
ENSG00000141934	PPAP2C	467.616	-1.00771	0.196414	-5.13055	2.88899e-07	1.46198e-06	574.664	674.255	359.593	261.952
ENSG00000142039	CCDC97	1950.12	-0.583198	0.0946532	-6.16141	7.20978e-10	4.44965e-09	2369.52	2307.95	1672.89	1450.13
ENSG00000142089	IFITM3	24350.6	-0.623372	0.0438596	-14.2129	7.62175e-46	1.83686e-44	28077	30985.3	19153.3	19186.8
ENSG00000142102	ATHL1	3889.03	-0.717778	0.0701474	-10.2324	1.41913e-24	1.83825e-23	5055.49	4618.84	2857.98	3023.82
ENSG00000142156	COL6A1	229258	-1.06406	0.0300218	-35.4427	3.75689e-275	8.34709e-273	301784	318549	149243	147454
ENSG00000142166	IFNAR1	14214.1	0.631703	0.0385908	16.3693	3.16991e-60	1.03573e-58	11149.6	11152.6	17107.2	17447
ENSG00000142173	COL6A2	232336	-0.574341	0.0306902	-18.7141	3.79902e-78	1.68814e-76	269717	286246	187085	186296
ENSG00000142197	DOPEY2	8805.69	-0.751822	0.0536057	-14.025	1.09552e-44	2.52792e-43	11471.9	10626.4	6763.47	6361
ENSG00000142235	LMTK3	880.372	0.960628	0.13479	7.12683	1.02708e-12	7.70193e-12	645.526	549.792	1115.26	1210.91
ENSG00000142303	ADAMTS10	2739.93	-0.539757	0.0735589	-7.33776	2.17203e-13	1.7061e-12	3201.42	3291.89	2209.67	2256.75
ENSG00000142459	EVI5L	9423.02	0.598631	0.045706	13.0974	3.40683e-39	6.83387e-38	7623.03	7367.8	11497.6	11203.7
ENSG00000142494	SLC47A1	143.789	0.951477	0.307366	3.09559	0.00196424	0.0062936	101.925	94.0821	202.206	176.941
ENSG00000142552	RCN3	1337.86	0.655992	0.107433	6.10607	1.02112e-09	6.22627e-09	998.867	1079	1563.45	1710.1
ENSG00000142611	PRDM16	867.131	-0.578653	0.136442	-4.24103	2.225e-05	9.27575e-05	1074.58	1002.56	757.75	633.628
ENSG00000142632	ARHGEF19	587.138	-1.22158	0.155805	-7.84042	4.49035e-15	3.87122e-14	787.251	856.539	343.958	360.802
ENSG00000142657	PGD	23557.7	-0.743679	0.0330028	-22.5338	1.93615e-112	1.41594e-110	29460.3	29536.9	17573.1	17660.5
ENSG00000142661	MYOM3	156.18	1.37892	0.30638	4.5007	6.77314e-06	2.98979e-05	99.9837	73.5016	219.925	231.309
ENSG00000142687	KIAA0319L	11965	0.585267	0.0442121	13.2377	5.314e-40	1.09033e-38	9858.59	9282.77	14398.3	14320.4
ENSG00000142698	C1orf94	64.899	2.87126	0.49627	5.78569	7.2214e-09	4.13723e-08	15.5315	15.6803	115.695	112.689
ENSG00000142731	PLK4	688.343	-2.51147	0.160649	-15.6332	4.32354e-55	1.26396e-53	1131.85	1210.33	229.305	181.884
ENSG00000142867	BCL10	5852.59	0.783854	0.0596201	13.1475	1.75942e-39	3.55989e-38	4097.39	4504.18	7336.73	7472.07
ENSG00000142910	TINAGL1	800.542	3.4174	0.152137	22.4626	9.63904e-112	6.9404e-110	141.725	132.303	1497.78	1430.36
ENSG00000142945	KIF2C	977.495	-2.13715	0.127032	-16.8237	1.63523e-63	5.61003e-62	1657.01	1528.83	355.423	368.71
ENSG00000142949	PTPRF	64674.5	0.639079	0.030166	21.1854	1.3029e-99	7.89489e-98	50449.1	50711.2	77172.8	80365
ENSG00000142961	MOB3C	1048.65	-0.831834	0.118868	-6.99794	2.59758e-12	1.90263e-11	1401.71	1283.83	777.554	731.49
ENSG00000143013	LMO4	7952.54	-0.766413	0.0490397	-15.6284	4.6629e-55	1.36146e-53	9930.42	10102.1	6026.56	5751.09
ENSG00000143061	IGSF3	85.4916	1.44821	0.40367	3.58762	0.000333713	0.00120458	44.6529	47.041	137.583	112.689
ENSG00000143126	CELSR2	1219.73	-1.02112	0.106947	-9.54793	1.32316e-21	1.53726e-20	1630.8	1637.62	808.823	801.673
ENSG00000143127	ITGA10	1973.9	-2.56788	0.107125	-23.9709	5.6001e-127	4.7335e-125	3691.63	3064.53	569.094	570.364
ENSG00000143140	GJA5	60.5779	4.06409	0.617972	6.5765	4.81653e-11	3.25412e-10	2.91215	10.7802	101.103	127.516
ENSG00000143153	ATP1B1	3259.75	-0.587678	0.0706731	-8.31543	9.14173e-17	8.57184e-16	4029.44	3799.54	2654.73	2555.27
ENSG00000143158	MPC2	2060.42	1.12678	0.0962579	11.7058	1.18979e-31	1.94374e-30	1314.35	1274.03	3046.64	2606.67
ENSG00000143162	CREG1	998.514	1.28668	0.130362	9.87005	5.61385e-23	6.85324e-22	524.187	637.014	1451.92	1380.93
ENSG00000143167	GPA33	8.61744	6.58602	1.89256	3.47995	0.000501504	0.00176811	0	0	16.6768	17.793
ENSG00000143183	TMCO1	9993.91	0.631384	0.0459709	13.7344	6.31649e-43	1.39279e-41	8049.18	7633.39	12059.4	12233.7
ENSG00000143194	MAEL	4.80297	5.74297	2.19156	2.62049	0.00878023	0.0250347	0	0	8.33838	10.8735
ENSG00000143195	ILDR2	220.54	4.39704	0.333596	13.1807	1.13313e-39	2.31275e-38	25.2386	14.7003	440.892	401.331
ENSG00000143217	PVRL4	60.8199	2.51835	0.549104	4.58629	4.51195e-06	2.0289e-05	10.6779	25.4806	125.076	82.0455
ENSG00000143228	NUF2	818.148	-2.74976	0.143811	-19.1207	1.69787e-81	8.01816e-80	1447.34	1401.43	225.136	198.688
ENSG00000143248	RGS5	39192.5	1.90762	0.0342649	55.6727	0	0	16930.3	16060.6	61305.9	62473.2
ENSG00000143321	HDGF	18593.9	-0.516043	0.0352612	-14.6349	1.68322e-48	4.31514e-47	21769.3	21999.5	15280.1	15326.7
ENSG00000143344	RGL1	3141.11	-0.691477	0.0689053	-10.0352	1.0677e-23	1.3406e-22	3917.81	3841.69	2409.79	2395.14
ENSG00000143353	LYPLAL1	1032.54	0.811593	0.115548	7.02388	2.15793e-12	1.58609e-11	748.422	750.697	1295.58	1335.46
ENSG00000143355	LHX9	132.222	-1.30445	0.322871	-4.04017	5.3413e-05	0.000213259	195.114	181.304	81.2992	71.172
ENSG00000143363	PRUNE	1419.73	0.589084	0.105557	5.58072	2.3953e-08	1.32417e-07	1160.98	1106.44	1804.22	1607.3
ENSG00000143367	TUFT1	7556.15	1.06633	0.0498429	21.3939	1.5229e-101	9.60208e-100	4920.56	4848.17	10013.4	10442.5
ENSG00000143369	ECM1	10964.1	-0.7479	0.042716	-17.5087	1.2304e-68	4.67493e-67	13920.1	13568.4	8111.16	8256.94
ENSG00000143387	CTSK	1364.91	-1.42115	0.104968	-13.5389	9.21465e-42	1.96678e-40	2039.47	1935.54	764.004	720.616
ENSG00000143416	SELENBP1	278.382	-3.48449	0.25748	-13.533	9.98154e-42	2.12463e-40	507.684	514.511	45.8611	45.471
ENSG00000143434	SEMA6C	647.218	-0.761651	0.147915	-5.14924	2.61538e-07	1.32871e-06	854.23	774.217	471.118	489.307
ENSG00000143452	HORMAD1	12.5496	2.66742	1.11131	2.40024	0.0163842	0.0438735	2.91215	3.92009	16.6768	26.6895
ENSG00000143466	IKBKE	2025.25	-0.873278	0.0887406	-9.84079	7.51208e-23	9.10859e-22	2516.1	2724.46	1392.51	1467.92
ENSG00000143469	SYT14	749.624	-1.22816	0.140534	-8.73923	2.34705e-18	2.38893e-17	990.13	1111.34	449.23	447.79
ENSG00000143473	KCNH1	36.4223	2.18222	0.64497	3.38345	0.000715819	0.00246303	16.5022	9.80022	53.1572	66.2295
ENSG00000143476	DTL	946.044	-1.80191	0.129587	-13.905	5.9045e-44	1.33864e-42	1540.53	1400.45	402.327	440.871
ENSG00000143493	INTS7	1719.68	-0.574441	0.0906977	-6.33357	2.39545e-10	1.53737e-09	2028.8	2086.47	1371.66	1391.81
ENSG00000143494	VASH2	78.1345	-1.69824	0.470434	-3.60995	0.000306257	0.0011134	137.842	100.942	50.0303	23.724
ENSG00000143498	TAF1A	257.809	-0.690169	0.238067	-2.89905	0.00374299	0.0114458	330.043	306.747	173.021	221.424
ENSG00000143520	FLG2	17.8467	4.10999	1.1519	3.568	0.000359714	0.00129283	0	3.92009	23.9728	43.494
ENSG00000143554	SLC27A3	364.661	-0.846808	0.1937	-4.37175	1.23257e-05	5.27997e-05	450.412	487.071	253.278	267.883
ENSG00000143590	EFNA3	92.1633	1.2851	0.384146	3.34533	0.00082185	0.00279856	55.3308	51.9412	122.991	138.39
ENSG00000143630	HCN3	322.815	-0.704381	0.225812	-3.11933	0.00181266	0.00584464	343.633	456.69	223.052	267.883
ENSG00000143631	FLG	727.538	4.24971	0.181448	23.4211	2.60431e-121	2.10228e-119	74.7451	70.5616	1474.85	1289.99
ENSG00000143772	ITPKB	1487.15	-1.46833	0.101963	-14.4006	5.12814e-47	1.27271e-45	2094.8	2274.63	795.273	783.88
ENSG00000143774	GUK1	19681.1	0.718896	0.0436198	16.481	5.02813e-61	1.66858e-59	14247.2	15505.9	24863	24108.5
ENSG00000143799	PARP1	13433.5	-0.549329	0.040876	-13.4389	3.57701e-41	7.53141e-40	16146.9	15773.5	11096.3	10717.3
ENSG00000143815	LBR	5104.42	-0.586463	0.0594225	-9.86937	5.65167e-23	6.89221e-22	6226.17	6030.07	3952.39	4209.03
ENSG00000143842	SOX13	380.912	-1.75268	0.2052	-8.54132	1.32696e-17	1.29579e-16	638.731	536.072	189.698	159.148
ENSG00000143847	PPFIA4	5843.47	1.37716	0.0537939	25.6007	1.49761e-144	1.51903e-142	3210.16	3286.99	8466.58	8410.16
ENSG00000143850	PLEKHA6	1192.47	-1.96756	0.121991	-16.1287	1.60381e-58	5.08359e-57	2048.21	1750.32	490.922	480.411
ENSG00000143867	OSR1	5361.94	2.73569	0.0636168	43.0026	0	0	1471.61	1327.93	9253.52	9394.7
ENSG00000143878	RHOB	20516	1.11837	0.045536	24.5601	3.37202e-133	3.02561e-131	12308.7	13571.3	27588.6	28595.3
ENSG00000143891	GALM	824.298	-0.613706	0.138054	-4.44542	8.77222e-06	3.82161e-05	1071.67	922.2	679.578	623.743
ENSG00000143942	CHAC2	175.276	-0.985613	0.293783	-3.35491	0.000793916	0.00271056	270.83	195.024	114.653	120.597
ENSG00000143995	MEIS1	1094.35	-1.00812	0.119396	-8.44345	3.08095e-17	2.95784e-16	1461.9	1462.19	674.366	778.938
ENSG00000144061	NPHP1	372.689	-0.741855	0.207223	-3.57999	0.000343613	0.00123916	437.793	494.911	316.858	241.194
ENSG00000144152	FBLN7	83.0041	-2.96875	0.455298	-6.52045	7.00946e-11	4.67344e-10	166.963	127.403	20.846	16.8045
ENSG00000144182	LIPT1	115.287	-1.0349	0.359915	-2.87539	0.0040353	0.0122737	184.436	125.443	77.13	74.1375
ENSG00000144285	SCN1A	5.21652	5.86377	2.24206	2.61535	0.00891363	0.0253747	0	0	2.0846	18.7815
ENSG00000144320	KIAA1715	17462.9	0.917887	0.0365949	25.0823	7.75039e-139	7.32019e-137	12091.2	12084.6	22580.3	23095.3
ENSG00000144339	TMEFF2	87.7373	-1.40563	0.441359	-3.18476	0.00144872	0.00474279	119.398	135.243	65.6647	30.6435
ENSG00000144354	CDCA7	1707.21	-2.06388	0.0982179	-21.0133	4.95486e-98	2.94878e-96	2672.38	2838.14	682.705	635.605
ENSG00000144355	DLX1	2258.05	-0.962007	0.0845979	-11.3715	5.79703e-30	9.00392e-29	2890.79	3077.27	1585.33	1478.8
ENSG00000144366	GULP1	1252.46	-1.47466	0.11606	-12.706	5.47335e-37	1.03224e-35	1858.92	1824.8	719.185	606.939
ENSG00000144401	METTL21A	591.01	-0.800854	0.151453	-5.28781	1.23791e-07	6.43909e-07	757.158	744.817	423.173	438.894
ENSG00000144426	NBEAL1	6373.76	0.689877	0.0514065	13.42	4.61461e-41	9.70733e-40	4849.7	4906.97	7784.92	7953.47
ENSG00000144452	ABCA12	175.813	1.32015	0.303784	4.3457	1.38833e-05	5.91137e-05	84.4523	116.623	287.674	214.504
ENSG00000144476	ACKR3	1042.2	1.17885	0.15171	7.77045	7.82061e-15	6.66351e-14	559.132	718.356	1263.26	1628.06
ENSG00000144481	TRPM8	30.0477	1.63504	0.69107	2.36596	0.0179836	0.0476154	11.6486	17.6404	37.5227	53.379
ENSG00000144554	FANCD2	599.451	-1.73053	0.402272	-4.30189	1.69346e-05	7.14924e-05	994.984	847.719	202.206	352.894
ENSG00000144567	FAM134A	10592.9	0.50982	0.0440612	11.5707	5.7995e-31	9.29234e-30	8578.22	8902.52	12588.9	12301.9
ENSG00000144580	RQCD1	4829.88	-0.668957	0.0585706	-11.4214	3.27002e-30	5.10618e-29	5993.2	5866.41	3805.43	3654.48
ENSG00000144583	2023-03-04	6957.12	1.04783	0.0500059	20.9542	1.71938e-97	1.01291e-95	4563.34	4509.08	9274.36	9481.69
ENSG00000144591	GMPPA	7041.42	0.53245	0.0554356	9.60484	7.62791e-22	8.92883e-21	5891.27	5622.38	8019.44	8632.57
ENSG00000144671	SLC22A14	60.3326	1.83907	0.500044	3.67781	0.000235244	0.000868402	19.4143	33.3207	91.7222	96.873
ENSG00000144681	STAC	2160.51	1.85684	0.0838942	22.1331	1.518e-108	1.06346e-106	936.741	932.981	3372.87	3399.45
ENSG00000144712	CAND2	1471.4	-0.824644	0.106372	-7.75245	9.01393e-15	7.66069e-14	1950.17	1811.08	1130.89	993.442
ENSG00000144730	IL17RD	1084.25	-0.68498	0.125294	-5.467	4.57705e-08	2.47515e-07	1257.08	1417.11	769.216	893.604
ENSG00000144749	LRIG1	9342.21	-1.42663	0.0516199	-27.6372	3.97864e-168	4.96352e-166	13052.2	14184.8	5030.13	5101.65
ENSG00000144792	ZNF660	353.885	-0.792574	0.197018	-4.02286	5.74959e-05	0.000228855	429.056	468.45	250.151	267.883
ENSG00000144802	NFKBIZ	2603.97	0.549919	0.0757055	7.26393	3.75994e-13	2.91124e-12	2088.01	2139.39	3035.17	3153.31
ENSG00000144810	COL8A1	66297.1	1.45688	0.0287622	50.6526	0	0	35403.9	35405.2	95791.3	98588
ENSG00000144821	MYH15	333.516	0.721214	0.247087	2.91887	0.00351299	0.0107991	317.424	186.204	423.173	407.262
ENSG00000144824	PHLDB2	18609.7	0.543669	0.0353744	15.369	2.64209e-53	7.42619e-52	15180.1	15108	22224.9	21925.9
ENSG00000144843	ADPRH	31.6863	2.00184	0.69487	2.88089	0.0039656	0.012087	17.4729	7.84017	50.0303	51.402
ENSG00000144857	BOC	960.343	0.892347	0.136168	6.55329	5.62848e-11	3.78188e-10	654.262	690.915	1115.26	1380.93
ENSG00000144867	SRPRB	6869.83	0.590007	0.060146	9.80958	1.02389e-22	1.23444e-21	5211.77	5756.65	8521.82	7989.06
ENSG00000144891	AGTR1	1897.34	1.43752	0.105035	13.6861	1.23002e-42	2.69186e-41	1034.78	1011.38	3039.34	2503.87
ENSG00000145014	TMEM44	2110.57	-0.726121	0.0831619	-8.73141	2.51516e-18	2.5567e-17	2663.64	2598.04	1562.4	1618.17
ENSG00000145020	AMT	776.465	-0.546857	0.161964	-3.37642	0.000734363	0.00252237	1021.19	822.238	710.847	551.583
ENSG00000145022	TCTA	4698.12	1.19912	0.0584221	20.5251	1.28538e-93	7.19105e-92	2876.23	2825.4	6514.36	6576.49
ENSG00000145147	SLIT2	2421.12	-3.01298	0.0892144	-33.7723	5.02617e-250	9.38044e-248	4286.68	4329.74	564.925	503.146
ENSG00000145242	EPHA5	809.263	1.44647	0.133936	10.7997	3.45203e-27	4.89261e-26	453.324	415.529	1201.77	1166.43
ENSG00000145246	ATP10D	14032.1	0.642659	0.0406079	15.8259	2.06114e-56	6.21244e-55	11168.1	10746.9	16918.6	17294.8
ENSG00000145247	OCIAD2	3001.2	2.02573	0.0815128	24.8517	2.47656e-136	2.25686e-134	1108.56	1258.35	4960.29	4677.58
ENSG00000145284	SCD5	10756.4	1.75696	0.0431932	40.6767	0	0	4946.77	4876.59	16727.8	16474.3
ENSG00000145335	SNCA	135.579	-1.01629	0.317186	-3.20409	0.0013549	0.00445943	169.875	193.064	85.4684	93.9075
ENSG00000145358	DDIT4L	479.674	-1.00019	0.196346	-5.09403	3.50537e-07	1.76281e-06	653.292	626.234	260.574	378.595
ENSG00000145362	ANK2	2149.8	0.846592	0.0902806	9.37734	6.76567e-21	7.66196e-20	1528.88	1544.51	2586.98	2938.81
ENSG00000145365	TIFA	515.671	-0.973671	0.164672	-5.9128	3.36343e-09	1.97895e-08	651.35	715.416	345	350.917
ENSG00000145386	CCNA2	1641.41	-1.9139	0.097517	-19.6263	9.21859e-86	4.60515e-84	2578.22	2610.78	663.944	712.708
ENSG00000145391	SETD7	27188.7	0.733907	0.0326841	22.4546	1.1542e-111	8.28504e-110	20185.1	20652	34066.5	33851.2
ENSG00000145416	2023-03-01	467.244	-0.728232	0.193069	-3.77186	0.000162032	0.000611559	560.103	605.653	294.97	408.25
ENSG00000145423	SFRP2	49.2292	2.20099	0.618928	3.55612	0.000376366	0.00134894	7.76573	27.4406	68.7916	92.919
ENSG00000145428	RNF175	22.7554	-4.83986	1.14011	-4.24509	2.18501e-05	9.11553e-05	32.0336	55.8612	3.12689	0
ENSG00000145431	PDGFC	15984.9	-0.714562	0.041764	-17.1095	1.26029e-65	4.55127e-64	19708.4	20021.8	11717.5	12491.7
ENSG00000145476	CYP4V2	408.903	-0.892988	0.181495	-4.92017	8.647e-07	4.19563e-06	535.835	527.252	290.801	281.722
ENSG00000145491	ROPN1L	39.5513	1.60698	0.652709	2.46202	0.0138157	0.0377016	9.70716	29.4007	66.707	52.3905
ENSG00000145536	ADAMTS16	79.6515	2.9254	0.504771	5.79549	6.8121e-09	3.91427e-08	15.5315	21.5605	91.7222	189.792
ENSG00000145555	MYO10	31161.2	0.57086	0.0334947	17.0433	3.9205e-65	1.40494e-63	25178.4	24972.9	36502.3	37991
ENSG00000145623	OSMR	34096.1	0.505272	0.0317343	15.9219	4.46427e-57	1.36454e-55	27992.5	28379.5	39472.8	40539.4
ENSG00000145632	PLK2	45779.9	0.60777	0.0288844	21.0414	2.73921e-98	1.63435e-96	36191.2	36362.7	55637.8	54928
ENSG00000145681	HAPLN1	37215.4	2.50385	0.0391377	63.9755	0	0	10741	11571.1	61951	64598.5
ENSG00000145685	LHFPL2	2186.95	-0.545829	0.0829311	-6.58171	4.65066e-11	3.14935e-10	2531.63	2659.78	1814.64	1741.74
ENSG00000145703	IQGAP2	227.508	-1.87597	0.254624	-7.36761	1.73719e-13	1.37333e-12	331.014	384.169	97.976	96.873
ENSG00000145708	CRHBP	499.508	-2.0401	0.172154	-11.8504	2.14086e-32	3.5598e-31	823.167	784.017	199.079	191.769
ENSG00000145730	PAM	57835.3	0.85113	0.0287803	29.5734	3.28682e-192	4.85305e-190	40973.9	41533.3	73612.3	75221.9
ENSG00000145777	TSLP	28.5633	-1.65929	0.701028	-2.36694	0.0179356	0.0474962	48.5358	38.2208	15.6345	11.862
ENSG00000145780	FEM1C	5819.83	0.701484	0.0685567	10.2322	1.42288e-24	1.84208e-23	4419.67	4445.38	6664.45	7749.84
ENSG00000145819	ARHGAP26	786.112	-0.514808	0.134393	-3.83062	0.000127823	0.000488931	959.067	890.84	624.336	670.203
ENSG00000145908	ZNF300	134.135	-6.68356	1.50021	-4.45509	8.38561e-06	3.66344e-05	290.244	241.085	5.21149	0
ENSG00000145911	N4BP3	164.925	-1.21952	0.290701	-4.1951	2.72746e-05	0.000112637	218.411	243.045	106.314	91.9305
ENSG00000145934	TENM2	6639.57	0.559013	0.0543659	10.2824	8.45847e-25	1.10362e-23	5179.74	5558.68	7850.58	7969.29
ENSG00000145945	FAM50B	281.204	1.46308	0.225722	6.48178	9.06454e-11	5.99906e-10	148.52	150.923	382.523	442.848
ENSG00000145990	GFOD1	1093.91	0.988939	0.112735	8.77224	1.75142e-18	1.79206e-17	723.183	742.857	1444.62	1464.96
ENSG00000145996	CDKAL1	993.75	-0.590745	0.124338	-4.75112	2.0229e-06	9.43656e-06	1258.05	1130.95	755.666	830.34
ENSG00000146021	KLHL3	2681.83	1.15	0.0758956	15.1524	7.30548e-52	2.00035e-50	1702.64	1629.78	3637.62	3757.29
ENSG00000146054	TRIM7	86.5017	-1.27949	0.420302	-3.04422	0.00233284	0.00738137	105.808	139.163	61.4956	39.54
ENSG00000146094	DOK3	391.118	1.05957	0.187008	5.66589	1.4626e-08	8.19626e-08	251.415	255.786	547.206	510.066
ENSG00000146122	DAAM2	4291.62	0.932185	0.0603538	15.4453	8.10984e-54	2.30164e-52	2955.83	2946.93	5683.65	5580.08
ENSG00000146147	MLIP	6.92791	6.26985	2.01205	3.11615	0.00183226	0.00590153	0	0	19.8037	7.908
ENSG00000146197	SCUBE3	17931.5	2.02769	0.0370668	54.7037	0	0	7050.31	7075.76	29092.6	28507.3
ENSG00000146205	ANO7	313.379	1.15717	0.211958	5.45944	4.77646e-08	2.57821e-07	204.821	183.264	411.708	453.721
ENSG00000146232	NFKBIE	1191.23	-1.11928	0.120718	-9.27187	1.82917e-20	2.03301e-19	1489.08	1773.84	755.666	746.317
ENSG00000146243	IRAK1BP1	329.152	-0.66136	0.213141	-3.10293	0.00191615	0.00615052	385.374	421.409	225.136	284.688
ENSG00000146250	PRSS35	98.1657	-1.29153	0.389219	-3.31826	0.000905795	0.00306695	163.08	115.643	62.5379	51.402
ENSG00000146376	ARHGAP18	6515.32	-0.65291	0.0516953	-12.63	1.4434e-36	2.70033e-35	8091.89	7838.21	5018.66	5112.52
ENSG00000146386	ABRACL	1432.02	-0.757169	0.0988708	-7.65816	1.8861e-14	1.5737e-13	1813.3	1785.6	1052.72	1076.48
ENSG00000146409	SLC18B1	474.909	-1.41353	0.170954	-8.2685	1.35656e-16	1.26035e-15	682.413	698.756	258.49	259.975
ENSG00000146411	SLC2A12	831.203	1.27852	0.129257	9.89132	4.53981e-23	5.56539e-22	483.416	487.071	1181.97	1172.36
ENSG00000146469	VIP	13.1375	4.69972	1.41804	3.31423	0.000918955	0.00310767	1.94143	0	22.9305	27.678
ENSG00000146477	SLC22A3	148.995	-2.15435	0.358847	-6.00353	1.93071e-09	1.15402e-08	269.859	216.585	72.9608	36.5745
ENSG00000146555	SDK1	1504.66	-2.63998	0.105558	-25.0097	4.79265e-138	4.49027e-136	2527.74	2658.8	416.919	415.17
ENSG00000146592	CREB5	2915.86	0.712607	0.077615	9.18131	4.25877e-20	4.66884e-19	2103.54	2316.77	3531.3	3711.82
ENSG00000146648	EGFR	28694.6	-0.68763	0.0356121	-19.3089	4.52308e-83	2.18466e-81	35493.3	35321	21387.9	22576.4
ENSG00000146670	CDCA5	925.24	-1.19353	0.127698	-9.34648	9.06152e-21	1.02025e-19	1302.7	1272.07	599.321	526.87
ENSG00000146674	IGFBP3	171133	2.24808	0.0815213	27.5766	2.12399e-167	2.60792e-165	56895.6	62143.2	272710	292783
ENSG00000146700	SRCRB4D	257.185	-1.91446	0.244472	-7.83102	4.83943e-15	4.16671e-14	432.939	380.248	96.9337	118.62
ENSG00000146757	ZNF92	618.368	-0.706304	0.165258	-4.27394	1.92047e-05	8.06095e-05	805.694	728.156	412.75	526.87
ENSG00000146858	ZC3HAV1L	677.76	0.587808	0.151676	3.87542	0.00010644	0.000410845	491.182	591.933	840.092	787.834
ENSG00000146918	NCAPG2	2899.31	-1.45372	0.0814516	-17.8476	3.01699e-71	1.19903e-69	4498.3	3997.51	1522.8	1578.63
ENSG00000146938	NLGN4X	516.545	0.611911	0.161687	3.78453	0.000153997	0.00058293	421.291	395.929	622.252	626.709
ENSG00000146950	SHROOM2	6483.83	-0.970623	0.0596928	-16.2603	1.88766e-59	6.0741e-58	8733.53	8439.95	4151.47	4610.36
ENSG00000146966	DENND2A	8157.25	-0.676978	0.0464657	-14.5694	4.39702e-48	1.11377e-46	10020.7	10053.1	6229.81	6325.41
ENSG00000147027	TMEM47	5799.84	0.820985	0.0577279	14.2216	6.72648e-46	1.62782e-44	4099.33	4286.62	7177.26	7636.16
ENSG00000147044	CASK	7749.03	0.936732	0.0511086	18.3283	4.9242e-75	2.08488e-73	5252.54	5384.24	9886.19	10473.2
ENSG00000147119	CHST7	1769.24	0.764847	0.104058	7.35021	1.979e-13	1.56078e-12	1198.83	1422.99	2317.03	2138.13
ENSG00000147145	LPAR4	84.2121	-4.31129	0.538429	-8.00716	1.17384e-15	1.04282e-14	167.934	152.883	4.16919	11.862
ENSG00000147174	ACRC	261.667	0.574975	0.241391	2.38192	0.0172224	0.0458237	219.382	200.904	357.508	268.872
ENSG00000147180	ZNF711	677.225	-2.96048	0.173944	-17.0197	5.86341e-65	2.09476e-63	1231.84	1168.19	181.36	127.516
ENSG00000147202	DIAPH2	3923.85	0.506119	0.0690105	7.33394	2.23477e-13	1.75185e-12	3100.47	3385	4482.92	4727.01
ENSG00000147224	PRPS1	46046.8	2.51835	0.0328487	76.665	0	0	13731.7	13639	80167.3	76649.3
ENSG00000147231	CXorf57	62.2398	-1.92185	0.605006	-3.17657	0.00149026	0.00487127	87.3644	109.762	8.33838	43.494
ENSG00000147234	FRMPD3	335.417	2.63299	0.2216	11.8817	1.47318e-32	2.46365e-31	100.954	85.2619	610.786	544.663
ENSG00000147251	DOCK11	3094.04	-0.654011	0.0765117	-8.54786	1.25387e-17	1.22597e-16	3678.04	3889.71	2285.76	2522.65
ENSG00000147255	IGSF1	411.723	0.878758	0.184951	4.75131	2.021e-06	9.4296e-06	309.658	270.486	520.106	546.64
ENSG00000147274	RBMX	16199.6	-0.67172	0.0372607	-18.0276	1.18354e-72	4.81026e-71	19780.3	20028.7	12378.3	12611.3
ENSG00000147324	MFHAS1	2796.41	-0.546988	0.0748716	-7.30567	2.7588e-13	2.15323e-12	3247.04	3393.82	2214.88	2329.89
ENSG00000147394	ZNF185	8769.08	1.03011	0.0496738	20.7375	1.58882e-95	9.12947e-94	5960.2	5569.46	11885.3	11661.3
ENSG00000147403	RPL10	90680.9	-0.569246	0.030353	-18.7542	1.78965e-78	8.05999e-77	106479	110207	71748.6	74288.7
ENSG00000147408	CSGALNACT1	330.331	-2.12486	0.211595	-10.0421	9.9533e-24	1.25175e-22	527.099	547.832	119.864	126.528
ENSG00000147454	SLC25A37	10093.5	-0.622536	0.0507198	-12.274	1.24906e-34	2.21423e-33	12744.5	11731.8	7803.68	8093.84
[truncated: 2,549 more rows]

## Sheet: MAVS_vs_Luc_hMSC
DEGs between MAVS-/- hMSCs transduced with lentiviruses expressing Luc or MAVS (MAVS vs. Luc).
[truncated: 2,133 more rows]
