# Supplementary material for: MAVS Antagonizes Human Stem Cell Senescence as a Mitochondrial Stabilizer
Source: Research (Wash D C). 2023 Jul 27;6:0192. doi: 10.34133/research.0192 (PMC10374246; doi:10.34133/research.0192)
Supplement: Supplementary 1 — Fig. S1. Characterization of MAVS-deficient hESCs. Fig. S2. Phenotypes and RNA-seq analyses of MAVS-deficient pluripotent stem cells. Fig. S3. MAVS−/− hMSCs show mitochondrial dysfunction. Fig. S4. Impaired OPA1 promotes cellular senescence via interacting with MAVS. Fig. S5. Replenishment of MAVS alleviates senescence phenotypes in MAVS−/− hMSCs. Table S1. Sequence information of sgRNA and primers used for gene editing, genotyping, and off-target detection. Table S2. Primers used for q(RT-)PCR analysis. Table S3. Primers and sgRNA sequences used for plasmid construction. Table S4. DEGs between MAVS+/+ and MAVS−/− hESCs, hNSCs, and hMSCs, as well as DEGs between MAVS−/− hMSCs transduced with lentiviruses expressing Luc or MAVS (MAVS vs. Luc). Table S5. The candidate MAVS-interacting proteins identified by mass spectrometry. [file research.0192.f1.zip › Table S5-MAVS.xlsx]

## Sheet: Sheet1
Table S5. The candidate MAVS-interacting proteins identified by mass spectrometry.
Protein name	Exp. q-value: Combined	Sum PEP Score	Coverage [%]	# Peptides	# PSMs	# Unique Peptides	# Protein Groups	# AAs	MW [kDa]	calc. pI
TUBB2A	0	380.197	75	30	239	2	1	445	49.9	4.89
TUBA1A	0	338.86	71	38	177	2	1	451	50.1	5.06
EMC1	0	203.805	42	34	49	34	1	993	111.7	7.66
MDN1	0	191.009	11	48	53	47	1	5596	632.4	5.68
CKAP4	0	176.319	58	29	43	29	1	602	66	5.92
SCFD1	0	168.483	45	24	36	24	1	642	72.3	6.27
OSBPL8	0	159.78	39	27	38	24	1	889	101.1	6.96
UFL1	0	159.61	36	27	38	27	1	794	89.5	6.79
SEC63	0	151.359	38	26	38	26	1	760	87.9	5.31
ABCD3	0	132.103	35	22	34	22	1	659	75.4	9.36
NCLN	0	123.45	40	19	25	19	1	563	62.9	6.89
HADHA	0	119.276	39	23	29	23	1	763	82.9	9.04
ATP1A1	0	118.63	28	27	35	27	1	1023	112.8	5.49
POR	0	118.53	42	27	32	27	1	677	76.6	5.58
TMPO	0	113.774	51	19	31	4	1	454	50.6	9.38
NOMO1	0	110.681	24	21	28	1	1	1267	139.4	5.85
NOMO3	0	108.467	25	21	28	1	1	1267	139.3	5.67
KTN1	0	108.356	19	21	28	21	1	1357	156.2	5.64
ATP13A1	0	103.818	26	27	31	27	1	1204	132.9	8.13
SLC3A2	0	100.354	30	16	22	16	1	631	68.1	5.05
SEL1L	0	100.008	28	13	20	13	1	794	88.7	5.39
SRPRA	0	96.709	34	20	26	20	1	638	69.8	8.95
PABPC4	0	96.604	32	18	27	1	1	644	70.7	9.26
GALNT2	0	95.311	39	20	25	20	1	571	64.7	8.35
TMPO	0	93.397	49	16	26	1	1	414	46.3	9.03
COPB2	0	93.099	32	21	25	21	1	906	102.4	5.27
HSPA1L	0	92.174	30	16	45	2	1	641	70.3	6.02
SQLE	0	91.181	33	14	19	14	1	574	63.9	8.63
PIGT	0	90.988	30	19	27	19	1	580	65.9	8.65
ANKLE2	0	90.246	26	20	24	20	1	938	104.1	7.09
STT3B	0	85.997	22	18	25	15	1	826	93.6	8.91
MAGED1	0	84.523	23	17	21	13	1	778	86.1	5.83
PABPC4	0	83.373	31	15	24	1	1	550	60.2	9.41
ESYT2	0	82.121	22	15	20	15	1	921	102.3	9.26
GOLGA5	0	81.917	31	17	20	17	1	731	83	5.83
SPTLC1	0	80.259	33	13	19	13	1	473	52.7	6.01
CLPTM1	0	79.604	24	14	21	14	1	669	76	6.3
WIZ	0	77.547	26	16	21	16	1	968	103.2	9.52
SACM1L	0	76.419	29	16	22	16	1	587	66.9	7.12
COPB1	0	75.483	25	16	19	16	1	953	107.1	6.05
TFRC	0	74.697	30	17	19	17	1	760	84.8	6.61
TMPO	0	74.62	25	14	19	4	1	694	75.4	7.66
PIGS	0	73.446	31	12	17	12	1	555	61.6	6.49
GOLIM4	0	72.39	25	15	20	15	1	696	81.8	4.77
ILVBL	0	70.169	28	11	15	11	1	632	67.8	8.15
SLC27A4	0	70.086	32	16	19	16	1	643	72	8.47
RTN4	0	65.342	13	7	12	1	1	1192	129.9	4.5
SLMAP	0	65.229	24	17	18	17	1	828	95.1	5.47
CANX	0	64.561	50	10	20	1	1	144	16	4.74
RBM10	0	64.511	22	17	18	17	1	995	110.3	6.28
PRKDC	0	64.238	6	23	23	23	1	4128	468.8	7.12
ASPH	0	63.868	28	18	19	18	1	758	85.8	5.01
DEGS1	0	63.28	16	6	13	6	1	323	37.8	7.46
RTN4	0	62.515	39	7	12	1	1	345	37.1	4.77
STX5	0	62.29	38	10	14	10	1	355	39.6	9.16
MTR	0	61.801	17	19	20	19	1	1265	140.4	5.58
HSPH1	0	59.878	24	18	19	17	1	858	96.8	5.39
ERMP1	0	59.682	19	14	17	14	1	904	100.2	7.52
DDX5	0	59.422	32	17	19	10	1	614	69	8.85
IFIT1	0	58.832	33	13	15	12	1	478	55.3	7.2
TUBAL3	0	57.508	11	7	38	1	1	446	49.9	6.05
PSMD3	0	56.915	20	8	12	8	1	534	60.9	8.44
ODR4	0	56.266	29	12	15	12	1	454	51.1	5.92
CERS2	0	55.435	21	7	11	7	1	380	44.8	8.98
STT3A	0	55.2	22	17	19	14	1	705	80.5	8.07
MIA2	0	54.384	13	15	17	15	1	1412	159.7	4.69
ATP6AP2	0	54.319	39	11	13	11	1	350	39	6.1
CDK5RAP3	0	52.638	27	15	18	15	1	506	56.9	4.75	Acetyl [N-Term]
OPA1	0	52.204	18	13	14	1	1	979	113.6	7.88
ZW10	0	52.027	27	15	16	15	1	779	88.8	6.27
QSOX2	0	51.86	23	12	14	12	1	698	77.5	7.72
OPA1	0	51.815	18	13	14	1	1	960	111.6	7.87
ERLIN1	0	51.203	47	15	18	12	1	346	38.9	7.87
GORASP2	0	50.932	27	11	15	11	1	452	47.1	4.82
UFSP2	0	50.038	31	10	13	10	1	469	53.2	7.01
TAP1	0	50.015	21	10	11	10	1	808	87.1	8.02
HDX	0	49.649	23	12	16	12	1	690	77.2	5.87
STRN	0	49.257	20	10	11	9	1	780	86.1	5.27
GALNT1	0	49.218	31	13	15	13	1	559	64.2	7.72
ARCN1	0	49.043	24	13	15	13	1	552	61.6	5.85
NAP1L4	0	48.622	15	8	15	6	1	375	42.8	4.69
DHRS7B	0	48.462	33	11	13	11	1	325	35.1	9.55
MTDH	0	47.612	24	10	12	10	1	582	63.8	9.32
WFS1	0	46.963	16	10	10	10	1	890	100.2	8.05
TMED1	0	46.303	32	8	13	8	1	227	25.2	4.48
FANCD2	0	46.251	11	13	13	13	1	1451	164	5.88
HLA-B	0	46.217	25	7	11	1	1	362	40.4	6.3
MAN1A2	0	46.146	23	10	12	10	1	641	73	7.61
FNDC3A	0	45.777	16	14	14	14	1	1198	131.8	6.71
TMX2	0	45.729	39	10	11	10	1	296	34	8.69
LGALS3BP	0	45.665	21	9	10	9	1	585	65.3	5.27
HLA-A	0	44.852	32	8	14	3	1	371	41.4	6.99
OS9	0	44.716	28	13	15	13	1	667	75.5	4.87
BNIP1	0	44.346	49	10	13	10	1	228	26.1	8.95
E2F7	0	44.012	17	12	12	12	1	911	99.8	8.16
CDS2	0	42.791	20	5	8	5	1	445	51.4	7.09
ATP6AP1	0	41.984	23	8	11	8	1	470	52	6.14
PEX19	0	41.903	41	9	11	6	1	299	32.8	4.34
RPL5	0	41.29	36	9	12	9	1	297	34.3	9.72
PDIA3	0	41.067	23	8	10	7	1	505	56.7	6.35
ACSL3	0	40.65	15	7	9	6	1	720	80.4	8.38
CCT5	0	39.62	24	11	11	11	1	541	59.6	5.66
HNRNPH2	0	39.53	18	8	17	1	1	449	49.2	6.3
ELP1	0	39.391	15	12	12	12	1	1332	150.2	5.94
CDKAL1	0	39.265	27	10	10	10	1	579	65.1	7.46
AMFR	0	38.747	18	8	10	8	1	643	72.9	6.39
PPP2R1A	0	38.682	17	7	8	6	1	589	65.3	5.11
IFIT2	0	38.634	20	9	10	8	1	483	55.9	6.76
SOAT1	0	38.497	12	6	11	6	1	550	64.7	8.94
CLN6	0	37.745	18	4	7	4	1	311	35.9	8.87
SUN2	0	37.539	13	7	9	7	1	717	80.3	6.73
CLPB	0	37.202	17	11	12	6	1	712	80.1	8.85
CLPTM1L	0	37.141	17	7	9	7	1	538	62.2	8.56
ZC3HAV1	0	36.944	16	11	11	11	1	902	101.4	8.4
PEX14	0	36.72	36	11	12	11	1	377	41.2	4.94
RABL3	0	36.497	39	7	9	7	1	236	26.4	7.11
MTCH2	0	36.196	30	7	10	7	1	303	33.3	7.97
SPCS1	0	36.175	31	2	9	2	1	102	11.8	9.31
LSG1	0	36.173	18	12	12	12	1	658	75.2	6.38
ATP6V0A2	0	36.12	12	9	10	8	1	856	98	6.61
LETM1	0	35.975	18	10	11	10	1	739	83.3	6.7
TMEM165	0	35.831	24	5	8	5	1	324	34.9	7.02
SMPD4	0	35.73	14	9	10	9	1	837	94.5	8.27
YIF1B	0	35.654	20	5	7	5	1	314	34.4	9.16	Acetyl [N-Term]
IPO4	0	35.542	13	11	12	11	1	1081	118.6	4.96	Acetyl [N-Term]
UBAC2	0	35.214	26	8	10	8	1	344	38.9	9.01
ZFPL1	0	34.934	28	7	10	7	1	310	34.1	8.07
USP9X	0	34.891	5	13	13	13	1	2570	292.1	5.8
GOSR1	0	34.804	34	8	9	8	1	255	29.1	9.91
EMC7	0	34.63	38	7	10	7	1	242	26.5	9.25
NSF	0	34.026	16	11	12	11	1	744	82.5	6.95
ADPGK	0	33.984	14	5	8	5	1	497	54.1	6.2
RETSAT	0	33.786	21	10	10	10	1	610	66.8	8.28
DNAJC7	0	33.682	15	8	9	8	1	494	56.4	6.96
ERLEC1	0	33.546	22	7	8	7	1	483	54.8	6.28
ATP2C1	0	33.253	12	9	10	9	1	953	104.6	7.2
STOML2	0	33.066	29	5	6	5	1	356	38.5	7.39
PLK1	0	32.902	18	9	10	9	1	603	68.2	8.91
TM9SF2	0	32.705	16	7	9	7	1	663	75.7	7.44
PRPF19	0	32.422	24	9	10	9	1	504	55.1	6.61
ABHD16A	0	32.251	18	10	11	10	1	601	67.5	8.84
ATP5H	0	32.15	65	9	11	9	1	161	18.5	5.3
KCTD17	0	32.022	20	5	7	4	1	321	35.6	4.86
MAN1A1	0	31.865	13	7	9	7	1	653	72.9	6.47
LCLAT1	0	31.385	19	7	9	7	1	414	48.9	8.62
DDX21	0	31.162	14	9	9	9	1	783	87.3	9.28
ATP5O	0	31.045	39	7	9	7	1	213	23.3	9.96
SLC25A5	0	30.163	29	10	14	3	1	298	32.8	9.69
IMMT	0	30.077	12	8	9	8	1	758	83.6	6.48
CHP1	0	29.804	41	8	9	8	1	195	22.4	5.1
RARS	0	29.586	15	8	9	8	1	660	75.3	6.68
TXNDC15	0	29.115	19	4	5	4	1	360	39.9	4.83
NUP88	0	28.502	17	7	7	7	1	741	83.5	5.69
TAP2	0	28.481	15	9	10	8	1	703	77.6	7.85
PIGG	0	27.904	7	5	7	5	1	983	108.1	7.15
STRN3	0	27.682	11	6	7	5	1	797	87.2	5.36
SLC25A17	0	27.592	28	7	8	7	1	307	34.5	10.08
UBE2J1	0	27.539	23	5	7	5	1	318	35.2	6.74
COPE	0	27.5	13	4	6	4	1	331	36.9	5.16
SLC12A2	0	27.326	8	7	7	6	1	1212	131.4	6.4
MAN2A1	0	27.318	8	8	8	8	1	1144	131.1	7.58
STK38L	0	27.223	19	9	10	5	1	464	54	6.81
ENDOD1	0	26.879	19	7	8	7	1	500	55	5.71
IMPAD1	0	26.624	26	5	7	5	1	359	38.7	6.86
FAM3C	0	26.614	19	5	8	5	1	227	24.7	8.29
ANO10	0	26.56	12	7	8	7	1	660	76.3	7.4
PRPS1	0	26.278	23	6	7	6	1	318	34.8	6.98
COMT	0	26.232	24	5	6	5	1	271	30	5.47
GOSR2	0	26.046	32	7	8	7	1	257	29.8	7.17	Acetyl [N-Term]
BCAP29	0	26.042	24	5	8	5	1	241	28.3	9.54
TRAF2	0	25.981	14	6	8	6	1	501	55.8	7.53
TOR1AIP1	0	25.941	18	7	7	7	1	599	67.8	7.9
MBOAT7	0	25.86	12	5	6	5	1	472	52.7	8.97
PRKAR1A	0	25.411	18	5	6	5	1	381	43	5.35
ATL3	0	25.359	16	6	7	6	1	541	60.5	5.66
PJA2	0	24.93	12	5	6	5	1	708	78.2	4.39
XXYLT1	0	24.849	18	5	6	5	1	393	43.8	8.13
PTDSS2	0	24.767	16	8	8	8	1	487	56.2	6.25
AMOT	0	24.659	10	8	8	8	1	1084	118	7.64
USE1	0	24.367	28	6	7	6	1	259	29.4	9.07
SEC23A	0	24.119	10	6	6	6	1	765	86.1	7.08
GALNT7	0	23.959	12	9	10	9	1	657	75.3	7.11
MAGED4	0	23.938	7	4	5	2	1	741	81.3	6.79
SLC25A6	0	23.888	25	8	12	1	1	298	32.8	9.74
PDZD8	0	23.77	10	7	7	7	1	1154	128.5	6.09
TMTC3	0	23.714	13	9	9	9	1	915	103.9	8.87
CLGN	0	23.662	11	6	7	4	1	610	70	4.69
JPH1	0	23.577	11	6	6	6	1	661	71.6	9.32
BSG	0	23.522	17	5	6	5	1	385	42.2	5.66
CLPB	0	23.479	16	6	7	1	1	501	54.8	8.79
HS2ST1	0	23.411	19	7	8	7	1	356	41.9	8.69
LEMD2	0	23.234	20	7	8	7	1	503	56.9	9
TMEM9	0	23.121	17	2	5	2	1	186	20.9	6.65
LARP1	0	22.889	9	11	11	11	1	1096	123.4	8.82
SCFD2	0	22.876	14	7	8	7	1	684	75.1	6.68
SFXN1	0	22.738	26	7	7	7	1	322	35.6	9.07
FUBP1	0	22.728	14	8	8	6	1	655	68.9	7.93
PTBP1	0	22.711	14	5	6	5	1	588	62.4	9.1
MTX1	0	22.631	15	5	6	5	1	466	51.4	9.79
VEZT	0	22.606	11	7	8	7	1	779	88.6	5.2
SLC30A5	0	22.585	10	4	5	4	1	765	84	7.31
GOLGA2	0	22.577	9	7	7	7	1	1002	113	5.02
POMGNT2	0	22.55	10	5	6	5	1	580	66.6	8.57
KIAA2013	0	22.536	13	6	7	6	1	634	69.1	8.19
FBL	0	22.38	13	3	5	3	1	321	33.8	10.18
FAM20B	0	22.353	17	5	6	5	1	409	46.4	6.87
LRCH4	0	22.292	17	8	8	8	1	683	73.4	8.22
TMEM38B	0	22.291	20	4	6	4	1	291	32.5	9.06
MBOAT2	0	22.228	14	5	6	5	1	520	59.5	8.03
HUWE1	0	22.205	2	7	7	7	1	4374	481.6	5.22
CANT1	0	22.088	22	7	7	7	1	401	44.8	6.09
QPCTL	0	22.081	19	6	6	6	1	382	42.9	9.82
SLC39A11	0	22.049	26	5	6	5	1	227	23.9	8.88
ATAD1	0	21.805	19	5	6	5	1	361	40.7	6.9
CNIH4	0	21.688	14	1	6	1	1	139	16.1	6.65
TBL2	0	21.652	15	6	7	6	1	447	49.8	9.44
TMED5	0	21.651	35	6	8	6	1	229	26	4.84
SELENOS	0	21.603	19	5	6	5	1	218	23.8	9.51
MAN1B1	0	21.496	11	5	5	5	1	699	79.5	7.72
MMS19	0	21.342	7	4	5	4	1	1030	113.2	6.35
SLC6A15	0	21.313	7	4	5	4	1	730	81.8	5.19
SURF4	0	21.296	15	4	10	4	1	269	30.4	7.78
MGAT2	0	21.259	16	6	6	6	1	447	51.5	8.76
SLC7A5	0	21.224	8	4	5	4	1	507	55	7.72
JAK1	0	21.147	8	7	7	7	1	1154	133.2	7.55
PEX11B	0	21.126	21	5	6	5	1	259	28.4	9.85
GPAA1	0	20.998	11	7	7	7	1	621	67.6	8.06
BRI3BP	0	20.932	20	4	5	4	1	251	27.8	9.44
STIM1	0	20.783	11	5	6	5	1	791	88.6	6.64
NDC1	0	20.765	12	6	6	6	1	674	76.3	9.09
TANGO6	0	20.717	5	5	5	5	1	1094	120.7	6.11
GPR180	0	20.652	14	5	6	5	1	440	49.4	7.39
L2HGDH	0	20.541	12	5	6	5	1	463	50.3	8.15
HK2	0	20.494	7	6	6	5	1	917	102.3	6.05
USP33	0	20.413	9	5	5	5	1	942	106.7	6.02
ARL6IP5	0	20.329	28	5	6	5	1	188	21.6	9.77	Acetyl [N-Term]
RNF170	0	20.233	17	4	6	4	1	258	29.8	5.58
CYP20A1	0	20.222	17	6	6	6	1	470	53.4	6.21
MOSPD2	0	19.935	12	5	5	5	1	518	59.7	5.96
SLC1A5	0	19.892	12	5	5	5	1	541	56.6	5.48
THEM6	0	19.858	36	8	9	8	1	208	23.9	9.55
PKM	0	19.834	17	6	6	6	1	531	57.9	7.84
AKAP1	0	19.707	8	5	6	5	1	903	97.3	4.94
UBAP2L	0	19.653	6	5	5	5	1	1087	114.5	7.11
VMP1	0	19.58	11	2	3	2	1	406	46.2	6.95
CLASP2	0	19.448	4	4	5	4	1	1514	165.6	8.25
RPL19	0	19.376	23	5	7	5	1	196	23.5	11.47
CUX1	0	19.341	10	6	7	6	1	678	77.4	5.44
NCSTN	0	19.268	10	6	6	6	1	709	78.4	5.99
DHX15	0	19.204	8	6	6	6	1	795	90.9	7.46
PEX12	0	19.159	14	4	6	4	1	359	40.8	9.11
LMF2	0	19.158	9	5	6	5	1	707	79.6	10.1
AGPAT1	0	19.137	21	5	6	5	1	283	31.7	9.38
SLC1A3	0	19.128	6	2	3	2	1	542	59.5	8.41
GLT8D1	0	19.097	16	4	5	4	1	371	41.9	9.35
MGAT1	0	18.823	13	5	5	5	1	445	50.8	9.16
NBAS	0	18.805	3	6	7	6	1	2371	268.4	5.96
TMEM245	0	18.799	6	5	5	5	1	911	100.9	8.87
YIPF3	0	18.796	14	4	5	4	1	356	38.9	5.6
UBXN8	0	18.73	20	4	4	4	1	310	35.2	8.82
OCIAD1	0	18.648	30	6	6	6	1	245	27.6	7.49
DHX30	0	18.387	5	5	5	5	1	1194	133.9	8.78
STRN4	0	18.28	10	5	5	4	1	753	80.5	5.4
MARCH5	0	18.244	23	5	5	5	1	278	31.2	8.7
STAU1	0	18.236	12	6	6	6	1	577	63.1	9.44
HSD17B11	0	18.141	21	5	5	5	1	300	32.9	9.07
OSBPL5	0	18.106	5	4	5	1	1	879	98.6	7.47
TM9SF4	0	18.032	10	6	6	6	1	642	74.5	6.54
H1FX	0	17.937	18	5	5	5	1	213	22.5	10.76
SMPD2	0	17.862	10	3	5	3	1	423	47.6	6.98
ACSL4	0	17.846	10	4	5	3	1	711	79.1	8.38
HERC5	0	17.838	6	7	7	7	1	1024	116.8	7.65
RINT1	0	17.796	10	6	6	6	1	792	90.6	5.45
ABCE1	0	17.785	8	3	5	3	1	599	67.3	8.34
TMEM161A	0	17.737	8	3	5	3	1	479	53.6	8.44
TTC37	0	17.697	4	5	5	5	1	1564	175.4	7.53
COPG1	0	17.664	8	5	5	5	1	874	97.7	5.47
ACSL1	0	17.625	10	6	6	6	1	698	77.9	7.15
TMUB2	0	17.62	16	3	3	3	1	321	33.8	5.03
MFN1	0	17.502	8	6	6	5	1	741	84.1	6.33
PRKACA	0	17.355	17	5	6	5	1	351	40.6	8.79
SLC4A2	0	17.348	7	7	7	7	1	1241	136.9	6.29
GOLM1	0	17.348	19	6	6	6	1	401	45.3	4.97
SRSF7	0	17.223	21	5	5	4	1	238	27.4	11.82
TMEM214	0	16.928	9	6	6	6	1	689	77.1	9.14
MIA3	0	16.913	3	4	4	4	1	1907	213.6	4.84
CERS6	0	16.848	7	4	6	4	1	384	44.9	7.65
THRAP3	0	16.741	9	6	6	6	1	955	108.6	10.15
TMEM41A	0	16.626	14	3	4	3	1	264	29.6	9.03
BCL2L13	0	16.533	16	4	4	4	1	485	52.7	4.44
PFAS	0	16.468	5	7	7	7	1	1338	144.6	5.76
ATP2B1	0	16.261	5	5	5	5	1	1258	138.7	6.04
ALG6	0	16.183	8	4	5	4	1	509	58.3	8.46
TMEM259	0	16.139	6	3	4	3	1	620	67.8	5.3
RAF1	0	16.118	10	5	5	4	1	648	73	9.2	Acetyl [N-Term]
NCBP1	0	16.106	7	5	5	5	1	790	91.8	6.43
P4HB	0	16.09	11	5	5	5	1	508	57.1	4.87
SPAG5	0	16.074	6	4	4	4	1	1193	134.3	5
PDE3B	0	16.035	6	4	4	4	1	1112	124.3	5.91
AMBRA1	0	16.025	6	5	5	5	1	1298	142.4	7.18
PEX3	0	15.964	14	4	4	4	1	373	42.1	8.15
SLC7A1	0	15.957	8	4	5	4	1	629	67.6	5.43
C3orf58	0	15.672	10	3	4	3	1	430	49.5	8.53
TOMM40	0	15.539	19	3	4	3	1	361	37.9	7.25
SCCPDH	0	15.314	11	4	5	4	1	429	47.1	9.14
GOLT1B	0	15.269	27	3	4	3	1	138	15.4	10.36	Acetyl [N-Term]
PPP2R1B	0	15.21	13	4	4	3	1	601	66.2	4.94
PJA1	0	15.18	7	3	4	3	1	643	71	5.17
SLC33A1	0	15.167	12	5	5	5	1	549	60.9	7.33
DHRS7	0	15.157	10	3	3	3	1	339	38.3	8.32
SRSF6	0	15.121	13	5	5	5	1	344	39.6	11.43
SCAP	0	14.994	5	6	6	6	1	1279	139.6	6.86
PSPC1	0	14.97	10	4	4	4	1	523	58.7	6.67
PPP6R3	0	14.912	5	4	5	4	1	873	97.6	4.6
HACD2	0	14.884	15	3	4	3	1	254	28.4	9.55
FUT8	0	14.872	10	5	5	5	1	575	66.5	7.66
CASC4	0	14.844	15	5	5	5	1	433	48.8	5.82
IVNS1ABP	0	14.841	10	5	5	5	1	642	71.7	5.53
TBC1D4	0	14.783	3	4	4	4	1	1298	146.5	7.01
PIGA	0	14.75	11	6	6	6	1	484	54.1	8.34
SLC25A11	0	14.73	15	4	5	4	1	314	34	9.91
RETREG3	0	14.703	10	3	4	3	1	466	51.4	4.97
SAMHD1	0	14.68	7	4	6	4	1	626	72.2	7.14
ACBD5	0	14.612	10	4	5	4	1	534	60.1	5.33
FAM241A	0	14.582	38	3	4	3	1	132	14.6	4.7
RFT1	0	14.571	9	6	6	6	1	541	60.3	8.85
CBWD2	0	14.548	11	3	3	3	1	395	44	4.89
SLC39A7	0	14.524	3	2	5	2	1	469	50.1	6.87
LSM11	0	14.513	15	5	6	5	1	360	39.5	10.99
PRPSAP2	0	14.481	11	3	5	2	1	369	40.9	7.44
MSH6	0	14.44	5	5	5	5	1	1360	152.7	6.9
TP53I11	0	14.4	11	3	3	3	1	236	26	9.04
KDSR	0	14.272	12	3	4	3	1	332	36.2	7.12
HNRNPR	0	14.205	9	5	5	3	1	633	70.9	8.13
LPCAT4	0	14.045	11	4	4	4	1	524	57.2	8.97
LPCAT1	0	13.999	9	4	4	4	1	534	59.1	6.02
SEC61A2	0	13.999	8	4	5	1	1	476	52.2	8.06
ABCB10	0	13.871	7	5	5	4	1	738	79.1	9.85
SEC22A	0	13.82	10	2	3	2	1	307	34.9	8.24
SMC3	0	13.812	6	6	6	5	1	1217	141.5	7.18
SLC30A6	0	13.766	12	3	3	3	1	461	51.1	9.16
MOV10	0	13.755	6	4	4	4	1	1003	113.6	8.82
FAM120A	0	13.747	6	4	4	4	1	1118	121.8	8.88
DNA2	0	13.678	4	4	4	4	1	1060	120.3	7.74
TMEM199	0	13.549	22	4	5	4	1	208	23.1	9.01
SCD5	0	13.527	13	3	3	3	1	330	37.6	9.61
PEX16	0	13.513	19	5	5	5	1	336	38.6	9.85
LTV1	0	13.449	12	5	5	5	1	475	54.8	4.91
SLC39A14	0	13.414	7	2	3	2	1	492	54.2	5.33
TARS2	0	13.393	8	4	4	4	1	718	81	7.3
TMEM205	0	13.296	16	2	3	2	1	189	21.2	8.62
COQ8B	0	13.289	9	3	3	3	1	544	60	7.23
FKBP8	0	13.284	16	3	3	1	1	257	27.5	4.21
NUP210	0	13.082	2	4	5	4	1	1887	205	6.81
MTARC1	0	13.045	7	2	3	2	1	337	37.5	8.88
GGCX	0	12.925	6	3	3	3	1	758	87.5	8.02
DHRS13	0	12.9	11	4	4	4	1	377	40.8	7.69
UBR5	0	12.879	2	5	5	5	1	2799	309.2	5.85
COPZ1	0	12.872	19	2	3	2	1	198	22.3	4.89
PIGO	0	12.846	3	3	4	3	1	1089	118.6	8.12
TCAF1	0	12.837	4	4	4	4	1	921	102.1	6.54
MSMO1	0	12.817	15	4	4	4	1	293	35.2	7.23
RAB10	0	12.774	20	4	6	1	1	200	22.5	8.38
HADHB	0	12.732	11	4	4	4	1	474	51.3	9.41
HK1	0	12.731	5	5	5	4	1	917	102.4	6.8
EIF2B4	0	12.695	10	4	4	4	1	544	59.7	9.42
CYB5R1	0	12.686	13	3	4	3	1	305	34.1	9.38
PPM1G	0	12.66	11	4	4	4	1	546	59.2	4.36
C16orf58	0	12.657	9	5	5	5	1	468	51	6.93
GLB1L2	0	12.656	6	3	3	3	1	636	72	7.62
ARAF	0	12.636	8	4	4	3	1	609	67.9	9.09
AKAP11	0	12.628	3	4	4	4	1	1901	210.4	5.39
PNPT1	0	12.613	6	4	4	4	1	783	85.9	7.77
ALG5	0	12.511	14	4	5	4	1	324	36.9	9.28
CYP2S1	0	12.495	9	4	4	4	1	504	55.8	8.62
GLG1	0	12.384	2	2	3	2	1	1179	134.5	6.9
GHDC	0	12.288	8	4	4	4	1	530	57.5	7.88
PEX13	0	12.26	16	4	4	4	1	403	44.1	8.05
CANX	0	12.25	22	2	5	1	1	78	8.5	4.16
FADS1	0	12.248	7	3	4	2	1	501	57.8	9.48
HERPUD1	0	12.187	12	4	4	4	1	391	43.7	5.25
TBCD	0	12.155	4	4	4	4	1	1230	136.5	6.34
STX4	0	12.125	15	3	3	3	1	297	34.2	6.28
RPL9	0	12.096	18	3	4	3	1	192	21.9	9.95
AARS2	0	12.082	6	4	4	4	1	985	107.3	6.27
FADS2	0	11.968	13	5	5	4	1	444	52.2	8.82
SHMT2	0	11.899	10	5	5	5	1	504	56	8.53
C6orf120	0	11.859	25	2	2	2	1	191	20.8	4.84
TOMM70	0	11.782	10	5	5	5	1	608	67.4	7.12
STK3	0	11.732	7	3	4	3	1	491	56.3	5.24
PRPF31	0	11.73	8	5	5	5	1	499	55.4	5.78
GPR89B	0	11.72	9	3	3	3	1	455	52.9	9.28
DGKE	0	11.685	6	3	3	3	1	567	63.9	7.74
IGF2BP3	0	11.661	10	5	5	3	1	579	63.7	8.87
LAS1L	0	11.58	6	3	3	3	1	734	83	4.73
DNAJC1	0	11.573	6	3	3	3	1	554	63.8	8.63
LEMD3	0	11.516	6	4	4	4	1	911	99.9	7.55
STX12	0	11.512	17	3	3	3	1	276	31.6	5.59
SAAL1	0	11.39	10	3	3	3	1	476	53.8	4.54
HAUS6	0	11.382	5	4	4	4	1	955	108.6	6.47
OTUD4	0	11.366	4	4	4	4	1	1114	124	6.71
SLC25A13	0	11.322	6	3	3	3	1	675	74.1	8.62
NSDHL	0	11.29	11	3	3	3	1	373	41.9	8.06
WLS	0	11.252	6	5	5	5	1	541	62.2	7.36
TMEM30A	0	11.225	11	3	4	3	1	361	40.7	8.59
PLS3	0	11.194	6	3	3	3	1	630	70.8	5.6
SELENOI	0	11.19	4	1	2	1	1	397	45.2	6.6
TOMM22	0	11.168	34	3	3	3	1	142	15.5	4.34
ATG9A	0	11.144	5	3	3	3	1	839	94.4	6.67
UBL4A	0	11.137	16	3	4	3	1	180	20.5	9.55
ALG13	0	11.137	3	3	3	3	1	1137	126	6.74
TMX3	0	11.126	7	4	5	4	1	454	51.8	4.91
FANCA	0	11.093	2	3	3	3	1	1455	162.7	6.6
PDLIM7	0	11.092	10	4	4	4	1	457	49.8	8.41
RTN3	0	11.024	12	1	2	1	1	123	12.7	7.83
RAB1A	0	11.008	19	3	5	1	1	205	22.7	6.21
FANCI	0	11.002	4	4	4	4	1	1328	149.2	6.74
TOR1AIP2	0	10.995	9	3	4	3	1	470	51.2	4.96
SSRP1	0	10.937	5	3	3	3	1	709	81	6.87
GCN1	0	10.912	2	3	3	3	1	2671	292.6	7.47
GPAT3	0	10.886	10	4	4	4	1	434	48.7	8.87
RANGAP1	0	10.885	8	3	3	3	1	587	63.5	4.68
FAR2	0	10.855	7	4	4	4	1	515	59.4	9.38
RANBP6	0	10.836	3	4	6	2	1	1105	124.6	5.01
KDELR1	0	10.769	14	2	2	2	1	212	24.5	8.62
OSBPL3	0	10.746	7	4	4	4	1	887	101.2	6.87
CIP2A	0	10.541	6	5	5	5	1	906	102.2	6.23
MAP1B	0	10.5	2	3	3	3	1	2468	270.5	4.81
SLC38A2	0	10.457	7	2	2	2	1	506	56	8
FAM213A	0	10.37	19	4	4	4	1	229	25.7	8.84
GRAMD1A	0	10.314	6	3	3	3	1	807	89.7	6.62
RAB35	0	10.233	19	4	6	1	1	201	23	8.29
LMAN2L	0	10.233	14	4	4	4	1	348	39.7	8.38
AKAP8L	0	10.222	4	2	3	2	1	646	71.6	5.07
PTK7	0	10.215	4	4	4	4	1	1070	118.3	7.09
IARS2	0	10.208	5	4	4	4	1	1012	113.7	7.2
OSBPL6	0	10.163	4	3	3	3	1	934	106.2	6.93
JAGN1	0	10.155	7	2	2	2	1	183	21.1	9.73
DERL2	0	10.136	17	2	2	2	1	239	27.5	7.28
PRPSAP1	0	10.074	7	2	4	1	1	356	39.4	7.2
FKRP	0	10.072	13	4	4	4	1	495	54.5	7.4
LRRC8A	0	10.071	5	4	4	4	1	810	94.1	7.94
BCCIP	0	10.034	10	2	2	2	1	314	36	4.61
ITPRIPL1	0	10.025	6	2	2	2	1	587	66.8	6.55
DNAJC16	0	10.007	7	3	3	3	1	782	90.5	7.12
FXR2	0	9.985	6	3	3	2	1	673	74.2	6.23
SDHA	0	9.967	5	3	3	3	1	664	72.6	7.39
YME1L1	0	9.93	3	2	2	2	1	773	86.4	8.76
TRO	0	9.906	3	4	4	1	1	1431	143.6	9.03
VAMP7	0	9.89	23	4	4	4	1	220	24.9	8.6
RHOT1	0	9.873	6	4	4	4	1	618	70.7	6.27
PTDSS1	0	9.862	5	2	3	2	1	473	55.5	8.43
NRDC	0	9.816	3	4	4	4	1	1219	139.3	5
UBE4A	0	9.787	4	3	3	3	1	1066	122.5	5.24
RDH14	0	9.72	11	3	3	3	1	336	36.8	8.79
GDE1	0	9.7	11	3	3	3	1	331	37.7	6.71
ACBD3	0	9.686	8	2	3	2	1	528	60.6	5.06
ATP6V0A1	0	9.678	3	3	3	2	1	837	96.4	6.43
AFG3L2	0	9.669	3	2	3	2	1	797	88.5	8.66
CPT1A	0	9.621	4	3	3	3	1	773	88.3	8.65
NCAPG2	0	9.572	2	2	3	2	1	1143	130.9	6.87
MSI1	0	9.555	10	3	3	3	1	362	39.1	7.85
MPDU1	0	9.521	12	3	3	3	1	247	26.6	8.94
METTL9	0	9.461	13	3	3	3	1	318	36.5	7.36
RPL28	0	9.434	12	3	3	3	1	170	19.1	11.46
STXBP3	0	9.355	6	3	3	3	1	592	67.7	7.8
MFN2	0	9.321	5	4	4	3	1	757	86.3	6.98
EIF4B	0	9.307	3	1	2	1	1	616	69.7	5.67
ANAPC5	0	9.208	5	3	3	3	1	755	85	6.87
ABCF1	0	9.126	4	3	3	3	1	845	95.9	6.8
ALDH1B1	0	9.102	6	3	3	2	1	517	57.2	6.8
USP19	0	9.081	4	3	3	3	1	1358	149.7	6.34
CALR	0	9.048	10	3	3	3	1	417	48.1	4.44
NUP85	0	9.023	6	3	3	3	1	656	75	5.55
EMC10	0	9.006	8	3	3	3	1	371	39	6.9
NUP93	0	8.943	5	2	2	2	1	880	99.5	5.73
TMEM115	0	8.939	7	2	2	2	1	351	38.2	8.16
RPL35	0	8.922	19	3	3	3	1	123	14.5	11.05
VPS45	0	8.898	6	3	3	3	1	570	65	8.24
MRPL37	0	8.879	10	3	3	3	1	423	48.1	8.59
TDRKH	0	8.875	6	2	2	2	1	605	66.9	5.08
STRIP1	0	8.854	4	3	3	3	1	837	95.5	6.29
VKORC1L1	0	8.849	16	3	3	3	1	176	19.8	9.13
HSPE1-MOB4	0	8.842	13	3	3	3	1	261	29.7	6.16
SYNGR2	0	8.828	13	3	3	3	1	224	24.8	4.94
CYC1	0	8.82	5	1	2	1	1	325	35.4	9
DLAT	0	8.806	5	3	3	3	1	647	69	7.84
OSBPL9	0	8.798	4	3	3	3	1	736	83.1	6.18
CAPZA1	0	8.788	15	3	3	3	1	286	32.9	5.69
PHAX	0	8.728	10	3	3	3	1	394	44.4	5.4
DERL1	0	8.646	10	2	2	2	1	251	28.8	9.51
PLD3	0	8.622	6	3	3	3	1	490	54.7	6.47
POLR1C	0	8.605	9	2	2	2	1	346	39.2	5.5
RER1	0	8.586	19	3	4	3	1	196	22.9	9.54
PNPLA6	0	8.58	3	3	3	3	1	1366	149.9	7.81
TAPT1	0	8.554	5	3	3	3	1	567	64.2	8.28
EI24	0	8.513	8	2	2	2	1	340	38.9	9.72
ANAPC7	0	8.498	4	2	2	2	1	599	66.8	5.64
MFF	0	8.466	13	2	2	2	1	342	38.4	8.95
EIF2S1	0	8.457	11	3	3	3	1	315	36.1	5.08
PITPNB	0	8.45	8	2	2	2	1	271	31.6	6.87
STX10	0	8.408	15	3	3	3	1	249	28.1	4.89
STX7	0	8.406	11	2	2	2	1	261	29.8	5.55
RHOT2	0	8.398	7	3	3	3	1	618	68.1	5.86
C6orf89	0	8.316	4	1	2	1	1	347	39.8	6.83
SDF4	0	8.282	7	2	2	2	1	362	41.8	4.86
PRPF6	0	8.267	4	3	3	3	1	941	106.9	8.25
RBM26	0	8.208	4	3	3	3	1	1009	113.7	9.16
HLTF	0	8.158	2	2	2	2	1	1009	113.9	8.6
FUBP3	0	8.15	5	3	3	2	1	572	61.6	8.38
SCO1	0	8.143	12	2	2	2	1	301	33.8	8.88
MRE11	0	8.13	4	3	3	3	1	708	80.5	5.9
CDK2	0	8.11	10	3	5	1	1	346	39.2	8.62
PELO	0	8.02	9	3	3	3	1	385	43.3	6.34
SUPT5H	0	7.997	4	3	3	3	1	1087	120.9	5.06
CHPF2	0	7.985	3	3	3	3	1	772	85.9	7.83
SGPP1	0	7.925	8	3	3	3	1	441	49.1	8.82
ANKRD46	0	7.908	9	2	2	2	1	232	26	7.15
FUS	0	7.868	6	2	2	2	1	527	53.5	9.36
OASL	0	7.857	8	3	3	3	1	514	59.2	7.87
MTHFD1L	0	7.855	3	3	3	3	1	979	105.8	8.06
FAM8A1	0	7.835	11	2	2	2	1	413	44.1	7.21
UQCRC1	0	7.811	10	2	2	2	1	480	52.6	6.37
ADAM10	0	7.81	6	4	4	4	1	748	84.1	7.77
HNRNPDL	0	7.731	6	3	5	1	1	420	46.4	9.57
LMBR1	0	7.723	4	2	2	2	1	529	59.2	5.78
SPART	0	7.717	5	2	2	2	1	666	72.8	5.91
ASNS	0	7.71	5	3	3	3	1	561	64.3	6.86
MCL1	0	7.685	8	2	2	2	1	350	37.3	5.66
SREBF2	0	7.677	3	3	3	3	1	1141	123.6	8.4
UXS1	0	7.609	10	2	2	2	1	420	47.5	8.94
DHDDS	0	7.581	7	2	2	2	1	333	38.6	8.28
B3GALT6	0	7.58	10	3	3	3	1	329	37.1	9.66
HSPA4L	0	7.549	3	2	2	1	1	839	94.5	5.88
MFSD5	0	7.529	6	2	2	2	1	450	49.7	7.8
AIMP2	0	7.514	7	2	3	2	1	320	35.3	8.22
PDIA3	0	7.441	20	2	2	1	1	123	13.5	7.3
SPIN3	0	7.441	10	2	2	1	1	258	29.2	6.8
SLC35B2	0	7.415	8	3	3	3	1	432	47.5	9.16
GAA	0	7.333	2	2	2	2	1	952	105.3	6
NUS1	0	7.286	11	2	2	2	1	293	33.2	8.47
RTCB	0	7.279	5	2	2	2	1	505	55.2	7.23
CDK5	0	7.275	9	3	4	2	1	292	33.3	7.66
SF3B1	0	7.275	4	3	3	3	1	1304	145.7	7.09
GNB1	0	7.26	6	2	2	2	1	340	37.4	6
EPB41L3	0	7.235	3	3	3	3	1	1087	120.6	5.19
DPY19L1	0	7.166	4	2	2	2	1	748	84.5	9.25
GEMIN7	0	7.152	20	1	1	1	1	131	14.5	7.4
MCM4	0	7.149	3	2	2	2	1	863	96.5	6.74
PFKFB3	0	7.141	4	2	2	2	1	568	64.3	7.74
BAG5	0	7.114	6	2	2	2	1	447	51.2	6.05
EMC4	0	7.057	15	2	2	2	1	183	20.1	8.62
HNRNPUL1	0	7.056	4	2	2	2	1	856	95.7	6.92
UBXN4	0	7.03	6	2	2	2	1	508	56.7	6.38
CTPS1	0	6.998	4	2	2	2	1	591	66.6	6.46
SKIV2L2	0	6.978	3	3	3	3	1	1042	117.7	6.52
SDHB	0	6.971	7	2	2	2	1	280	31.6	8.76
DNAAF5	0	6.968	3	2	2	2	1	855	93.5	6.42
KHDRBS1	0	6.962	10	3	3	3	1	443	48.2	8.66
HMGCR	0	6.92	4	3	3	3	1	888	97.4	6.74
PEX5	0	6.89	5	2	2	2	1	660	73.1	4.61
MANEAL	0	6.888	7	2	2	2	1	457	51.3	6.98
YTHDF2	0	6.851	4	2	2	2	1	579	62.3	8.79
DARS2	0	6.844	5	2	2	2	1	645	73.5	8.02
PEX1	0	6.79	2	3	3	3	1	1283	142.8	6.33
AIMP1	0	6.784	9	2	2	2	1	312	34.3	8.43
UGT8	0	6.76	2	1	2	1	1	541	61.4	9.52
CERS1	0	6.75	7	2	2	2	1	350	39.5	9.04
RTN1	0	6.743	5	2	2	2	1	776	83.6	4.69
BAX	0	6.735	17	2	2	2	1	192	21.2	5.22
NT5DC2	0	6.717	6	3	3	3	1	520	60.7	6.77
GJA1	0	6.717	9	2	2	2	1	382	43	8.76
STEAP3	0	6.669	5	2	2	2	1	488	54.6	8.6
SALL2	0	6.659	2	1	1	1	1	1007	105.2	6.3
HDAC2	0	6.62	6	3	3	3	1	488	55.3	5.91
SLC37A4	0	6.601	5	2	2	2	1	451	48.9	7.99
CIAO1	0	6.573	10	2	2	2	1	339	37.8	4.97
CAMSAP3	0	6.564	2	2	2	2	1	1249	134.7	8.35
GTPBP3	0	6.561	5	2	2	2	1	492	52	6.48
ATAD3B	0	6.557	3	2	2	2	1	648	72.5	9.2
TOP1	0	6.521	4	2	2	2	1	765	90.7	9.31
HSD17B12	0	6.466	34	2	2	1	1	111	11.3	6.46
STX8	0	6.432	11	2	2	2	1	236	26.9	4.98
AGK	0	6.423	7	3	3	3	1	422	47.1	8.09
TAPBP	0	6.423	6	3	3	3	1	504	53.9	7.08
UHRF1BP1L	0	6.415	2	2	2	2	1	1464	164.1	6.32
CHST14	0	6.402	7	3	3	3	1	376	43	9.48
WWOX	0	6.398	5	2	2	2	1	414	46.6	7.17
PARP16	0	6.395	7	2	2	2	1	322	36.4	9.06
SEC24B	0	6.387	2	2	2	2	1	1268	137.3	6.67
SERINC1	0	6.371	5	2	2	2	1	453	50.5	5.85
DSG2	0	6.318	3	2	2	2	1	1118	122.2	5.24
WDR61	0	6.28	12	2	2	2	1	305	33.6	5.47
FARSA	0	6.266	6	3	3	3	1	548	62.4	7.84
TMBIM6	0	6.258	4	2	2	2	1	237	26.5	8.54
NCEH1	0	6.253	6	2	2	2	1	448	49.9	7.21
MAP7D3	0	6.252	4	3	3	3	1	876	98.4	9.32
IQSEC1	0	6.234	2	1	1	1	1	1114	124.4	8.41
TMEM201	0	6.221	4	2	2	2	1	666	72.2	9.22
BCLAF1	0	6.211	4	3	3	3	1	920	106.1	9.98
COPG2	0	6.206	3	2	2	2	1	871	97.6	5.81
TMEM11	0	6.134	13	2	2	2	1	192	21.5	7.36
DAD1	0	6.109	19	2	2	2	1	113	12.5	7.08
RPS27	0	6.082	15	1	2	1	1	84	9.5	9.45
CAMLG	0	6.047	7	1	1	1	1	296	32.9	8.05
IPO8	0	6.029	2	2	2	2	1	1037	119.9	5.16
PIGW	0	5.999	5	2	2	2	1	504	56.8	9.16
RHBDD1	0	5.98	5	1	1	1	1	315	35.8	8.24
TIMM23B	0	5.965	7	1	1	1	1	257	28	9.39
CNNM3	0	5.944	7	3	3	3	1	707	76.1	6.09
NEMP1	0	5.914	7	3	3	3	1	444	50.6	6.93
CDC73	0	5.903	4	2	2	2	1	531	60.5	9.61
TRAF6	0	5.896	4	2	2	2	1	522	59.5	6.44
ITPR3	0	5.893	1	2	2	2	1	2671	303.9	6.48
CDC42EP1	0	5.849	9	2	2	2	1	391	40.3	7.15
ARMCX3	0	5.793	6	2	2	2	1	379	42.5	8.37
DNAJC9	0	5.792	7	2	2	2	1	260	29.9	5.73
WARS	0	5.738	6	2	2	2	1	471	53.1	6.23
WDR11	0	5.737	2	2	2	2	1	1224	136.6	6.92
SCAMP1	0	5.714	7	1	1	1	1	338	37.9	7.42
AURKB	0	5.712	4	1	1	1	1	344	39.3	9.29
DNAJB14	0	5.71	6	2	2	2	1	379	42.5	8.59
CHPF	0	5.664	3	2	2	2	1	775	85.4	6.93
PIGU	0	5.648	3	2	2	2	1	435	50	7.72
RPA1	0	5.645	4	2	2	2	1	616	68.1	7.21
STX17	0	5.644	9	2	2	2	1	302	33.4	6.57
TMEM189	0	5.615	6	1	1	1	1	270	31.1	6.83
ITPR2	0	5.612	1	2	2	2	1	2701	307.9	6.43
PXMP2	0	5.61	10	2	2	2	1	195	22.2	10.58
MARCHF6	0	5.609	5	2	2	2	1	910	102.5	6.28
B4GALT7	0	5.598	6	2	2	2	1	327	37.4	8.98
PIK3R4	0	5.552	2	2	2	2	1	1358	153	7.17
SLC35E1	0	5.529	8	2	2	2	1	410	44.7	9.79
ARV1	0	5.523	10	2	2	2	1	271	31	8.28
UBE2O	0	5.511	2	2	2	2	1	1292	141.2	5.12
PPP2CB	0	5.508	6	2	2	2	1	309	35.6	5.43
USP7	0	5.505	2	2	2	2	1	1102	128.2	5.55
ALG8	0	5.502	3	2	2	2	1	526	60	9.14
SLITRK5	0	5.499	1	1	2	1	1	958	107.4	6.95
ATXN10	0	5.496	4	1	1	1	1	475	53.5	5.25
SLC16A1	0	5.474	4	2	2	2	1	500	53.9	8.66
MARCKS	0	5.472	12	3	3	3	1	332	31.5	4.45
VTI1B	0	5.459	9	2	2	2	1	232	26.7	9.04
MAIP1	0	5.437	7	2	2	2	1	291	32.5	9.17
EXTL2	0	5.411	5	2	2	2	1	330	37.4	8.95
MFSD3	0	5.394	6	2	2	2	1	412	42.7	9.17
ADAM9	0	5.365	3	2	2	2	1	819	90.5	7.52
RPS24	0	5.364	11	1	1	1	1	133	15.4	10.78
GPRASP2	0	5.354	4	2	2	2	1	838	93.7	5.01
VRK2	0	5.341	5	2	2	2	1	508	58.1	8.84
PC	0	5.311	1	1	1	1	1	1178	129.6	6.84
ANO6	0	5.31	2	1	1	1	1	910	106.1	7.77
GLA	0	5.305	6	2	2	2	1	429	48.7	5.6
SLC27A2	0	5.282	3	2	2	2	1	620	70.3	8.51
NUP155	0	5.28	2	2	2	2	1	1391	155.1	6.16
USP10	0	5.278	3	2	2	2	1	798	87.1	5.31
KIF14	0	5.271	1	2	2	2	1	1648	186.4	7.91
EARS2	0	5.239	4	2	2	2	1	523	58.7	8.76
LLGL1	0	5.157	2	2	2	2	1	1064	115.3	6.29
DIMT1	0	5.151	7	2	2	2	1	313	35.2	9.99
ITGB1	0	5.141	3	2	2	2	1	798	88.4	5.39
G6PC3	0	5.122	6	1	1	1	1	346	38.7	8.21
ALG10	0	5.1	4	2	2	2	1	473	55.6	9.29
ITPRIP	0	5.099	4	2	2	2	1	547	62	5.88
ANKFY1	0	5.086	2	2	2	2	1	1169	128.3	6.1
DCTN4	0	5.053	3	1	1	1	1	460	52.3	7.34
XPO1	0	5.046	2	2	2	2	1	1071	123.3	6.06
NNT	0	5.015	2	2	2	2	1	1086	113.8	8.09
PRKAR2A	0	5.011	6	2	2	2	1	404	45.5	5.07
STX16-NPEPL1	0	4.946	4	2	2	2	1	382	43.2	7.3
REEP4	0	4.923	9	1	1	1	1	257	29.4	9.73
SYPL1	0	4.919	14	2	2	2	1	259	28.5	8.43
ALG11	0	4.907	4	2	2	2	1	492	55.6	8.48
ELOVL5	0	4.903	4	1	1	1	1	299	35.3	9.42	Acetyl [N-Term]
PISD	0	4.891	5	2	2	2	1	409	46.6	9.42
GTSE1	0	4.874	4	2	2	2	1	720	76.6	9.39
CBSL	0	4.849	3	2	2	2	1	551	60.5	6.65
C1GALT1	0	4.844	5	2	2	2	1	363	42.2	6.64
GMPS	0	4.838	3	2	2	2	1	693	76.7	6.87
RANBP2	0	4.825	1	2	2	2	1	3224	358	6.2
APLP2	0	4.792	4	2	2	2	1	763	86.9	4.79
CYFIP2	0	4.782	1	2	2	2	1	1278	148.3	7.31
RBM17	0	4.781	4	2	2	2	1	401	44.9	5.97
NUP107	0	4.78	3	2	2	2	1	925	106.3	5.43
ACTR1A	0	4.779	6	2	3	1	1	376	42.6	6.64
CYB5A	0	4.775	16	1	1	1	1	134	15.3	4.96
SARAF	0	4.772	10	2	2	2	1	339	37	7.58
NDUFV1	0	4.76	4	2	2	2	1	464	50.8	8.21
RHBDD2	0	4.743	4	1	1	1	1	364	39.2	9.32
AGPAT4	0	4.741	5	2	2	2	1	378	44	8.72
SPAG9	0	4.721	1	2	2	1	1	1321	146.1	5.15
METTL7A	0	4.706	6	1	1	1	1	244	28.3	8.38
RETREG2	0	4.699	5	1	1	1	1	543	57.8	4.45
EXT1	0	4.661	3	2	2	2	1	746	86.2	9.04
SLC25A1	0	4.651	6	2	2	2	1	311	34	9.89
TRIM26	0	4.631	2	1	1	1	1	539	62.1	5.03
IGF2BP2	0	4.57	4	2	2	1	1	605	66.7	8.46
SQSTM1	0	4.541	5	2	2	2	1	440	47.7	5.22
DOCK7	0	4.538	1	2	2	2	1	2140	242.4	6.8
AGPAT2	0.001	4.531	6	2	2	2	1	278	30.9	9.01
NAT8L	0.001	4.489	7	2	2	2	1	302	32.8	8.82
PWP1	0.001	4.488	5	2	2	2	1	501	55.8	4.77
ABCD4	0.001	4.45	4	2	2	2	1	606	68.6	6.55
IFIT3	0.001	4.444	3	1	1	1	1	490	56	5.2
CISD2	0.001	4.424	9	1	1	1	1	135	15.3	9.61
MFSD10	0.001	4.415	4	2	2	2	1	480	50.4	9.69
RAB2A	0.001	4.403	7	1	1	1	1	212	23.5	6.54
LUC7L2	0.001	4.398	4	2	2	2	1	458	54.2	10.13
TMEM167A	0.001	4.392	25	2	2	2	1	72	8.1	8.95
NUDT21	0.001	4.381	8	1	1	1	1	227	26.2	8.82
CERS4	0.001	4.341	3	1	1	1	1	394	46.4	9.07
ANAPC1	0.001	4.311	2	2	2	2	1	1944	216.4	6.3
NDUFA9	0.001	4.279	5	1	1	1	1	377	42.5	9.8
GLCE	0.001	4.277	3	2	2	2	1	617	70.1	8.97
WDR45	0.001	4.259	4	1	1	1	1	360	39.8	7.14
SEC13	0.001	4.251	3	1	1	1	1	322	35.5	5.48
MMTAG2	0.001	4.225	5	1	1	1	1	263	29.4	10.02
MT-ATP6	0.001	4.219	7	2	2	2	1	226	24.8	10.1
TRIM32	0.001	4.219	2	1	1	1	1	653	71.9	6.98
REEP5	0.001	4.209	6	1	1	1	1	189	21.5	8.1
POLR3A	0.001	4.205	1	2	2	2	1	1390	155.5	8.48
CLN3	0.001	4.189	3	1	1	1	1	438	47.6	6.38
MAP2K7	0.001	4.176	3	1	1	1	1	419	47.5	9.16
DIABLO	0.001	4.158	4	1	1	1	1	239	27.1	5.9
PEX10	0.001	4.151	4	1	1	1	1	326	37	9.99
SLC22A18	0.001	4.141	6	2	2	2	1	424	44.8	9.45
CSGALNACT2	0.001	4.141	2	1	1	1	1	542	62.5	5.73
GINM1	0.001	4.133	4	1	1	1	1	330	36.8	4.91
DPY19L3	0.001	4.117	2	1	1	1	1	716	83.1	8.72
C1orf43	0.001	4.101	5	1	1	1	1	253	28.8	9.6
TMEM68	0.001	4.089	4	1	1	1	1	324	37.4	7.85
TCF25	0.001	4.055	2	1	1	1	1	676	76.6	6.35
CPS1	0.001	4.031	1	2	2	1	1	1500	164.8	6.74
IPO9	0.001	4.028	2	1	1	1	1	1041	115.9	4.81
AKAP8	0.001	4.026	3	2	2	2	1	692	76.1	5.15
CXorf56	0.001	3.994	6	1	1	1	1	222	25.6	8.73
CSNK2A2	0.001	3.994	5	1	1	1	1	350	41.2	8.56
SNAP23	0.001	3.95	7	1	1	1	1	211	23.3	5.01
CSDE1	0.001	3.946	2	2	2	2	1	798	88.8	6.25
NDUFS1	0.001	3.933	3	1	1	1	1	727	79.4	6.23
NCAPD2	0.001	3.863	1	2	2	2	1	1401	157.1	6.61
CHCHD3	0.001	3.86	6	1	1	1	1	241	27.7	6.64
PDCD2	0.001	3.855	3	1	1	1	1	344	38.6	5.38
DHX36	0.001	3.846	1	1	1	1	1	1008	114.7	7.68
ALDH2	0.001	3.845	5	2	2	1	1	517	56.3	7.05
LPGAT1	0.001	3.843	3	1	1	1	1	370	43.1	8.92
SFT2D3	0.001	3.839	7	1	1	1	1	215	21.8	9.89
POM121	0.001	3.827	2	1	1	1	1	1249	127.6	10.56
SLC6A6	0.001	3.815	2	1	1	1	1	721	81.3	8.78
MGST2	0.001	3.801	10	1	1	1	1	147	16.6	9.55
MSH2	0.001	3.799	2	2	2	2	1	934	104.7	5.77
AIP	0.001	3.799	4	1	1	1	1	330	37.6	6.29
DAGLB	0.001	3.796	3	1	1	1	1	672	73.7	6.55
STK4	0.001	3.795	3	1	1	1	1	487	55.6	5.07
TTI1	0.001	3.791	1	1	1	1	1	1089	122	5.97
HERPUD2	0.001	3.782	3	1	1	1	1	406	45.1	5.06
EDC3	0.001	3.776	3	1	1	1	1	508	56	7.11
TRIP13	0.001	3.775	2	1	1	1	1	432	48.5	6.09
EDEM3	0.001	3.764	1	1	1	1	1	932	104.6	4.93
TOR1A	0.001	3.748	3	1	1	1	1	332	37.8	6.99
ELP3	0.001	3.726	2	1	1	1	1	547	62.2	8.88
ABCB8	0.001	3.722	2	2	2	1	1	735	79.9	8.98
PFDN2	0.001	3.721	9	1	1	1	1	154	16.6	6.58
NKIRAS2	0.001	3.704	5	1	1	1	1	229	25.7	8.44
NDUFB11	0.001	3.665	7	1	1	1	1	153	17.3	5.22
XRN2	0.001	3.665	1	1	1	1	1	950	108.5	7.47
TTC13	0.001	3.657	2	1	1	1	1	860	96.8	7.01
TMEM168	0.001	3.622	2	1	1	1	1	697	79.7	8.03
GALNT4	0.001	3.619	2	1	1	1	1	578	66.6	7.61
GXYLT1	0.001	3.615	3	1	1	1	1	440	50.5	8.65
CEP78	0.001	3.615	2	1	1	1	1	705	78.2	8.34
EXT2	0.001	3.61	2	1	1	1	1	718	82.2	6.55
UBQLN1	0.001	3.572	4	2	2	1	1	589	62.5	5.11
ENTPD7	0.001	3.571	2	1	1	1	1	604	68.9	7.56
TMCC3	0.001	3.548	2	1	1	1	1	477	53.8	8.54
NT5C3A	0.001	3.542	5	1	1	1	1	336	37.9	7.12
UBA6	0.001	3.535	1	2	2	1	1	1052	117.9	6.14
EXTL3	0.001	3.53	2	1	1	1	1	919	104.7	6.51
SFXN4	0.001	3.524	5	2	2	2	1	337	38	9.19
SLC39A1	0.001	3.521	4	1	1	1	1	324	34.2	5.92
STIL	0.001	3.515	1	1	1	1	1	1287	142.9	6.46
LMNB2	0.001	3.484	2	1	1	1	1	620	69.9	5.59
LPCAT3	0.001	3.483	2	1	1	1	1	487	56	8.69
DPAGT1	0.001	3.48	2	1	1	1	1	408	46.1	8
MGRN1	0.001	3.466	3	1	2	1	1	594	65	5.6
RAE1	0.001	3.461	2	1	1	1	1	368	40.9	7.83
MAP4	0.001	3.451	1	1	1	1	1	2297	245.3	6.23
TMEM128	0.001	3.437	8	1	1	1	1	165	18.8	6.76
FASTKD1	0.001	3.435	1	1	1	1	1	847	97.3	7.74
AGTRAP	0.001	3.432	14	1	1	1	1	159	17.4	6.14
ST7	0.001	3.425	3	2	2	2	1	585	67.1	7.24
PPP2R2D	0.001	3.403	2	1	1	1	1	453	52	6.39
EIF2S2	0.001	3.402	3	1	1	1	1	333	38.4	5.8
CHPT1	0.001	3.402	3	1	1	1	1	406	45.1	6.92
ASPHD2	0.001	3.396	3	1	1	1	1	369	41.7	7.5
ATP1B1	0.001	3.394	4	1	1	1	1	303	35	8.53
BIRC6	0.001	3.394	0	1	1	1	1	4857	529.9	6.05
FGFR1OP	0.001	3.382	5	1	1	1	1	399	43	4.81
PPP6R1	0.001	3.36	3	2	2	2	1	881	96.7	4.55
YTHDC2	0.001	3.359	1	1	1	1	1	1430	160.1	8.4
SLC41A3	0.001	3.358	4	1	1	1	1	507	54.7	7.83
MED16	0.001	3.349	1	1	1	1	1	877	96.7	7.37
CBX3	0.001	3.305	8	1	1	1	1	183	20.8	5.33
TMEM67	0.001	3.302	1	1	1	1	1	995	111.7	6.77
NEURL4	0.001	3.302	1	1	1	1	1	1562	166.8	5.86
ST3GAL4	0.001	3.282	4	1	1	1	1	333	38	9.41
IFIH1	0.001	3.275	1	1	1	1	1	1025	116.6	5.52
ZNHIT6	0.001	3.242	2	1	1	1	1	470	53.9	5.8
SRPK1	0.001	3.24	1	1	1	1	1	671	76	6.28
RUSC1	0.001	3.234	1	1	1	1	1	902	96.4	6.3
ST3GAL6	0.001	3.233	2	1	1	1	1	384	43.4	8.92
SLC12A9	0.001	3.226	1	1	1	1	1	914	96	8.07
ICMT	0.001	3.22	4	2	2	2	1	284	31.9	7.96
IFI44	0.001	3.204	2	1	1	1	1	444	50.5	6.89
PRMT1	0.001	3.195	4	1	1	1	1	371	42.4	5.35
NAA25	0.001	3.194	1	1	1	1	1	972	112.2	6.64
PELP1	0.001	3.194	1	1	1	1	1	1180	124.9	4.41
GTF3C5	0.001	3.19	2	1	1	1	1	519	59.5	6.9
EIF2AK3	0.001	3.186	1	1	1	1	1	1116	125.1	5.43
PMPCB	0.001	3.185	2	1	1	1	1	490	54.2	6.83
SLC25A24	0.001	3.18	3	1	1	1	1	477	53.3	6.33
NUP62	0.001	3.18	2	1	1	1	1	522	53.2	5.31
PMPCA	0.001	3.179	2	1	1	1	1	525	58.2	6.92
RFC5	0.001	3.178	3	1	1	1	1	340	38.5	7.2
U2AF1	0.001	3.171	5	1	1	1	1	240	27.9	8.81
ATP5D	0.001	3.168	5	1	1	1	1	168	17.5	5.49
ACADSB	0.001	3.148	2	1	1	1	1	432	47.5	6.99
HEATR1	0.001	3.135	1	1	1	1	1	2144	242.2	6.54
SGTA	0.001	3.132	4	1	1	1	1	313	34	4.87
FLVCR1	0.001	3.12	4	2	2	2	1	555	59.8	5.97
CNNM4	0.001	3.116	1	1	1	1	1	775	86.6	6.07
DOLPP1	0.001	3.101	8	1	1	1	1	238	27	9.44
SLC35F6	0.001	3.088	3	1	1	1	1	371	40.2	6.93
TEX264	0.001	3.076	4	1	1	1	1	313	34.2	4.86
PUM1	0.001	3.073	1	1	1	1	1	1224	130	6.9
RCE1	0.001	3.068	4	1	1	1	1	329	35.8	7.97
OSBPL10	0.001	3.066	1	1	1	1	1	764	83.9	8.31
TTC1	0.001	3.063	3	1	1	1	1	292	33.5	4.84
RSU1	0.001	3.06	6	1	1	1	1	277	31.5	8.65
NELFB	0.001	3.055	2	1	1	1	1	628	70	6.04
SSR3	0.001	3.043	8	1	1	1	1	185	21.1	9.61
CDC45	0.001	3.036	2	1	1	1	1	566	65.5	5.53
POLR2H	0.001	3.025	9	1	1	1	1	150	17.1	4.68
TMEM106B	0.001	3.023	4	1	1	1	1	274	31.1	6.99
POLD3	0.001	3.023	3	1	1	1	1	466	51.4	9.35
IGBP1	0.001	3.004	4	1	1	1	1	339	39.2	5.38
ST3GAL2	0.001	3.001	3	1	1	1	1	350	40.1	8.35
TPST2	0.001	2.999	4	1	1	1	1	377	41.9	9.09
RCL1	0.001	2.985	4	1	1	1	1	373	40.8	9.26
TYW1	0.001	2.982	1	1	1	1	1	732	83.6	6.87
HSPA13	0.001	2.981	2	1	1	1	1	471	51.9	5.76
CD70	0.001	2.979	6	1	1	1	1	193	21.1	8.53
FOCAD	0.001	2.978	1	1	1	1	1	1801	199.9	6.62
SYNGR1	0.001	2.977	5	1	1	1	1	233	25.4	4.68
XYLT2	0.001	2.976	1	1	1	1	1	865	96.7	8.22
RAB21	0.001	2.945	5	1	1	1	1	225	24.3	7.94
LRCH2	0.001	2.942	1	1	1	1	1	765	84.5	6.55
DDX24	0.001	2.94	2	1	1	1	1	859	96.3	9.06
MRPS27	0.001	2.923	3	1	1	1	1	414	47.6	6.18
LPCAT2	0.001	2.922	2	1	1	1	1	544	60.2	6.55
GGT7	0.001	2.921	1	1	1	1	1	662	70.4	5.1
CNOT1	0.001	2.918	0	1	1	1	1	2376	266.8	7.11
ADAM17	0.001	2.915	2	1	1	1	1	824	93	5.76
GTF3C3	0.001	2.899	2	1	1	1	1	886	101.2	5.07
SUCLA2	0.001	2.889	4	2	2	2	1	463	50.3	7.42
CERS5	0.001	2.889	3	2	2	2	1	392	45.7	7.97
NOB1	0.001	2.875	4	1	1	1	1	412	46.6	7.18
TBC1D15	0.001	2.874	2	1	1	1	1	691	79.4	5.67
USP22	0.001	2.862	2	1	1	1	1	525	59.9	8.05
DDX50	0.001	2.856	1	1	1	1	1	737	82.5	9.17
MUL1	0.001	2.853	6	1	1	1	1	352	39.8	8.13
YIPF6	0.001	2.846	5	1	1	1	1	236	26.2	5.64
CYP2J2	0.001	2.83	5	2	2	2	1	502	57.6	8.6
LAMP2	0.001	2.827	2	1	1	1	1	410	44.9	5.63
TM2D1	0.001	2.82	4	1	1	1	1	269	28.8	8.57
FAM69A	0.001	2.817	3	1	1	1	1	428	49	7.17
GRWD1	0.001	2.805	2	1	1	1	1	446	49.4	4.92
THADA	0.001	2.793	1	1	1	1	1	1953	219.5	6.06
RNF17	0.001	2.792	0	1	1	1	1	1623	184.5	5.4
MARCKSL1	0.001	2.789	7	1	1	1	1	195	19.5	4.67
GDI1	0.001	2.787	4	1	1	1	1	447	50.6	5.14
STIP1	0.001	2.777	3	1	1	1	1	543	62.6	6.8
SDAD1	0.001	2.775	1	1	1	1	1	687	79.8	9.25
AP3M1	0.001	2.764	3	1	1	1	1	418	46.9	6.93
FLII	0.001	2.762	1	1	1	1	1	1269	144.7	6.05
ERAL1	0.001	2.76	3	1	1	1	1	437	48.3	8.84
CNST	0.001	2.757	2	1	2	1	1	725	79.5	4.53
NSMCE3	0.001	2.751	6	1	1	1	1	304	34.3	9.28
CLMN	0.001	2.748	2	1	1	1	1	1002	111.6	4.94
GPR107	0.001	2.738	2	1	1	1	1	600	66.9	7.24
TOR3A	0.001	2.728	6	1	1	1	1	397	46.2	6.01
SLC27A3	0.001	2.727	3	1	1	1	1	811	87.3	8.4
TTK	0.001	2.727	1	1	1	1	1	857	97	8.16
COQ8A	0.001	2.717	2	1	1	1	1	647	71.9	6.99
ULK1	0.001	2.717	1	1	1	1	1	1050	112.6	8.79
ELMOD2	0.001	2.713	3	1	1	1	1	293	34.9	8.05
UNC93B1	0.001	2.708	3	1	1	1	1	597	66.6	6.96
ALG12	0.001	2.707	2	1	1	1	1	488	54.6	9.58
TRMT1L	0.001	2.703	2	1	1	1	1	733	81.7	7.88
RRP15	0.001	2.698	4	1	1	1	1	282	31.5	5.52
NAGLU	0.001	2.697	1	1	1	1	1	743	82.2	6.65
CEP70	0.001	2.685	2	1	1	1	1	597	69.7	5.71
ZNF281	0.001	2.665	2	1	1	1	1	895	96.9	8.48
MEX3C	0.001	2.663	1	1	1	1	1	659	69.3	5
SLC5A3	0.001	2.659	1	1	1	1	1	718	79.6	7.27
C11orf84	0.002	2.649	5	1	1	1	1	381	41	5.01
PRAF2	0.002	2.648	6	1	1	1	1	178	19.2	9.19
CTDNEP1	0.002	2.647	5	1	1	1	1	244	28.4	9.76
CGRRF1	0.002	2.645	3	1	1	1	1	332	38.2	5.16
TMEM206	0.002	2.638	3	1	1	1	1	350	40	8.88
TUBGCP2	0.002	2.634	1	1	1	1	1	902	102.5	6.84
NAMPT	0.002	2.598	2	1	1	1	1	491	55.5	7.15
PASK	0.002	2.591	2	1	1	1	1	1323	142.8	4.86
ATF6	0.002	2.578	2	1	1	1	1	670	74.5	8.22
SEC24C	0.002	2.574	1	1	1	1	1	1094	118.2	7.06
CDKN2A	0.002	2.566	14	1	1	1	1	132	13.9	12.41
EIF2B3	0.002	2.564	4	1	1	1	1	452	50.2	6.47
MRPS34	0.002	2.556	4	1	1	1	1	225	26.3	9.89
POLRMT	0.002	2.556	1	1	1	1	1	1230	138.5	8.98
AARS	0.002	2.553	1	1	1	1	1	968	106.7	5.53
PEX2	0.002	2.549	3	1	1	1	1	305	34.8	8.66
MRPS9	0.002	2.549	3	1	1	1	1	396	45.8	9.51
YY1	0.002	2.548	2	1	1	1	1	414	44.7	6.25
FAU	0.002	2.547	10	1	1	1	1	98	10.9	11.56
MAP3K7	0.002	2.546	3	1	1	1	1	606	67.2	7.11
RASSF1	0.002	2.539	2	1	1	1	1	344	39.2	8.97
HIST1H4A	0.002	2.526	8	1	1	1	1	103	11.4	11.36
SARS	0.002	2.521	2	1	1	1	1	536	61.3	7.06
RBFOX1	0.002	2.515	2	1	1	1	1	582	62.7	5.43
PROSER1	0.002	2.515	1	1	1	1	1	944	95.6	8.88
RPF2	0.002	2.504	3	1	1	1	1	306	35.6	9.99
STOM	0.002	2.487	3	1	1	1	1	288	31.7	7.88
NDUFS8	0.002	2.484	5	1	1	1	1	210	23.7	6.34
PDCD6IP	0.002	2.465	1	1	1	1	1	868	96	6.52
ELAC2	0.002	2.459	1	1	1	1	1	826	92.2	7.9
VPS33A	0.002	2.457	1	1	1	1	1	596	67.6	6.96
PCCB	0.002	2.456	3	1	1	1	1	570	61.6	7.99
RMDN3	0.002	2.451	4	1	1	1	1	470	52.1	5.1
IFI44L	0.002	2.436	2	1	1	1	1	452	51.3	6.79
SRP72	0.002	2.422	3	1	1	1	1	671	74.6	9.26
AP2B1	0.002	2.422	1	1	1	1	1	937	104.5	5.38
GDAP1	0.002	2.397	4	1	1	1	1	358	41.3	8.34
CLUH	0.002	2.39	1	1	1	1	1	1309	146.6	6.13
PRKAA1	0.002	2.382	2	1	1	1	1	559	64	8.12
WDR41	0.002	2.381	3	1	1	1	1	459	51.7	5.44
MANEA	0.002	2.381	2	1	1	1	1	462	53.6	9.11
PYGL	0.002	2.378	1	1	1	1	1	847	97.1	7.17
SLC35A2	0.002	2.371	3	1	1	1	1	406	42.2	9.86
MICAL2	0.002	2.358	1	1	1	1	1	1124	126.6	8.65
PLOD3	0.002	2.354	1	1	1	1	1	738	84.7	6.05
ALG2	0.004	2.353	2	1	1	1	1	416	47.1	7.05
ERBB4	0.004	2.34	1	1	1	1	1	1308	146.7	6.39
CNOT9	0.004	2.333	3	1	1	1	1	299	33.6	8.03
LARP4	0.004	2.326	3	1	1	1	1	724	80.5	6.61
FITM2	0.004	2.322	3	1	1	1	1	262	29.8	8.65
TGOLN2	0.004	2.322	3	1	1	1	1	480	51.1	5.73
C6orf47	0.004	2.318	8	1	1	1	1	294	31.7	6.37
LYPLAL1	0.004	2.316	4	1	1	1	1	237	26.3	7.84
YIPF1	0.004	2.305	3	1	1	1	1	306	34.3	5.31
NOC4L	0.004	2.293	2	1	1	1	1	516	58.4	7.49
DKC1	0.004	2.283	4	1	1	1	1	514	57.6	9.42
ELOVL1	0.004	2.278	4	1	1	1	1	279	32.6	9.6
KCT2	0.004	2.273	3	1	1	1	1	265	29.2	5.08
TMEM246	0.004	2.267	2	1	1	1	1	403	46.6	7.59
MUT	0.004	2.254	2	1	1	1	1	750	83.1	6.93
POLR1B	0.004	2.248	1	1	1	1	1	1135	128.1	7.83
BUB3	0.004	2.247	2	1	1	1	1	328	37.1	6.84
UBE2G2	0.004	2.242	5	1	1	1	1	165	18.6	4.7
CNOT7	0.004	2.235	4	1	1	1	1	285	32.7	4.84
ATL2	0.004	2.232	2	1	1	1	1	583	66.2	5.48
ERCC2	0.004	2.225	1	1	1	1	1	760	86.9	7.15
UFD1	0.004	2.221	4	1	1	1	1	307	34.5	6.7
LDAH	0.004	2.221	3	1	1	1	1	370	42.6	6.93
THUMPD3	0.004	2.217	2	1	1	1	1	507	57	6.37
VWA8	0.004	2.209	0	1	1	1	1	1905	214.7	7.4
EXOSC6	0.004	2.2	4	1	1	1	1	272	28.2	6.28
RDH10	0.005	2.182	2	1	1	1	1	341	38.1	7.4
DAXX	0.005	2.175	2	1	1	1	1	740	81.3	4.87
DLST	0.005	2.147	3	1	1	1	1	453	48.7	8.95
HAT1	0.005	2.146	2	1	1	1	1	419	49.5	5.69
NR3C1	0.005	2.145	2	1	1	1	1	777	85.6	6.38
HNRNPL	0.005	2.144	4	1	1	1	1	589	64.1	8.22
HPS6	0.005	2.142	1	1	1	1	1	775	82.9	6.28
ELOVL4	0.005	2.102	3	1	1	1	1	314	36.8	9.47
PHF8	0.005	2.101	2	1	1	1	1	1060	117.8	8.72
ISYNA1	0.005	2.095	3	1	1	1	1	558	61	5.76
CFAP20	0.005	2.092	4	1	1	1	1	193	22.8	9.76
SLC39A10	0.005	2.084	1	1	1	1	1	831	94.1	6.76
SUCLG1	0.005	2.083	4	1	1	1	1	346	36.2	8.79
SNRPD2	0.005	2.082	8	1	1	1	1	118	13.5	9.91
POMT1	0.005	2.064	1	1	1	1	1	747	84.8	8.4
CPD	0.006	2.049	1	1	1	1	1	1380	152.8	6.05
MTARC2	0.006	2.048	3	1	1	1	1	335	38	9.16
FAM69B	0.006	2.046	2	1	1	1	1	431	48.6	8.68
DGAT1	0.006	2.043	4	1	1	1	1	488	55.2	9.32
RRBP1	0.006	2.03	1	1	1	1	1	1410	152.4	8.6
NPLOC4	0.006	1.997	1	1	1	1	1	608	68.1	6.38
TMEM70	0.006	1.994	3	1	1	1	1	260	29	8.91
DIAPH3	0.006	1.993	1	1	1	1	1	1193	136.8	7.03
TMEM120A	0.007	1.973	3	1	1	1	1	369	42.9	8.43
XPO5	0.007	1.963	1	1	1	1	1	1204	136.2	5.8
LSM14A	0.007	1.955	2	1	1	1	1	463	50.5	9.52
RNF121	0.007	1.954	3	1	1	1	1	327	37.9	7.06
PI4K2B	0.007	1.95	2	1	1	1	1	481	54.7	5.97
CPSF1	0.007	1.93	1	1	1	1	1	1443	160.8	6.4
C15orf39	0.007	1.929	1	1	1	1	1	1047	110.6	7.64
DLC1	0.007	1.919	2	1	1	1	1	1528	170.5	6.4
SRSF9	0.007	1.917	5	1	1	1	1	221	25.5	8.65
TSPAN6	0.007	1.917	3	1	1	1	1	245	27.5	8.1
GALNT12	0.007	1.91	1	1	1	1	1	581	66.9	6.8
TMEM131	0.007	1.906	1	1	1	1	1	1883	205	8.59
TEX261	0.007	1.904	4	1	1	1	1	196	22.5	7.11
SC5D	0.007	1.896	3	1	1	1	1	299	35.3	8.07
SLC38A1	0.008	1.877	2	1	1	1	1	503	56.2	7.69
RAD50	0.008	1.854	1	1	1	1	1	1312	153.8	6.89
RABAC1	0.008	1.84	8	1	1	1	1	185	20.6	7.34
SNRPA	0.008	1.83	3	1	1	1	1	282	31.3	9.83
POMGNT1	0.008	1.825	2	1	1	1	1	660	75.2	6.83
LTBP1	0.008	1.821	1	1	1	1	1	1721	186.7	5.96
SLC9A6	0.008	1.813	1	1	1	1	1	669	74.1	6.48
LMF1	0.008	1.81	3	1	1	1	1	567	64.8	9.31
NUP37	0.008	1.799	3	1	1	1	1	326	36.7	5.92
GALNT11	0.008	1.799	2	1	1	1	1	608	68.9	8.19
SPATA5L1	0.008	1.788	1	1	1	1	1	753	80.7	8.09
SGPL1	0.008	1.764	1	1	1	1	1	568	63.5	9.16
DSC3	0.008	1.756	1	1	1	1	1	896	99.9	6.1
NDRG3	0.009	1.752	4	1	1	1	1	388	42.8	5.33
NRM	0.009	1.751	3	1	1	1	1	262	29.6	8.6
RNF13	0.009	1.745	2	1	1	1	1	381	42.8	4.98
POLG	0.009	1.733	1	1	1	1	1	1239	139.5	6.9
ISOC2	0.009	1.731	11	1	1	1	1	205	22.3	7.77
U2SURP	0.009	1.728	1	1	1	1	1	1029	118.2	8.47
TMEM231	0.009	1.721	2	1	1	1	1	316	36	7.94
PGAM5	0.009	1.712	2	1	1	1	1	289	32	8.68
ALDH1L2	0.009	1.712	1	1	1	1	1	923	101.7	6.52
PDK3	0.009	1.709	2	1	1	1	1	406	46.9	8.37
GNPAT	0.01	1.701	1	1	1	1	1	680	77.1	6.57
SUPT16H	0.011	1.681	1	1	1	1	1	1047	119.8	5.66
SCARB1	0.011	1.668	1	1	1	1	1	552	60.8	8.24
ZNF292	0.011	1.648	0	1	1	1	1	2723	304.6	7.39
POLR3E	0.011	1.646	1	1	1	1	1	708	79.8	6.47
NDFIP2	0.011	1.634	4	1	1	1	1	336	36.4	5.08
ATIC	0.011	1.625	2	1	1	1	1	592	64.6	6.71
STX6	0.011	1.612	9	1	1	1	1	255	29.2	4.93
MGAT4B	0.011	1.612	2	1	1	1	1	548	63.2	7.87
TCTN2	0.011	1.611	2	1	1	1	1	697	76.8	5.24
BTN2A1	0.011	1.605	2	1	1	1	1	527	59.6	6.48
TSPYL1	0.012	1.599	2	1	1	1	1	437	49.2	5.45
DEPDC1	0.012	1.588	3	1	1	1	1	811	92.9	8.68
TSC2	0.012	1.57	1	1	1	1	1	1807	200.5	7.31
SUGP2	0.012	1.569	1	1	1	1	1	1096	121.5	7.4
ZNHIT2	0.012	1.553	2	1	1	1	1	403	42.9	5.99
PTS	0.012	1.548	6	1	1	1	1	145	16.4	6.68
SYVN1	0.014	1.52	1	1	1	1	1	617	67.6	6.95
CTSL	0.014	1.515	3	1	1	1	1	333	37.5	5.45
HGH1	0.015	1.46	3	1	1	1	1	390	42.1	4.81
FADS3	0.015	1.459	3	1	1	1	1	445	51.1	7.77
GOT2	0.015	1.456	5	1	1	1	1	430	47.5	9.01
WDR3	0.015	1.454	1	1	1	1	1	943	106	6.64
TARBP1	0.015	1.453	1	1	1	1	1	1621	181.6	7.05
ZNF621	0.015	1.451	2	1	1	1	1	439	49.2	8.94
XPO7	0.015	1.448	1	1	1	1	1	1088	124	6.48
MGST3	0.015	1.446	8	1	1	1	1	166	18.4	9.96
CRELD1	0.015	1.43	2	1	1	1	1	420	45.4	4.87
FOXRED1	0.015	1.425	2	1	1	1	1	486	53.8	7.78
ATL1	0.015	1.423	1	1	1	1	1	558	63.5	6.18
DNAJC25	0.015	1.417	3	1	1	1	1	360	42.4	9.13
ABCF2	0.015	1.413	1	1	1	1	1	623	71.2	7.37
TMEM164	0.016	1.409	6	1	1	1	1	297	33.5	8.16
RCC2	0.016	1.404	1	1	1	1	1	522	56	8.78
LNPEP	0.016	1.403	1	1	1	1	1	1025	117.3	5.73
RIOK2	0.017	1.376	2	1	1	1	1	552	63.2	5.94
CD47	0.017	1.376	2	1	1	1	1	323	35.2	7.21
TAB1	0.017	1.369	2	1	1	1	1	504	54.6	5.52
TRA2A	0.017	1.365	5	1	1	1	1	282	32.7	11.27
CHCHD4	0.018	1.359	17	1	1	1	1	142	16	4.31
NDUFAF4	0.019	1.345	4	1	1	1	1	175	20.3	8.82
GSK3B	0.019	1.344	2	1	1	1	1	420	46.7	8.78
LUZP2	0.019	1.331	2	1	1	1	1	346	38.9	8.73
HSD17B7	0.019	1.33	3	1	1	1	1	341	38.2	8.1
CEP170	0.019	1.327	1	1	1	1	1	1584	175.2	7.11
SLC29A1	0.02	1.317	1	1	1	1	1	456	50.2	8.29
ASCC2	0.02	1.316	1	1	1	1	1	757	86.3	5.16
VPS8	0.019	1.304	1	1	1	1	1	1428	161.7	5.67
XRN1	0.02	1.29	1	1	1	1	1	1706	194	7.21
LRWD1	0.02	1.277	2	1	1	1	1	647	70.8	7.21
DCP1A	0.02	1.276	3	1	1	1	1	582	63.3	6.25
MARCHF7	0.02	1.275	2	1	1	1	1	704	78	6.77
RNF5	0.02	1.271	8	1	1	1	1	180	19.9	6.65
RFC2	0.02	1.27	5	1	1	1	1	354	39.1	6.44
UBTF	0.02	1.269	2	1	1	1	1	764	89.4	5.81
TIMM44	0.02	1.257	2	1	1	1	1	452	51.3	8.32
MED12	0.02	1.247	1	1	1	1	1	2177	242.9	7.05
HAUS5	0.024	1.234	2	1	1	1	1	633	71.6	8.51
PIGL	0.024	1.225	3	1	1	1	1	252	28.5	8.1
UGGT2	0.024	1.219	1	1	1	1	1	1516	174.6	6.89
ATP13A3	0.024	1.213	1	1	1	1	1	1226	138	6.64
DAP3	0.025	1.191	3	1	1	1	1	398	45.5	8.88
IDE	0.026	1.174	1	1	1	1	1	1019	117.9	6.61
C8orf46	0.026	1.17	11	1	1	1	1	207	22.6	10.04	Acetyl [N-Term]
VANGL1	0.026	1.166	3	1	1	1	1	524	59.9	8.81
TJP3	0.027	1.149	1	1	1	1	1	919	101.3	6.76
CAND1	0.028	1.146	1	1	1	1	1	1230	136.3	5.78
NUP205	0.032	1.123	0	1	1	1	1	2012	227.8	6.19
TTC17	0.032	1.118	1	1	1	1	1	1141	129.5	6.58
PSEN2	0.033	1.103	2	1	1	1	1	481	53.7	4.82
FASTKD2	0.033	1.092	2	1	1	1	1	710	81.4	8.05
PNMA8A	0.034	1.084	3	1	1	1	1	439	48.1	8.97
ZRANB2	0.034	1.079	3	1	1	1	1	330	37.4	10.01
SRRM2	0.034	1.074	0	1	1	1	1	2752	299.4	12.06
UST	0.035	1.069	2	1	1	1	1	406	47.6	8.69
CYBA	0.036	1.067	5	1	1	1	1	195	21	9.54
MRPS2	0.036	1.064	3	1	1	1	1	296	33.2	9.26
CCDC120	0.036	1.058	1	1	1	1	1	630	67.5	9.38
LTN1	0.036	1.054	1	1	1	1	1	1766	200.4	6.25
B4GALT3	0.037	1.047	2	1	1	1	1	393	43.9	9.25
NUP43	0.037	1.045	2	1	1	1	1	380	42.1	5.63
ACACB	0.037	1.03	1	1	1	1	1	2458	276.4	6.49
SAMM50	0.038	1.014	2	1	1	1	1	469	51.9	6.9
PTPN2	0.038	1.007	2	1	1	1	1	415	48.4	8.29
LUZP1	0.038	1.004	1	1	1	1	1	1076	120.2	8.5
KLK2	0.038	1.002	6	1	1	1	1	261	28.7	6.92
COLGALT1	0.038	1.001	1	1	1	1	1	622	71.6	7.31
HAUS7	0.04	0.988	2	1	1	1	1	368	40.8	4.83
SPPL3	0.04	0.985	3	1	1	1	1	385	42.5	8.27
SYT13	0.04	0.98	3	1	1	1	1	426	46.9	7.66
MED23	0.041	0.971	1	1	1	1	1	1374	157	7.52
VPS13D	0.041	0.97	0	1	1	1	1	4388	491.6	6.58
SEC16A	0.042	0.967	0	1	1	1	1	2357	251.7	5.8
KIF2B	0.042	0.966	1	1	1	1	1	673	76.2	8.65
SEPTIN2	0.042	0.954	2	1	1	1	1	361	41.5	6.6
TTC26	0.044	0.936	1	1	1	1	1	554	64.1	6.93
ATR	0.044	0.927	1	1	1	1	1	2644	301.2	7.43
FGFR1OP2	0.044	0.922	6	1	1	1	1	253	29.4	6
NOL11	0.044	0.915	2	1	1	1	1	719	81.1	6.07
LRIG2	0.046	0.9	1	1	1	1	1	1065	118.9	5.55
HTRA2	0.046	0.898	3	1	1	1	1	458	48.8	10.07
NFXL1	0.05	0.876	3	1	1	1	1	911	101.3	8.41
RASAL2	0.05	0.874	1	1	1	1	1	1139	128.5	8.24
RPGRIP1	0.052	0.851	1	1	1	1	1	1286	146.6	5.68
GUCY1B3	0.053	0.836	2	1	1	1	1	641	73	5.5
HECTD1	0.053	0.835	0	1	1	1	1	2614	289.5	5.43
